# Supplementary material for: Epididymis-specific RNase A family genes regulate fertility and small RNA processing
Source: J Biol Chem. 2024 Oct 28;300(12):107933. doi: 10.1016/j.jbc.2024.107933 (PMC11647505; doi:10.1016/j.jbc.2024.107933)
Supplement: Table S1 [file mmc2.xlsx]

## Sheet: deseq.results.caput
symbol	id	baseMean27samp	baseMean_wtxcp	baseMean_koxcp	log2FcMAP	lfcSE	stat	pvalue	padj	chrom	start	end	geneType
Rnase10	ENSMUSG00000021872.8	3857.25	21668.3	0.650025	-15.1897	1.39589	-10.8817	1.40921e-27	2.61832e-24	chr14	51007750	51010758	protein_coding
Rnase9	ENSMUSG00000052382.5	12494.9	31197.5	3.84697	-13.0552	0.921886	-14.1614	1.58723e-45	4.42361e-42	chr14	51038458	51041869	protein_coding
Rnase12	ENSMUSG00000068407.3	4392.03	5743.07	2.51366	-11.2879	0.715254	-15.7817	4.15916e-56	2.31832e-52	chr14	51056697	51057661	protein_coding
Spint4	ENSMUSG00000017310.7	7648.9	1414.38	13.9901	-6.66137	1.31631	-5.06064	4.17855e-07	0.000388187	chr2	164698500	164702453	protein_coding
Spint5	ENSMUSG00000074593.11	3303.76	529.162	5.80217	-6.51857	1.48735	-4.38267	1.17236e-05	0.00726081	chr2	164715304	164718068	protein_coding
RP23-138I21.4	ENSMUSG00000116222.1	972.639	37.2396	0.543664	-6.09105	1.60781	-3.78842	0.000151609	0.0346596	chr15	75498773	75500720	unprocessed_pseudogene
Crisp1	ENSMUSG00000025431.4	78295.2	2231.33	474.985	-2.23214	0.611353	-3.65114	0.000261076	0.0436087	chr17	40293757	40319207	protein_coding
Gldc	ENSMUSG00000024827.9	6581.34	754.393	243.865	-1.63162	0.321283	-5.07847	3.80488e-07	0.000388187	chr19	30098448	30175418	protein_coding
Gpr82	ENSMUSG00000047678.1	2955.65	415.755	173.831	-1.25617	0.328495	-3.82403	0.000131288	0.0346596	chrX	13661362	13667433	protein_coding
Slc46a2	ENSMUSG00000028386.1	1048.03	261.538	115.347	-1.18566	0.252404	-4.69748	2.63396e-06	0.00209739	chr4	59905125	59915056	protein_coding
Spinkl	ENSMUSG00000053729.3	915.003	62.4778	28.1959	-1.13921	0.295679	-3.85285	0.000116752	0.0346596	chr18	44166357	44175073	protein_coding
Tmem263	ENSMUSG00000060935.6	790.827	815.694	431.452	-0.916707	0.234967	-3.90142	9.56293e-05	0.0346596	chr10	85102626	85120618	protein_coding
Spink11	ENSMUSG00000073573.5	10646	22269.9	11912.3	-0.902591	0.249492	-3.61772	0.000297211	0.0460182	chr18	44190044	44196177	protein_coding
mt-Nd3	ENSMUSG00000064360.1	4908.56	3871.8	2118.26	-0.870163	0.234072	-3.7175	0.000201201	0.0400533	chrM	9458	9806	protein_coding
Tmed5	ENSMUSG00000063406.11	823.352	789.783	436.588	-0.852637	0.233834	-3.64634	0.000266002	0.0436087	chr5	108106365	108132620	protein_coding
Vma21	ENSMUSG00000073131.12	1243.4	1372.38	782.605	-0.809064	0.210852	-3.83712	0.000124487	0.0346596	chrX	71815923	71839757	protein_coding
Gldc	ENSMUSG00000076138.1	2308.88	2451.48	1496.53	-0.711813	0.198194	-3.5915	0.000328786	0.0472181	chr9	78478527	78478635	miRNA
Slc7a11	ENSMUSG00000027737.10	2869.5	2401.43	1490.06	-0.688408	0.181743	-3.78781	0.000151979	0.0346596	chr3	49892525	50443614	protein_coding
Spint5	ENSMUSG00000014813.9	1400.49	672.483	422.649	-0.671839	0.185446	-3.62282	0.00029141	0.0460182	chr14	69029237	69041804	protein_coding
Scoc	ENSMUSG00000063253.11	841.123	520.706	328.631	-0.665332	0.175389	-3.79346	0.000148559	0.0346596	chr8	83430083	83458391	protein_coding
Faim2	ENSMUSG00000023011.8	1899.57	823.238	539.32	-0.611417	0.159027	-3.84474	0.00012068	0.0346596	chr15	99497011	99528165	protein_coding
Ank	ENSMUSG00000022265.7	2034.34	545.7	363.863	-0.592163	0.116784	-5.07059	3.96591e-07	0.000388187	chr15	27466676	27594909	protein_coding
Sgpp1	ENSMUSG00000021054.6	10217.3	7787.2	5195.48	-0.583632	0.139398	-4.1868	2.82911e-05	0.0157695	chr12	75714248	75735729	protein_coding
Ank	ENSMUSG00000028557.10	3278.39	2761.55	1871.8	-0.56035	0.156076	-3.59024	0.000330374	0.0472181	chr4	109451097	109484728	protein_coding
Yipf4	ENSMUSG00000024072.8	1432.96	1255.37	857.534	-0.548222	0.136787	-4.00786	6.12722e-05	0.0262716	chr17	74489492	74500277	protein_coding
Gtf2a1	ENSMUSG00000020962.14	1104.72	1384.62	962.491	-0.523989	0.139317	-3.76112	0.000169151	0.0362633	chr12	91555261	91590487	protein_coding
Hnrnpa0	ENSMUSG00000007836.6	1599.21	1772.59	1233.67	-0.523058	0.14232	-3.67522	0.000237646	0.0423981	chr13	58125878	58128556	protein_coding
AC140205.2	ENSMUSG00000071165.3	1554.56	1549.66	1089.93	-0.508708	0.138448	-3.67435	0.000238458	0.0423981	chr8	20916489	20922071	protein_coding

## Sheet: deseq.results.corpus
symbol	id	baseMean27samp	baseMean_wtxco	baseMean_koxco	log2FcMAP	lfcSE	stat	pvalue	padj	chrom	start	end	geneType
Rnase9	ENSMUSG00000052382.5	12494.9	33509.1	14.5294	-11.1549	0.858373	-12.9954	1.3e-38	0	chr14	51038458	51041869	protein_coding
Rnase11	ENSMUSG00000059648.3	404.205	1470.44	1.08754	-10.2317	0.751825	-13.6091	3.54e-42	0	chr14	51049450	51050163	protein_coding
Cybrd1	ENSMUSG00000027015.4	89.8557	60.13	27.5095	-1.11029	0.289759	-3.83178	0.000127	0.0179481	chr2	71117922	71142926	protein_coding
RP23-8J15.5	ENSMUSG00000101939.1	688.787	1050.12	493.987	-1.08789	0.259593	-4.19077	2.78e-05	0.010578	chr1	24612774	24613119	unprocessed_pseudogene
Arxes2	ENSMUSG00000048040.8	779.219	795.15	376.699	-1.07736	0.305182	-3.53021	0.000415	0.0254326	chrX	135993823	135995355	protein_coding
Rpl7-ps7	ENSMUSG00000106926.1	188.067	197.1	94.5611	-1.05959	0.299723	-3.53522	0.000407	0.0252008	chr5	82336850	82337649	processed_pseudogene
Sh3bgrl	ENSMUSG00000031246.14	2222.51	1690.07	815.02	-1.0515	0.286778	-3.66659	0.000246	0.0221	chrX	109095364	109197873	protein_coding
Klkb1	ENSMUSG00000109764.1	163.634	222.36	108.366	-1.03513	0.222112	-4.66039	3.16e-06	0.0028306	chr8	45266688	45294859	protein_coding
Zfp748	ENSMUSG00000095432.9	265.417	380.12	191.703	-0.985298	0.286726	-3.43637	0.00059	0.0292888	chr13	67538640	67553830	protein_coding
mt-Nd3	ENSMUSG00000064360.1	4908.56	6732.73	3403.84	-0.983904	0.233784	-4.20861	2.57e-05	0.0103786	chrM	9458	9806	protein_coding
Agtr2	ENSMUSG00000068122.10	185.547	45.12	22.9018	-0.970644	0.308108	-3.15034	0.00163	0.0441979	chrX	21484543	21489164	protein_coding
Macc1	ENSMUSG00000041886.7	152.737	79.52	41.4635	-0.944345	0.292637	-3.22702	0.00125	0.0398931	chr12	119314269	119469987	protein_coding
Igip	ENSMUSG00000110185.1	324.989	339.86	176.709	-0.940813	0.289595	-3.24872	0.00116	0.0387405	chr18	36300100	36301517	protein_coding
Slc2a13	ENSMUSG00000036298.10	112.048	229.58	120.284	-0.935956	0.234668	-3.98843	6.65e-05	0.0141546	chr15	91267695	91573261	protein_coding
RP23-360J20.1	ENSMUSG00000067916.9	300.69	306.4	160.571	-0.92979	0.23572	-3.94446	8e-05	0.0145538	chr4	147132037	147180579	protein_coding
Gm26377	ENSMUSG00000076138.1	2308.88	2578.3	1354.68	-0.927997	0.198547	-4.67393	2.95e-06	0.0028306	chr9	78478527	78478635	miRNA
Rpl22l1	ENSMUSG00000039221.10	1265.56	1600.63	844.421	-0.92259	0.255271	-3.61416	0.000301	0.024113	chr3	28805435	28807424	protein_coding
Kbtbd8	ENSMUSG00000030031.14	269.673	452.25	240.688	-0.90983	0.246514	-3.69078	0.000224	0.0221	chr6	95117239	95129790	protein_coding
RP24-148H22.2	ENSMUSG00000031640.11	114.505	147.39	78.2896	-0.907043	0.219763	-4.12737	3.67e-05	0.0112369	chr8	45269670	45308466	protein_coding
Stag2	ENSMUSG00000025862.14	1828.69	2861.36	1541.47	-0.892324	0.240679	-3.70753	0.000209	0.0217965	chrX	42149316	42277185	protein_coding
Ckmt1	ENSMUSG00000000308.14	214.316	287.92	156.895	-0.877174	0.19282	-4.54919	5.39e-06	0.0039776	chr2	121357713	121363737	protein_coding
Cenpe	ENSMUSG00000045328.11	90.7835	118.94	64.8797	-0.872988	0.281534	-3.10083	0.00193	0.0465973	chr3	135212536	135273611	protein_coding
Esco1	ENSMUSG00000024293.15	695.244	812.8	444.921	-0.868712	0.228731	-3.79796	0.000146	0.0183183	chr18	10566601	10610352	protein_coding
Cops2	ENSMUSG00000027206.13	2058.85	2801.75	1543.26	-0.860339	0.190109	-4.52551	6.03e-06	0.004021	chr2	125830303	125859139	protein_coding
Postn	ENSMUSG00000027750.16	2076.84	1792.83	988.988	-0.857648	0.226635	-3.78427	0.000154	0.0190686	chr3	54361108	54391037	protein_coding
Zfp781	ENSMUSG00000096718.2	96.2785	98.67	54.1841	-0.85439	0.271543	-3.14643	0.00165	0.0443547	chr10	81901910	81930480	protein_coding
Zfp930	ENSMUSG00000059897.5	179.939	197.94	109.443	-0.854055	0.262907	-3.24851	0.00116	0.0387405	chr8	69209037	69230536	protein_coding
Zfml	ENSMUSG00000030016.14	1578.57	2024.08	1127.51	-0.843846	0.216539	-3.89698	9.74e-05	0.0158826	chr6	83867108	83989550	protein_coding
Tmem45a	ENSMUSG00000022754.6	121.827	90.49	50.8039	-0.832114	0.209545	-3.97104	7.16e-05	0.0142619	chr16	56805160	56886166	protein_coding
Smc4	ENSMUSG00000034349.14	536.584	665.25	374.002	-0.830158	0.25836	-3.21319	0.00131	0.0404971	chr3	69004737	69034623	protein_coding
Chic1	ENSMUSG00000031327.10	292.87	260.93	147.007	-0.825332	0.265092	-3.11338	0.00185	0.0458597	chrX	103356475	103396092	protein_coding
Gm5514	ENSMUSG00000045104.8	302.954	124.6	70.137	-0.823955	0.199457	-4.131	3.61e-05	0.0112369	chr19	21938078	21938384	processed_pseudogene
Zfp97	ENSMUSG00000095990.1	101.073	109.18	61.6931	-0.819581	0.233539	-3.5094	0.000449	0.0264128	chr17	17121414	17146831	protein_coding
Tfrc	ENSMUSG00000022797.16	1701.16	2256.72	1280.51	-0.817504	0.246662	-3.31426	0.000919	0.0342126	chr16	32608919	32632794	protein_coding
AC162689.1	ENSMUSG00000072762.9	163.906	248.24	143.21	-0.794747	0.239744	-3.31498	0.000916	0.0342126	chr5	109735989	109751886	protein_coding
RP23-285D3.2	ENSMUSG00000083899.2	504.552	685.5	395.964	-0.793324	0.237972	-3.33369	0.000857	0.0339013	chr11	77293443	77295898	transcribed_processed_pseudogene
Spinkl	ENSMUSG00000053729.3	915.003	683.47	397.379	-0.784177	0.243289	-3.22323	0.00127	0.0398931	chr18	44166357	44175073	protein_coding
Smarca1	ENSMUSG00000031099.16	5154.78	2823.23	1640.34	-0.783411	0.237608	-3.29708	0.000977	0.035763	chrX	47809367	47892974	protein_coding
Zfp729b	ENSMUSG00000058093.13	252.309	315.92	183.42	-0.783184	0.247111	-3.16937	0.00153	0.0428171	chr13	67589438	67609707	protein_coding
Il13ra2	ENSMUSG00000031289.10	206.519	242.48	140.669	-0.782244	0.230638	-3.39166	0.000695	0.0311539	chrX	147383475	147429192	protein_coding
Gm6665	ENSMUSG00000091561.2	86.816	115.18	67.4089	-0.77342	0.202032	-3.82821	0.000129	0.0180083	chr18	31819861	31820413	protein_coding
RP23-418P21.1	ENSMUSG00000081400.1	337.42	365.57	214.216	-0.772182	0.168306	-4.58797	4.48e-06	0.0035124	chr2	83353156	83353949	processed_pseudogene
Ranbp2	ENSMUSG00000003226.7	3738.18	4768.3	2805.69	-0.764929	0.239366	-3.19564	0.0014	0.0411434	chr10	58446919	58494356	protein_coding
Cntln	ENSMUSG00000038070.15	277.22	419.75	247.48	-0.764643	0.214864	-3.55874	0.000373	0.0246473	chr4	84884308	85131921	protein_coding
Zfp946	ENSMUSG00000071266.13	274.959	388.02	228.543	-0.762886	0.244081	-3.12554	0.00177	0.0455486	chr17	22424221	22456689	protein_coding
RP24-325G24.1	ENSMUSG00000115662.1	125.978	186.49	110.39	-0.762412	0.226654	-3.36378	0.000769	0.0326134	chr14	92602457	92604397	processed_pseudogene
RP23-407K8.3	ENSMUSG00000083563.1	2719.12	4482.89	2654	-0.756538	0.148239	-5.10349	3.33e-07	0.0004187	chr2	22588102	22589647	unprocessed_pseudogene
Eloc	ENSMUSG00000079658.9	936.892	1159.36	693.224	-0.742524	0.186492	-3.98154	6.85e-05	0.0142619	chr1	16641724	16657042	protein_coding
Tmem117	ENSMUSG00000063296.5	160.208	220.25	131.658	-0.739247	0.23101	-3.20006	0.00137	0.0408814	chr15	94629231	95096098	protein_coding
Frk	ENSMUSG00000019779.15	1204.89	1913.13	1146.63	-0.738783	0.21934	-3.36821	0.000757	0.0324037	chr10	34483398	34611278	protein_coding
Zfp120	ENSMUSG00000068134.13	533.082	933.34	559.844	-0.736668	0.180548	-4.08019	4.5e-05	0.0125557	chr2	150114405	150136708	protein_coding
RP23-324J8.5	ENSMUSG00000094430.2	162.044	265.47	159.298	-0.735748	0.167827	-4.38396	1.17e-05	0.0065805	chr16	32804759	32810477	protein_coding
Triqk	ENSMUSG00000055963.12	131.833	118.25	70.8524	-0.73513	0.227817	-3.22685	0.00125	0.0398931	chr4	12906837	12983553	protein_coding
Samd9l	ENSMUSG00000047735.14	1107.45	969.7	583.818	-0.731537	0.231242	-3.16351	0.00156	0.0433975	chr6	3372256	3399572	protein_coding
Rabgap1l	ENSMUSG00000026721.15	1141.64	1674.82	1010.96	-0.728126	0.21885	-3.32705	0.000878	0.0339013	chr1	160219173	160793211	protein_coding
RP23-291I12.2	ENSMUSG00000082475.2	258.819	281.96	170.528	-0.724695	0.219412	-3.30289	0.000957	0.0351322	chr14	45704535	45713723	processed_pseudogene
Brcc3	ENSMUSG00000031201.17	551.399	671.39	406.813	-0.721538	0.200278	-3.60268	0.000315	0.024113	chrX	75416627	75454001	protein_coding
Mme	ENSMUSG00000027820.12	7572.87	15153.3	9198.81	-0.720199	0.235283	-3.06099	0.00221	0.0486202	chr3	63241536	63386030	protein_coding
CH25-588N10.2	ENSMUSG00000110277.1	130.299	155.63	94.1399	-0.71829	0.215275	-3.33662	0.000848	0.0338033	chr18	90579776	90592522	protein_coding
Rnf128	ENSMUSG00000031438.11	5455.58	6027.11	3668.46	-0.716373	0.176362	-4.06194	4.87e-05	0.0131491	chrX	139563315	139673145	protein_coding
Matr3	ENSMUSG00000037236.14	3252.41	4038.5	2464.91	-0.712118	0.218918	-3.2529	0.00114	0.0385581	chr18	35562145	35593835	protein_coding
Zfp119a	ENSMUSG00000057835.7	113.999	153.11	93.0476	-0.709632	0.196819	-3.60551	0.000312	0.024113	chr17	55864891	55878930	protein_coding
RP24-406I15.2	ENSMUSG00000078435.5	127.529	159.11	97.2267	-0.708473	0.228622	-3.09889	0.00194	0.0467243	chr10	82128012	82153065	protein_coding
Hsp90aa1	ENSMUSG00000021270.13	4583.23	6013.75	3681.36	-0.708266	0.174849	-4.05074	5.11e-05	0.0131491	chr12	110690604	110702728	protein_coding
Mpp5	ENSMUSG00000021112.9	1676.88	2308.05	1412.69	-0.707936	0.19434	-3.64277	0.00027	0.0229538	chr12	78748906	78840714	protein_coding
mt-Nd4	ENSMUSG00000064363.1	67424.7	118682	72726.3	-0.706565	0.19237	-3.67294	0.00024	0.0221	chrM	10166	11544	protein_coding
Sulf1	ENSMUSG00000016918.15	381.727	310.54	189.981	-0.704792	0.228167	-3.08894	0.00201	0.0474985	chr1	12692276	12861192	protein_coding
RP24-144G20.2	ENSMUSG00000113831.1	93.4393	75.72	45.6453	-0.704736	0.230416	-3.05854	0.00222	0.0486355	chr12	118231594	118234564	lincRNA
Rb1cc1	ENSMUSG00000025907.14	1315.77	1811.17	1112.29	-0.703409	0.193672	-3.63196	0.000281	0.0236139	chr1	6206196	6276648	protein_coding
Ift74	ENSMUSG00000028576.12	492.915	726.29	446.437	-0.702854	0.202379	-3.47296	0.000515	0.0276211	chr4	94614490	94693229	protein_coding
RP24-320O9.1	ENSMUSG00000070605.4	329.415	286.52	177.304	-0.688681	0.20779	-3.31431	0.000919	0.0342126	chr4	146449022	146470292	protein_coding
Pja2	ENSMUSG00000024083.15	3141.86	3984.49	2475.32	-0.686592	0.214744	-3.19726	0.00139	0.0411434	chr17	64281004	64331916	protein_coding
Zfp119b	ENSMUSG00000062101.12	191.357	240.71	149.445	-0.683224	0.214288	-3.18834	0.00143	0.0411434	chr17	55938380	55949500	protein_coding
Slc40a1	ENSMUSG00000025993.10	385.746	1016.93	633.942	-0.682639	0.223524	-3.05398	0.00226	0.048925	chr1	45908067	45926523	protein_coding
Rarres2	ENSMUSG00000009281.6	933.711	1244.8	779.672	-0.67472	0.209248	-3.2245	0.00126	0.0398931	chr6	48569695	48572789	protein_coding
Amd2	ENSMUSG00000063953.3	596.393	769.58	482.717	-0.671799	0.182393	-3.68325	0.00023	0.0221	chr10	35708674	35711892	protein_coding
Vbp1	ENSMUSG00000031197.11	735.105	919.21	577.372	-0.670944	0.190021	-3.53089	0.000414	0.0254326	chrX	75514298	75534942	protein_coding
Haus3	ENSMUSG00000079555.2	151.179	171.36	107.875	-0.668199	0.188438	-3.54599	0.000391	0.0246473	chr5	34153879	34169527	protein_coding
Ube3a	ENSMUSG00000025326.12	1917.44	2648.32	1667.06	-0.667614	0.217015	-3.07636	0.0021	0.047849	chr7	59228749	59311536	protein_coding
Anln	ENSMUSG00000036777.8	87.7761	81.38	51.4148	-0.666338	0.201401	-3.30851	0.000938	0.0346371	chr9	22332011	22389188	protein_coding
Tmem167	ENSMUSG00000012422.14	1552.21	2004.13	1263.57	-0.665654	0.168401	-3.95278	7.72e-05	0.0145538	chr13	90089122	90143907	protein_coding
Vav3	ENSMUSG00000033721.16	311.877	566.33	357.575	-0.662526	0.163942	-4.04123	5.32e-05	0.0133523	chr3	109340652	109685698	protein_coding
Ktn1	ENSMUSG00000021843.17	2507.66	3365.87	2126.31	-0.662433	0.216649	-3.05763	0.00223	0.0486355	chr14	47648447	47739894	protein_coding
Vma21	ENSMUSG00000073131.12	1243.4	1677.7	1065.2	-0.655556	0.210553	-3.1135	0.00185	0.0458597	chrX	71815923	71839757	protein_coding
AC124976.1	ENSMUSG00000082896.1	221.641	277.66	177.104	-0.653084	0.190347	-3.43103	0.000601	0.0292888	chr3	18008805	18010996	processed_pseudogene
Nol8	ENSMUSG00000021392.8	345.962	387.98	247.179	-0.652673	0.18323	-3.56203	0.000368	0.0246473	chr13	49653077	49679016	protein_coding
Stk17b	ENSMUSG00000026094.14	624.993	770.1	492.105	-0.646915	0.155702	-4.15482	3.26e-05	0.0110472	chr1	53755505	53785224	protein_coding
Zfp959	ENSMUSG00000003198.10	187.099	231.84	147.498	-0.644567	0.199535	-3.23034	0.00124	0.0398931	chr17	55892092	55898928	protein_coding
Zfp759	ENSMUSG00000057396.7	142.067	197.91	126.963	-0.644241	0.203155	-3.17118	0.00152	0.0427923	chr13	67121659	67141787	protein_coding
Zfp729a	ENSMUSG00000021510.11	312.687	381.41	245.066	-0.636795	0.179172	-3.55409	0.000379	0.0246473	chr13	67612762	67637791	protein_coding
Flrt2	ENSMUSG00000047414.6	224.527	280.74	180.271	-0.635556	0.196432	-3.2355	0.00121	0.0398038	chr12	95692225	95785215	protein_coding
RP23-307G23.3	ENSMUSG00000100078.1	854.075	910.48	588.84	-0.62879	0.16017	-3.92577	8.65e-05	0.0148699	chr1	128520072	128521460	processed_pseudogene
Heph	ENSMUSG00000031209.14	312.552	444.25	287.761	-0.628341	0.185634	-3.38484	0.000712	0.0315306	chrX	96455358	96574485	protein_coding
Selt	ENSMUSG00000075700.9	3361.81	4711.6	3050.88	-0.62699	0.1821	-3.44311	0.000575	0.0292888	chr3	58576635	58593133	protein_coding
Vps50	ENSMUSG00000001376.17	726.961	867.73	561.627	-0.626728	0.147647	-4.24476	2.19e-05	0.0101762	chr6	3498381	3603531	protein_coding
Tex30	ENSMUSG00000026049.11	139.548	202.22	131.418	-0.625386	0.165818	-3.77152	0.000162	0.0196077	chr1	44086612	44102441	protein_coding
Naa15	ENSMUSG00000063273.11	1190.22	1452.8	943.383	-0.62256	0.174371	-3.57032	0.000357	0.0246473	chr3	51415147	51476507	protein_coding
RP24-298J16.4	ENSMUSG00000091549.1	101.845	105.17	68.4013	-0.617635	0.17895	-3.45144	0.000558	0.0289805	chr17	78850791	78851956	processed_pseudogene
Dzip3	ENSMUSG00000064061.13	404.716	585.49	381.578	-0.61716	0.20064	-3.07595	0.0021	0.047849	chr16	48924231	48994165	protein_coding
RP23-8J15.2	ENSMUSG00000102070.1	46617.4	64020.7	41852.5	-0.613246	0.178215	-3.44105	0.000579	0.0292888	chr1	24614884	24615565	unprocessed_pseudogene
Ube2v2	ENSMUSG00000022674.15	281.898	339.83	222.922	-0.611579	0.177276	-3.44986	0.000561	0.0289805	chr16	15552076	15595773	protein_coding
RP23-8J15.4	ENSMUSG00000101111.1	53408.9	75264	49298.9	-0.610419	0.171386	-3.56166	0.000369	0.0246473	chr1	24613188	24613971	unprocessed_pseudogene
Ppp1cb	ENSMUSG00000014956.15	3185.73	3520.84	2305.64	-0.610387	0.194217	-3.14281	0.00167	0.0444198	chr5	32458842	32517433	protein_coding
Tax1bp1	ENSMUSG00000004535.12	4269.32	4983.58	3269.55	-0.608128	0.125171	-4.85839	1.18e-06	0.0013508	chr6	52713728	52766780	protein_coding
Smc3	ENSMUSG00000024974.10	1278.99	1572.84	1033.88	-0.605253	0.186564	-3.24421	0.00118	0.0391222	chr19	53600397	53645833	protein_coding
Cript	ENSMUSG00000024146.9	828.011	1066.36	702.17	-0.602991	0.172746	-3.49061	0.000482	0.0270129	chr17	87025549	87035810	protein_coding
Tmsb4x	ENSMUSG00000049775.16	14730	18322	12069.7	-0.602233	0.180315	-3.33989	0.000838	0.0336209	chrX	167207092	167209315	protein_coding
Nbn	ENSMUSG00000028224.14	502.532	643.87	426.682	-0.595308	0.148768	-4.00159	6.29e-05	0.0138595	chr4	15957924	15992589	protein_coding
Naa50	ENSMUSG00000022698.17	1488.79	1551.2	1026.4	-0.59526	0.178174	-3.34089	0.000835	0.0336075	chr16	44139829	44163366	protein_coding
Zfp719	ENSMUSG00000030469.10	402.143	725.28	480.619	-0.594669	0.190991	-3.11359	0.00185	0.0458597	chr7	43579609	43593235	protein_coding
Rps4x	ENSMUSG00000031320.9	14313.4	15053.8	9987.55	-0.591981	0.156482	-3.78307	0.000155	0.0190686	chrX	102184940	102189394	protein_coding
RP23-436F15.5	ENSMUSG00000103392.1	151.569	215.5	143.84	-0.587148	0.165395	-3.54998	0.000385	0.0246473	chr3	10321711	10335681	protein_coding
Yme1l1	ENSMUSG00000026775.9	2175.84	2667.63	1776.11	-0.58689	0.171504	-3.42202	0.000622	0.0294201	chr2	23156368	23199260	protein_coding
Snx16	ENSMUSG00000027534.16	193.866	286.18	191.545	-0.577601	0.187792	-3.07574	0.0021	0.047849	chr3	10417816	10440102	protein_coding
AC123679.2	ENSMUSG00000090015.8	157.772	152.92	102.221	-0.57616	0.182795	-3.15193	0.00162	0.0441754	chr5	109923399	109943936	protein_coding
Skiv2l2	ENSMUSG00000016018.4	1012.48	1367.35	917.306	-0.576074	0.143292	-4.02029	5.81e-05	0.0135155	chr13	112867417	112927398	protein_coding
Spink10	ENSMUSG00000044176.11	9073.66	8144.95	5466.41	-0.575546	0.155104	-3.71072	0.000207	0.0217965	chr18	62548910	62661366	protein_coding
Zfp60	ENSMUSG00000037640.15	475.005	575.72	386.386	-0.574398	0.17146	-3.35004	0.000808	0.0334832	chr7	27731388	27753702	protein_coding
Zfp35	ENSMUSG00000063281.9	583.694	898.51	604.916	-0.57182	0.163411	-3.49926	0.000467	0.0267421	chr18	23989631	24005376	protein_coding
Ckap5	ENSMUSG00000040549.16	1128.64	1432.93	965.333	-0.569598	0.154998	-3.67487	0.000238	0.0221	chr2	91526761	91620664	protein_coding
Usp34	ENSMUSG00000056342.16	3553.58	4179.32	2819.07	-0.567886	0.184858	-3.07202	0.00213	0.0481013	chr11	23306894	23490560	protein_coding
2023-09-07	ENSMUSG00000001833.17	1950.38	1999.26	1349.83	-0.56649	0.18148	-3.12151	0.0018	0.0455486	chr9	25252438	25308571	protein_coding
Hnmt	ENSMUSG00000026986.14	384.249	539.21	364.448	-0.565945	0.170794	-3.31361	0.000921	0.0342126	chr2	24002909	24049394	protein_coding
Amot	ENSMUSG00000041688.16	3275.25	776.49	525.2	-0.563239	0.175631	-3.20695	0.00134	0.0405343	chrX	145446424	145505181	protein_coding
Fyttd1	ENSMUSG00000022800.14	2013.27	2299.27	1556.39	-0.562918	0.175174	-3.21348	0.00131	0.0404971	chr16	32877499	32908875	protein_coding
Crot	ENSMUSG00000003623.4	2026.15	3671.64	2488.33	-0.5617	0.143073	-3.92596	8.64e-05	0.0148699	chr5	8966032	8997324	protein_coding
Rpl7	ENSMUSG00000043716.13	12123.5	12916.5	8754.23	-0.561246	0.181336	-3.09506	0.00197	0.0469719	chr1	16101294	16104662	protein_coding
Kdelr3	ENSMUSG00000010830.8	516.738	475.61	324.162	-0.561145	0.140177	-4.00311	6.25e-05	0.0138595	chr15	79516410	79527739	protein_coding
Dnttip2	ENSMUSG00000039756.12	732.648	882.22	597.892	-0.561141	0.157297	-3.5674	0.000361	0.0246473	chr3	122274387	122285271	protein_coding
Scfd1	ENSMUSG00000020952.10	1330.07	1445.68	980.9	-0.560544	0.153912	-3.64197	0.000271	0.0229538	chr12	51377509	51450101	protein_coding
Sugct	ENSMUSG00000055137.7	118.953	129.36	87.2574	-0.559553	0.17211	-3.25112	0.00115	0.0386946	chr13	16857471	17695553	protein_coding
Cltc	ENSMUSG00000047126.17	7905.01	10238.9	6948.91	-0.559133	0.176418	-3.16937	0.00153	0.0428171	chr11	86694350	86757565	protein_coding
mt-Nd1	ENSMUSG00000064341.1	46515.4	64845.5	44057	-0.557656	0.180055	-3.09715	0.00195	0.0468174	chrM	2750	3707	protein_coding
Vps35	ENSMUSG00000031696.9	2565.11	3265.17	2226.63	-0.552348	0.167106	-3.30538	0.000948	0.0349239	chr8	85260391	85299802	protein_coding
Dynlt3	ENSMUSG00000031176.8	2238.42	2894.5	1976.8	-0.550594	0.168733	-3.26311	0.0011	0.0378047	chrX	9654266	9663003	protein_coding
Sh3bgrl2	ENSMUSG00000032261.16	334.903	238.35	162.337	-0.5472	0.16427	-3.33109	0.000865	0.0339013	chr9	83548326	83638801	protein_coding
Ldhb	ENSMUSG00000030246.11	3355.01	1385.45	950.395	-0.545032	0.0858487	-6.34875	2.17e-10	4e-07	chr6	142490248	142507957	protein_coding
Exoc5	ENSMUSG00000061244.14	884.715	1071.39	736.961	-0.53982	0.1582	-3.41227	0.000644	0.029818	chr14	49004089	49066653	protein_coding
RP24-407P8.1	ENSMUSG00000107951.1	204.899	277.53	191.202	-0.538638	0.173296	-3.1082	0.00188	0.046449	chr6	75296117	75298059	processed_pseudogene
Rabep1	ENSMUSG00000020817.16	836.159	767.05	528.749	-0.535469	0.134794	-3.97249	7.11e-05	0.0142619	chr11	70844777	70943105	protein_coding
RP23-410B24.5	ENSMUSG00000110686.1	259.532	281.33	194.456	-0.534094	0.145264	-3.67671	0.000236	0.0221	chr8	105585320	105586200	processed_pseudogene
Impad1	ENSMUSG00000066324.2	1707.53	2146.3	1490.03	-0.526264	0.15454	-3.40536	0.000661	0.0302007	chr4	4762483	4793355	protein_coding
Crebrf	ENSMUSG00000048249.14	1778.93	2454.73	1706.92	-0.523807	0.132483	-3.95377	7.69e-05	0.0145538	chr17	26715649	26776635	protein_coding
Arhgap18	ENSMUSG00000039031.16	1352.09	2155.38	1501.12	-0.52238	0.156804	-3.33142	0.000864	0.0339013	chr10	26753420	26918648	protein_coding
Dram2	ENSMUSG00000027900.15	883.134	1270.88	885.749	-0.52064	0.167899	-3.10092	0.00193	0.0465973	chr3	106547797	106575890	protein_coding
Stap1	ENSMUSG00000029254.16	1230.12	1681.34	1171.52	-0.520579	0.142866	-3.64382	0.000269	0.0229538	chr5	86071745	86106125	protein_coding
Rpl5	ENSMUSG00000058558.12	12110.6	14550.9	10154	-0.519126	0.161954	-3.20539	0.00135	0.0405343	chr5	107900501	107909005	protein_coding
Slc25a32	ENSMUSG00000022299.9	597.022	705.53	492.708	-0.518588	0.166334	-3.11775	0.00182	0.0456722	chr15	39091230	39112716	protein_coding
Lgalsl	ENSMUSG00000042363.14	514.49	362.81	253.869	-0.513962	0.163807	-3.13761	0.0017	0.0447426	chr11	20823575	20831056	protein_coding
Rbbp8	ENSMUSG00000041238.15	503.04	499.88	351.141	-0.513412	0.142714	-3.59749	0.000321	0.0241618	chr18	11633275	11743207	protein_coding
Evi5	ENSMUSG00000011831.16	1124.6	1562.71	1095.38	-0.51271	0.16324	-3.14083	0.00168	0.0445322	chr5	107744794	107875107	protein_coding
Mbnl1	ENSMUSG00000027763.13	1543.55	1310.79	919.492	-0.511602	0.132942	-3.8483	0.000119	0.0173651	chr3	60472829	60629750	protein_coding
Rlim	ENSMUSG00000056537.11	3218.4	4374.29	3071.13	-0.51039	0.143336	-3.5608	0.00037	0.0246473	chrX	103957162	103981284	protein_coding
Rras2	ENSMUSG00000055723.6	679.286	714.84	502.029	-0.510363	0.129885	-3.92936	8.52e-05	0.0148699	chr7	114046781	114117781	protein_coding
Rps3a1	ENSMUSG00000028081.6	12274.7	13519.7	9495.06	-0.509891	0.165103	-3.08833	0.00201	0.0475031	chr3	86137939	86142702	protein_coding
Ncoa4	ENSMUSG00000056234.15	2094.28	2417.89	1697.98	-0.509849	0.160442	-3.17777	0.00148	0.0420646	chr14	32159864	32179855	protein_coding
Gtf3c3	ENSMUSG00000041303.7	605.615	821.47	576.912	-0.509521	0.160234	-3.17986	0.00147	0.041952	chr1	54396003	54438971	protein_coding
Aldh1a1	ENSMUSG00000053279.7	27913.8	34278.5	24089.4	-0.509006	0.119729	-4.25131	2.13e-05	0.0101762	chr19	20492714	20643462	protein_coding
Zfp260	ENSMUSG00000049421.13	889.411	970	681.754	-0.508113	0.144593	-3.51409	0.000441	0.0261343	chr7	30094776	30107622	protein_coding
Mir1892	ENSMUSG00000106344.1	209.578	189.21	133.225	-0.506767	0.165112	-3.06923	0.00215	0.0483562	chr12	54645932	54646012	miRNA
Orc4	ENSMUSG00000026761.12	926.442	1080.61	760.875	-0.506233	0.158048	-3.20304	0.00136	0.0405562	chr2	48902823	48950277	protein_coding
Sptssa	ENSMUSG00000044408.7	2410.09	2123.59	1496.46	-0.505005	0.157126	-3.21402	0.00131	0.0404971	chr12	54645391	54656573	protein_coding
Map9	ENSMUSG00000033900.13	355.077	424.2	299.089	-0.504726	0.158296	-3.1885	0.00143	0.0411434	chr3	82358043	82395268	protein_coding
Cebpz	ENSMUSG00000024081.8	551.693	609.08	429.59	-0.504718	0.161567	-3.1239	0.00178	0.0455486	chr17	78919005	78937070	protein_coding
Cse1l	ENSMUSG00000002718.14	1691.88	2390.54	1687.53	-0.502616	0.165158	-3.04324	0.00234	0.0498078	chr2	166906039	166946389	protein_coding
Smc6	ENSMUSG00000020608.7	1831.2	2733.89	1932.26	-0.500924	0.164287	-3.04908	0.0023	0.0493734	chr12	11265885	11319785	protein_coding
Eif3j2	ENSMUSG00000043424.10	540.203	616.34	435.714	-0.500476	0.156831	-3.19118	0.00142	0.0411434	chr18	43475417	43477796	protein_coding
Wdr46	ENSMUSG00000024312.9	265.368	218.6	309.357	0.5002	0.13451	3.71868	0.0002	0.0213096	chr17	33940659	33949695	protein_coding
RP23-39I3.2	ENSMUSG00000020284.16	296.412	211.8	299.707	0.500296	0.158421	3.15801	0.00159	0.0438105	chr10	77978523	77986905	protein_coding
Ercc2	ENSMUSG00000030400.17	426.46	386.06	546.932	0.501145	0.164437	3.04765	0.00231	0.0495027	chr7	19382009	19395694	protein_coding
Cdk18	ENSMUSG00000026437.11	183.256	159.39	224.341	0.501435	0.137142	3.65633	0.000256	0.0226233	chr1	132112236	132139684	protein_coding
Zbtb7a	ENSMUSG00000035011.15	919.12	812.83	1150.81	0.501452	0.159771	3.13856	0.0017	0.0447426	chr10	81135219	81152995	protein_coding
Ldb1	ENSMUSG00000025223.14	1648.1	1200.97	1702.51	0.503678	0.147639	3.41155	0.000646	0.029818	chr19	46032592	46045214	protein_coding
Myh9	ENSMUSG00000022443.17	3982.31	3409.73	4838.32	0.50483	0.145422	3.47148	0.000518	0.0276552	chr15	77760586	77842175	protein_coding
Egr2	ENSMUSG00000037868.15	2391.04	636.86	902.456	0.505051	0.151117	3.34212	0.000831	0.0335661	chr10	67535474	67542188	protein_coding
Fastk	ENSMUSG00000028959.14	722.077	574.3	815.816	0.505436	0.155171	3.25728	0.00112	0.038368	chr5	24438439	24445287	protein_coding
Ap1g2	ENSMUSG00000040701.16	214.726	187.89	266.272	0.508659	0.15132	3.36147	0.000775	0.0327758	chr14	55098574	55106593	protein_coding
Osbpl7	ENSMUSG00000038534.17	1231.8	1230.89	1750.8	0.508886	0.161803	3.1451	0.00166	0.0443547	chr11	97050627	97068904	protein_coding
Smox	ENSMUSG00000027333.18	670.356	384.97	547.973	0.510468	0.143538	3.55633	0.000376	0.0246473	chr2	131491495	131525922	protein_coding
Trim8	ENSMUSG00000025034.8	495.464	359.77	512.755	0.512471	0.158936	3.22438	0.00126	0.0398931	chr19	46501647	46516444	protein_coding
Dvl2	ENSMUSG00000020888.16	315.76	239.69	342.446	0.516911	0.155381	3.32673	0.000879	0.0339013	chr11	70000594	70012301	protein_coding
Ppp1r15a	ENSMUSG00000040435.12	494.621	365.79	523.799	0.518559	0.147995	3.50389	0.000459	0.0266529	chr7	45522915	45526268	protein_coding
Gripap1	ENSMUSG00000031153.16	775.281	560.98	803.984	0.519659	0.131632	3.94781	7.89e-05	0.0145538	chrX	7789764	7820567	protein_coding
Polr3gl	ENSMUSG00000028104.14	254.756	210.12	301.039	0.520111	0.166716	3.11974	0.00181	0.0455486	chr3	96577871	96594181	protein_coding
Ccdc130	ENSMUSG00000004994.12	236.083	194.87	280.236	0.522685	0.158823	3.291	0.000998	0.0362282	chr8	84257794	84270380	protein_coding
Apex1	ENSMUSG00000035960.14	1228.05	919.97	1322.97	0.522877	0.156004	3.3517	0.000803	0.0334832	chr14	50924967	50927139	protein_coding
Ccdc57	ENSMUSG00000048445.6	373.39	408.4	585.628	0.523799	0.154892	3.3817	0.00072	0.031655	chr11	120826528	120932872	protein_coding
Smarcc2	ENSMUSG00000025369.15	2211.17	1865.65	2684.6	0.525307	0.164569	3.19201	0.00141	0.0411434	chr10	128459247	128490482	protein_coding
Katnb1	ENSMUSG00000031787.8	258.957	202.82	292.685	0.528791	0.166273	3.18026	0.00147	0.041952	chr8	95081185	95103149	protein_coding
Txnrd3	ENSMUSG00000000811.13	230.872	108.64	156.877	0.531586	0.158461	3.35468	0.000795	0.0333669	chr6	89643987	89675529	protein_coding
Zmynd8	ENSMUSG00000039671.18	1822.68	1678.2	2425.79	0.532028	0.141073	3.77129	0.000162	0.0196077	chr2	165784151	165899016	protein_coding
Sox13	ENSMUSG00000070643.11	544.13	322.97	466.579	0.532417	0.150098	3.54713	0.000389	0.0246473	chr1	133382302	133424377	protein_coding
Sart1	ENSMUSG00000039148.4	1043.59	840.21	1215.64	0.532934	0.148892	3.57933	0.000344	0.0245558	chr19	5377522	5388703	protein_coding
Lrch4	ENSMUSG00000093445.7	1097.07	1014	1467.43	0.533446	0.142436	3.74516	0.00018	0.0205781	chr5	137629120	137641099	protein_coding
Zfp777	ENSMUSG00000071477.10	328.613	257.91	373.892	0.535355	0.148333	3.60914	0.000307	0.024113	chr6	48024187	48048911	protein_coding
Prr14	ENSMUSG00000030822.15	843.442	701.46	1018.17	0.537179	0.146165	3.67515	0.000238	0.0221	chr7	127459610	127476759	protein_coding
Stk19	ENSMUSG00000061207.11	436.831	348.55	505.392	0.537751	0.168393	3.19344	0.00141	0.0411434	chr17	34823992	34836945	protein_coding
Zbtb12	ENSMUSG00000049823.9	163.999	140.27	204.534	0.539564	0.171306	3.14972	0.00163	0.0441979	chr17	34879482	34896867	protein_coding
Dctn1	ENSMUSG00000031865.16	1353.47	1059.36	1540.37	0.540574	0.172284	3.1377	0.0017	0.0447426	chr6	83165919	83200117	protein_coding
Ring1	ENSMUSG00000024325.8	274.691	184.45	267.6	0.541105	0.17524	3.08779	0.00202	0.0475031	chr17	34020791	34024680	protein_coding
Sox12	ENSMUSG00000051817.8	773.567	757.43	1103.87	0.543054	0.168671	3.21961	0.00128	0.0401937	chr2	152393610	152398063	protein_coding
Rfng	ENSMUSG00000025158.7	364.759	344.88	503.883	0.549217	0.165531	3.31791	0.000907	0.0342126	chr11	120780745	120784207	protein_coding
Gas8	ENSMUSG00000040220.10	333.02	300.56	440.813	0.551895	0.143412	3.8483	0.000119	0.0173651	chr8	123518833	123536650	protein_coding
Gaa	ENSMUSG00000025579.14	2043.23	1596.13	2340.87	0.552404	0.157779	3.50113	0.000463	0.0267421	chr11	119267886	119285454	protein_coding
Cxxc1	ENSMUSG00000024560.6	624.347	414.68	608.047	0.553153	0.161199	3.4315	0.0006	0.0292888	chr18	74216130	74221491	protein_coding
Sh3bp2	ENSMUSG00000054520.15	345.418	314.15	460.967	0.556577	0.182214	3.05452	0.00225	0.048925	chr5	34525837	34563641	protein_coding
Gps2	ENSMUSG00000023170.14	447.06	383.06	563.747	0.556792	0.165346	3.36743	0.000759	0.0324037	chr11	69913887	69916591	protein_coding
Pcnt	ENSMUSG00000001151.10	453.55	432.98	636.803	0.557043	0.141513	3.93635	8.27e-05	0.0148397	chr10	76351262	76442786	protein_coding
Rccd1	ENSMUSG00000038930.11	272.456	233.76	344.122	0.557234	0.155714	3.57858	0.000345	0.0245558	chr7	80293228	80324454	protein_coding
Por	ENSMUSG00000005514.14	1012.1	708.66	1042.83	0.557574	0.152139	3.66491	0.000247	0.0221	chr5	135670032	135735326	protein_coding
Camsap3	ENSMUSG00000044433.16	946.024	884.96	1302.7	0.558689	0.152299	3.66837	0.000244	0.0221	chr8	3587292	3609075	protein_coding
Nfkb2	ENSMUSG00000025225.14	231.698	172.91	253.701	0.559495	0.157192	3.5593	0.000372	0.0246473	chr19	46304736	46312090	protein_coding
Lrch4-sap25	ENSMUSG00000029720.9	1290.38	1132.62	1670.14	0.560622	0.155612	3.60268	0.000315	0.024113	chr5	137629174	137642899	protein_coding
Scaf4	ENSMUSG00000022983.16	506.928	435.88	642.235	0.560665	0.184165	3.04436	0.00233	0.0497353	chr16	90225679	90284503	protein_coding
Megf8	ENSMUSG00000045039.9	1109.05	766.03	1130.63	0.562529	0.158467	3.54981	0.000386	0.0246473	chr7	25317163	25365917	protein_coding
Nr1d1	ENSMUSG00000020889.11	313.637	179.39	264.766	0.562698	0.168599	3.3375	0.000845	0.033803	chr11	98767931	98775333	protein_coding
Rrbp1	ENSMUSG00000027422.15	6454.16	5343.52	7908.56	0.565578	0.167082	3.38504	0.000712	0.0315306	chr2	143947394	144011263	protein_coding
Srrt	ENSMUSG00000037364.12	2649.92	2676.1	3960.67	0.565799	0.16818	3.36424	0.000768	0.0326134	chr5	137295703	137307674	protein_coding
Cc2d1a	ENSMUSG00000036686.16	617.302	334.43	495.879	0.569298	0.173722	3.27706	0.00105	0.0368671	chr8	84132827	84147936	protein_coding
Arvcf	ENSMUSG00000000325.16	1533.05	1216.25	1806.99	0.571713	0.165261	3.45946	0.000541	0.0285546	chr16	18348181	18407076	protein_coding
Dhx38	ENSMUSG00000037993.8	491.343	461.96	686.568	0.571997	0.141902	4.03092	5.56e-05	0.0134156	chr8	109548010	109565861	protein_coding
Rnf40	ENSMUSG00000030816.8	1162.68	830.98	1234.42	0.572111	0.134367	4.25783	2.06e-05	0.0101762	chr7	127588766	127604799	protein_coding
Ankzf1	ENSMUSG00000026199.17	812.43	790.79	1177.55	0.575487	0.156139	3.68573	0.000228	0.0221	chr1	75192150	75199387	protein_coding
Miip	ENSMUSG00000029022.18	435.953	283.36	421.441	0.575751	0.176253	3.26662	0.00109	0.0376475	chr4	147860777	147868816	protein_coding
Samd4b	ENSMUSG00000109336.1	866.683	613.03	912.729	0.57588	0.16796	3.42867	0.000607	0.0292888	chr7	28399521	28598144	protein_coding
Wiz	ENSMUSG00000024050.16	568.119	490.27	732.294	0.581451	0.177055	3.28401	0.00102	0.036609	chr17	32354054	32389401	protein_coding
Safb2	ENSMUSG00000042625.16	1173.16	1032.55	1544.67	0.581752	0.190804	3.04895	0.0023	0.0493734	chr17	56560964	56584585	protein_coding
Sp2	ENSMUSG00000018678.13	199.508	160.94	240.597	0.582029	0.17327	3.35909	0.000782	0.0329485	chr11	96953340	96982959	protein_coding
R3hcc1	ENSMUSG00000034194.17	223.3	162.3	243.306	0.583021	0.186223	3.13076	0.00174	0.0454183	chr14	69697306	69707584	protein_coding
Osgep	ENSMUSG00000006289.14	1163.81	955.39	1433.47	0.584263	0.140055	4.17166	3.02e-05	0.0108626	chr14	50906477	50924893	protein_coding
Fbrs	ENSMUSG00000042423.9	849.181	681.21	1020.75	0.585117	0.165971	3.52541	0.000423	0.025504	chr7	127479198	127491711	protein_coding
Pex14	ENSMUSG00000028975.16	375.486	280.85	422.861	0.58822	0.175426	3.35309	0.000799	0.0334464	chr4	148960534	149099876	protein_coding
1810055G02Rik	ENSMUSG00000035372.1	348.388	268.15	404.101	0.593929	0.169918	3.49538	0.000473	0.0267445	chr19	3708332	3717881	protein_coding
RP23-407E2.30	ENSMUSG00000102828.5	132.938	105.69	159.31	0.595388	0.167951	3.54501	0.000393	0.0246473	chr18	37823878	37840382	processed_transcript
Cul7	ENSMUSG00000038545.13	816.212	810.9	1225.5	0.595982	0.138451	4.30463	1.67e-05	0.0087506	chr17	46650336	46664364	protein_coding
Ppp1r37	ENSMUSG00000051403.9	1276.64	854.82	1293.39	0.597518	0.168127	3.55396	0.000379	0.0246473	chr7	19530799	19563076	protein_coding
Zc3h18	ENSMUSG00000017478.15	746.503	641.43	972.144	0.599653	0.142122	4.21929	2.45e-05	0.0103786	chr8	122376608	122417360	protein_coding
Rps6kb2	ENSMUSG00000024830.16	354.445	292.64	444.019	0.604609	0.196654	3.07448	0.00211	0.0478781	chr19	4156712	4163354	protein_coding
RP23-192P17.3	ENSMUSG00000020441.6	324.587	264.39	403.345	0.606676	0.198324	3.05902	0.00222	0.0486355	chr11	59208320	59210738	protein_coding
Lmf2	ENSMUSG00000022614.8	564.882	404.12	615.18	0.608044	0.150151	4.04956	5.13e-05	0.0131491	chr15	89351003	89355659	protein_coding
Safb	ENSMUSG00000071054.12	1549.88	1302.74	1993.71	0.614213	0.190901	3.21744	0.00129	0.0402979	chr17	56584824	56606294	protein_coding
Unk	ENSMUSG00000020770.13	374.965	273.59	418.135	0.61524	0.166763	3.68932	0.000225	0.0221	chr11	116030321	116061214	protein_coding
Tmem63b	ENSMUSG00000036026.15	811.017	606.08	930.628	0.620363	0.167367	3.70661	0.00021	0.0217965	chr17	45660170	45686905	protein_coding
Trim3	ENSMUSG00000036989.16	373.49	196.3	301.907	0.625277	0.164528	3.80043	0.000144	0.0183183	chr7	105604462	105633571	protein_coding
Arhgap39	ENSMUSG00000033697.15	552.271	317.32	490.066	0.628634	0.202445	3.10521	0.0019	0.046449	chr15	76723984	76818170	protein_coding
Rhbdd3	ENSMUSG00000034175.13	828.302	354.06	547.002	0.629781	0.184772	3.40842	0.000653	0.0300516	chr11	5098925	5106093	protein_coding
Git1	ENSMUSG00000011877.13	789.32	597.62	925.014	0.631435	0.176474	3.57806	0.000346	0.0245558	chr11	77493561	77507786	protein_coding
Fam98c	ENSMUSG00000030590.15	305.519	203.34	314.655	0.632014	0.192942	3.27567	0.00105	0.0368671	chr7	29152509	29156234	protein_coding
Tubg1	ENSMUSG00000035198.9	304.262	212.72	329.544	0.632226	0.163338	3.87065	0.000109	0.0166207	chr11	101119937	101126419	protein_coding
Dlgap4	ENSMUSG00000061689.15	383.132	146.95	226.788	0.633386	0.162797	3.89065	0.0001	0.0160933	chr2	156613704	156764363	protein_coding
Fam122a	ENSMUSG00000074922.1	211.38	203	317.153	0.642256	0.206933	3.10369	0.00191	0.046507	chr19	24476501	24477356	protein_coding
Hdgfrp2	ENSMUSG00000002833.11	1212.33	947.59	1479.08	0.642847	0.154114	4.17123	3.03e-05	0.0108626	chr17	56079633	56100607	protein_coding
Ciz1	ENSMUSG00000039205.16	1085.72	937.04	1463.25	0.643671	0.181938	3.53787	0.000403	0.025073	chr2	32352326	32380970	protein_coding
Baiap2	ENSMUSG00000025372.16	950.851	530.35	828.82	0.645638	0.18863	3.42278	0.00062	0.0294201	chr11	119942762	120006782	protein_coding
Tpst2	ENSMUSG00000029344.14	1808.13	333.11	521.568	0.648125	0.202145	3.20624	0.00134	0.0405343	chr5	112276690	112315361	protein_coding
Zfp414	ENSMUSG00000073423.9	474.886	459.13	722.102	0.651941	0.186369	3.49811	0.000469	0.0267421	chr17	33629089	33631779	protein_coding
Itpr3	ENSMUSG00000042644.8	849.897	1029.88	1618.3	0.652363	0.177966	3.66567	0.000247	0.0221	chr17	27057303	27122223	protein_coding
Ppan	ENSMUSG00000004100.12	313.184	196.04	308.38	0.653766	0.191598	3.41217	0.000644	0.029818	chr9	20888174	20892178	protein_coding
Lrrc45	ENSMUSG00000025145.13	549.267	406.81	639.752	0.654836	0.203205	3.22254	0.00127	0.0398931	chr11	120713924	120721128	protein_coding
Tspyl2	ENSMUSG00000041096.13	1432.41	1059.76	1669.48	0.656108	0.200146	3.27814	0.00104	0.0368671	chrX	152336851	152342425	protein_coding
Gse1	ENSMUSG00000031822.20	909.606	475.49	748.737	0.657341	0.206184	3.18813	0.00143	0.0411434	chr8	120228455	120581390	protein_coding
Zbtb17	ENSMUSG00000006215.12	244.275	181.07	286.635	0.659238	0.211675	3.11438	0.00184	0.0458597	chr4	141444653	141467930	protein_coding
Plcd1	ENSMUSG00000010660.3	383.3	61.35	96.6458	0.664032	0.203445	3.26394	0.0011	0.037797	chr9	119071526	119093502	protein_coding
Csnk1g2	ENSMUSG00000003345.16	1437.8	917.25	1454.32	0.665131	0.18871	3.52462	0.000424	0.025504	chr10	80622837	80640749	protein_coding
Exoc3l4	ENSMUSG00000021280.9	206.701	176.03	278.737	0.665361	0.20869	3.18828	0.00143	0.0411434	chr12	111417016	111431678	protein_coding
Rfx2	ENSMUSG00000024206.14	113.806	87.8	139.179	0.66628	0.192419	3.46265	0.000535	0.028338	chr17	56775896	56831008	protein_coding
Pgam1-ps2	ENSMUSG00000082016.3	293.562	192.14	305.918	0.667236	0.164696	4.05131	5.09e-05	0.0131491	chr7	27469770	27470535	processed_pseudogene
Nr1h2	ENSMUSG00000060601.13	1162.07	851	1363.77	0.68028	0.211943	3.20974	0.00133	0.0405343	chr7	44549615	44553951	protein_coding
Zfp523	ENSMUSG00000024220.13	822.085	509.45	817.198	0.682047	0.195658	3.48591	0.00049	0.0273703	chr17	28177206	28205886	protein_coding
Zswim4	ENSMUSG00000035671.6	167.244	106.34	170.391	0.683585	0.191982	3.56066	0.00037	0.0246473	chr8	84210677	84237055	protein_coding
AC133195.2	ENSMUSG00000086390.7	792.08	480.01	771.934	0.687139	0.223341	3.07664	0.00209	0.047849	chr8	106135399	106138525	processed_transcript
Scaf1	ENSMUSG00000038406.17	811.935	582.4	941.887	0.694162	0.220639	3.14614	0.00165	0.0443547	chr7	45002947	45016363	protein_coding
Tesk1	ENSMUSG00000028458.12	560.862	449.73	728.375	0.69633	0.176326	3.9491	7.84e-05	0.0145538	chr4	43441938	43448064	protein_coding
RP24-225N8.5	ENSMUSG00000092412.1	232.027	215.69	349.591	0.696447	0.193148	3.60577	0.000311	0.024113	chr17	33630758	33645705	processed_transcript
Pax2	ENSMUSG00000004231.15	1379.8	1225.83	1987.39	0.697572	0.226696	3.07712	0.00209	0.047849	chr19	44756044	44837871	protein_coding
E4f1	ENSMUSG00000024137.9	545.814	316.55	512.751	0.698962	0.204757	3.41361	0.000641	0.029818	chr17	24443777	24470313	protein_coding
RP23-138C14.7	ENSMUSG00000097431.2	138.757	113.54	184.989	0.703898	0.181838	3.87101	0.000108	0.0166207	chr14	50870323	50880603	antisense
Map3k6	ENSMUSG00000028862.6	477.033	373.22	608.941	0.70871	0.179298	3.9527	7.73e-05	0.0145538	chr4	133240817	133252929	protein_coding
Scrib	ENSMUSG00000022568.17	1358.37	601.9	983.325	0.709044	0.230173	3.08049	0.00207	0.047849	chr15	76047157	76069784	protein_coding
Ccdc92	ENSMUSG00000037979.13	156.325	86.27	141.025	0.714761	0.224335	3.18613	0.00144	0.0413347	chr5	124834417	124862424	protein_coding
Rexo1	ENSMUSG00000047417.17	434.171	329.6	545.071	0.726883	0.231097	3.14536	0.00166	0.0443547	chr10	80540921	80561560	protein_coding
Gltscr1	ENSMUSG00000070808.4	210.433	151.05	249.945	0.730943	0.217057	3.36752	0.000758	0.0324037	chr7	15970671	16047921	protein_coding
Gck	ENSMUSG00000041798.15	100.635	140.64	233.559	0.731494	0.214824	3.40508	0.000661	0.0302007	chr11	5900819	5950081	protein_coding
Rnf126	ENSMUSG00000035890.9	193.246	106.24	176.91	0.734464	0.214393	3.42578	0.000613	0.0293793	chr10	79758514	79766952	protein_coding
RP23-177L19.1	ENSMUSG00000075514.4	100.843	74.65	124.952	0.735643	0.230472	3.19189	0.00141	0.0411434	chr2	20969053	20969997	antisense
Zbtb48	ENSMUSG00000028952.12	151.074	109.05	182.412	0.742085	0.195017	3.80524	0.000142	0.0182956	chr4	152019773	152027671	protein_coding
B4galnt1	ENSMUSG00000006731.10	1108.72	308.29	514.315	0.742328	0.199244	3.72572	0.000195	0.021081	chr10	127165224	127172330	protein_coding
Ttll10	ENSMUSG00000029074.14	282.681	195.85	328.073	0.748833	0.2323	3.22356	0.00127	0.0398931	chr4	156034839	156059414	protein_coding
Zfp64	ENSMUSG00000027551.15	137.792	87.76	148.35	0.752942	0.244507	3.07943	0.00207	0.047849	chr2	168893330	168955587	protein_coding
Hmg20b	ENSMUSG00000020232.17	493.719	309.58	522.356	0.756799	0.218337	3.4662	0.000528	0.0280849	chr10	81346047	81350480	protein_coding
Cactin	ENSMUSG00000034889.8	286.85	188.16	318.344	0.7583	0.238838	3.17496	0.0015	0.0423793	chr10	81321102	81326242	protein_coding
Smg9	ENSMUSG00000002210.11	358.302	245.57	416.577	0.764785	0.215702	3.54556	0.000392	0.0246473	chr7	24399618	24422778	protein_coding
Lipe	ENSMUSG00000003123.15	174.333	112.54	190.821	0.766187	0.233549	3.28063	0.00104	0.0367987	chr7	25379526	25398710	protein_coding
Lnx1	ENSMUSG00000029228.15	205.17	68.25	115.307	0.767534	0.23503	3.26568	0.00109	0.0376684	chr5	74592446	74702912	protein_coding
Sirt6	ENSMUSG00000034748.16	167.905	103.93	176.994	0.770912	0.228017	3.38094	0.000722	0.031655	chr10	81621784	81627797	protein_coding
Wdr62	ENSMUSG00000037020.16	89.3953	94.04	160.498	0.771642	0.219545	3.51473	0.00044	0.0261343	chr7	30240137	30280419	protein_coding
Pde4a	ENSMUSG00000032177.17	345.469	117.28	199.494	0.776944	0.247918	3.13388	0.00173	0.0450325	chr9	21165713	21213248	protein_coding
Atn1	ENSMUSG00000004263.15	980.265	736.84	1266.17	0.781617	0.204923	3.81419	0.000137	0.0181589	chr6	124742543	124756524	protein_coding
Espn	ENSMUSG00000028943.18	1533.07	894.01	1536.92	0.782315	0.234911	3.33026	0.000868	0.0339013	chr4	152120330	152152371	protein_coding
Ccnjl	ENSMUSG00000044707.7	91.609	64.88	110.981	0.784185	0.235784	3.32586	0.000881	0.0339013	chr11	43528783	43586997	protein_coding
Tcof1	ENSMUSG00000024613.16	345.271	318.65	549.315	0.787841	0.226526	3.47793	0.000505	0.0274443	chr18	60813754	60848971	protein_coding
Bcl2l12	ENSMUSG00000003190.12	119.717	84.3	147.691	0.811881	0.239376	3.39165	0.000695	0.0311539	chr7	44991221	44998712	protein_coding
Mbd6	ENSMUSG00000025409.14	672.32	408.34	716.063	0.812145	0.22415	3.62322	0.000291	0.0237223	chr10	127281955	127289018	protein_coding
Fhdc1	ENSMUSG00000041842.15	186.328	69.98	121.632	0.814126	0.202235	4.02564	5.68e-05	0.0134611	chr3	84442197	84480429	protein_coding
Phldb1	ENSMUSG00000048537.16	383.71	190.48	333.881	0.814621	0.216658	3.75995	0.00017	0.0201312	chr9	44686303	44735198	protein_coding
Pde4c	ENSMUSG00000031842.14	150.409	47.82	83.1595	0.81545	0.266269	3.0625	0.00219	0.0486202	chr8	70723719	70751186	protein_coding
Hk1	ENSMUSG00000037012.18	880.971	575.21	1027.85	0.838656	0.231067	3.62949	0.000284	0.0236139	chr10	62268854	62379908	protein_coding
Eppk1	ENSMUSG00000115388.2	1578.63	1378.71	2472.59	0.843085	0.220566	3.82237	0.000132	0.0181589	chr15	76101480	76120195	protein_coding
RP23-313J14.7	ENSMUSG00000110170.1	879.81	692.23	1245.43	0.84753	0.233773	3.62545	0.000288	0.0237223	chr11	116677482	116681290	protein_coding
Thop1	ENSMUSG00000004929.12	225.36	121.91	219.245	0.847942	0.205382	4.12861	3.65e-05	0.0112369	chr10	81070034	81082559	protein_coding
Cbarp	ENSMUSG00000035640.18	229.362	73.25	132.264	0.856976	0.264895	3.23515	0.00122	0.0398038	chr10	80130450	80140835	protein_coding
Rem1	ENSMUSG00000000359.3	311.687	58.43	106.2	0.864037	0.274898	3.14312	0.00167	0.0444198	chr2	152626950	152635198	protein_coding
Whrn	ENSMUSG00000039137.18	208.146	105.14	195.544	0.902569	0.26668	3.38446	0.000713	0.0315306	chr4	63414909	63495991	protein_coding
Rbfox3	ENSMUSG00000025576.17	438.918	76	141.825	0.904947	0.27625	3.27582	0.00105	0.0368671	chr11	118489761	118911597	protein_coding
Dnm1	ENSMUSG00000026825.17	105.044	49.04	92.7679	0.927036	0.247495	3.74567	0.00018	0.0205781	chr2	32308470	32353338	protein_coding
Bglap3	ENSMUSG00000074489.9	893.8	49.67	94.9943	0.95069	0.266967	3.56107	0.000369	0.0246473	chr3	88368615	88372743	protein_coding
Osgin1	ENSMUSG00000074063.10	196.585	158.69	310.896	0.972236	0.264757	3.67218	0.00024	0.0221	chr8	119434123	119446256	protein_coding
Tep1	ENSMUSG00000006281.8	1047.48	538.23	1060.56	0.979773	0.17998	5.44378	5.22e-08	7.28e-05	chr14	50824058	50870560	protein_coding
Zfp13	ENSMUSG00000062012.14	239.13	138.82	274.52	0.988674	0.26865	3.68016	0.000233	0.0221	chr17	23575843	23599487	protein_coding
Tspan18	ENSMUSG00000027217.13	119.854	28.44	56.2253	1.00332	0.287108	3.49458	0.000475	0.0267445	chr2	93201759	93334505	protein_coding
Alpl	ENSMUSG00000028766.10	1794.69	606.16	1229.57	1.02158	0.306807	3.32973	0.000869	0.0339013	chr4	137741732	137796384	protein_coding
RP23-198O15.1	ENSMUSG00000070729.5	133.363	103.66	215.616	1.05377	0.343426	3.06841	0.00215	0.0483562	chr4	129899092	129899902	processed_pseudogene
Slc13a4	ENSMUSG00000029843.4	175.605	126.27	280.812	1.15599	0.30339	3.81023	0.000139	0.0181589	chr6	35267956	35308131	protein_coding
Slc16a11	ENSMUSG00000040938.16	192.885	65	151.296	1.22496	0.347532	3.52474	0.000424	0.025504	chr11	70212751	70216417	protein_coding
Pnp	ENSMUSG00000115338.2	2284.34	1266.85	3162.3	1.31886	0.136885	9.63484	5.7e-22	0	chr14	50931081	50965237	protein_coding
RP23-243M12.7	ENSMUSG00000021871.19	1206.89	674.69	1828.97	1.4371	0.168085	8.54982	1.23e-17	0	chr14	50944516	50963136	protein_coding
Etv4	ENSMUSG00000017724.14	250.052	10.09	28.7865	1.54509	0.405372	3.81154	0.000138	0.0181589	chr11	101769741	101785371	protein_coding
Pnp2	ENSMUSG00000068417.8	348.435	173.26	515.153	1.56805	0.212348	7.38435	1.53e-13	0	chr14	50955991	50964749	protein_coding
Reep6	ENSMUSG00000035504.16	271.32	85.21	257.411	1.59783	0.488865	3.26845	0.00108	0.0376111	chr10	80329952	80336441	protein_coding

## Sheet: deseq.results.cauda
symbol	id	baseMean27samp	baseMean_wtxca	baseMean_koxca	log2FcMAP	lfcSE	stat	pvalue	padj	chrom	start	end	geneType
Rnase11	ENSMUSG00000059648.3	404.205	656.283	0	-11.2652	1.19601	-9.41895	4.56e-21	0	chr14	51049450	51050163	protein_coding
Rnase12	ENSMUSG00000068407.3	4392.03	8377.39	9.41955	-10.0935	0.628137	-16.0689	4.22e-58	0	chr14	51056697	51057661	protein_coding
Rnase9	ENSMUSG00000052382.5	12494.9	8305.84	49.1082	-7.43406	0.846571	-8.78138	1.61e-18	0	chr14	51038458	51041869	protein_coding
Pnp	ENSMUSG00000115338.2	2284.34	1454.06	3136.23	1.10697	0.136941	8.08354	6.29e-16	0	chr14	50931081	50965237	protein_coding
RP23-243M12.7	ENSMUSG00000021871.19	1206.89	650.474	1524.15	1.22749	0.169002	7.26319	3.78e-13	0	chr14	50944516	50963136	protein_coding
Spink11	ENSMUSG00000073573.5	10646	382.029	131.729	-1.51121	0.26917	-5.61434	1.97e-08	3.4e-05	chr18	44190044	44196177	protein_coding
Pnp2	ENSMUSG00000068417.8	348.435	236.031	535.996	1.16976	0.210479	5.55761	2.73e-08	4e-05	chr14	50955991	50964749	protein_coding
Idh1	ENSMUSG00000025950.16	997.204	1707.05	958.239	-0.824742	0.152255	-5.41685	6.07e-08	7.8e-05	chr1	65158615	65186500	protein_coding
Plac8	ENSMUSG00000029322.12	2519.59	922.833	290.018	-1.66374	0.312472	-5.32445	1.01e-07	0.000115	chr5	100553724	100572245	protein_coding
Kcnj16	ENSMUSG00000051497.15	233.686	192.596	18.3081	-3.32682	0.692411	-4.80469	1.55e-06	0.001585	chr11	110968032	111027968	protein_coding
Plekha3	ENSMUSG00000002733.8	6274.74	4221.32	2899.53	-0.534298	0.112208	-4.76167	1.92e-06	0.001785	chr2	76675280	76696828	protein_coding
Hist2h3c1	ENSMUSG00000093769.4	419.041	462.945	219.239	-1.03379	0.223616	-4.62307	3.78e-06	0.003223	chr3	96246684	96248509	protein_coding
Chmp2b	ENSMUSG00000004843.7	1045.03	1373.89	857.288	-0.664484	0.145679	-4.56128	5.08e-06	0.004001	chr16	65539127	65562726	protein_coding
Actr3	ENSMUSG00000026341.16	2809.76	2828.78	2154.24	-0.385679	0.08606	-4.48151	7.41e-06	0.005054	chr1	125392904	125435727	protein_coding
Ptms	ENSMUSG00000030122.12	1879.2	1572.1	2804.43	0.830283	0.185099	4.48561	7.27e-06	0.005054	chr6	124913680	124920103	protein_coding
Pfn2	ENSMUSG00000027805.16	2303.28	2358.13	1654.55	-0.502817	0.113464	-4.43152	9.36e-06	0.005982	chr3	57841894	57848079	protein_coding
Cyr61	ENSMUSG00000028195.4	417.299	838.956	581.03	-0.543973	0.125124	-4.34748	1.38e-05	0.007829	chr3	145646975	145649981	protein_coding
Ube2e3	ENSMUSG00000027011.14	722.648	877.301	598.288	-0.530512	0.12203	-4.34739	1.38e-05	0.007829	chr2	78868123	78921293	protein_coding
Ptgs2	ENSMUSG00000032487.8	740.554	4099.81	961.848	-2.08665	0.482192	-4.32743	1.51e-05	0.008122	chr1	150100030	150108227	protein_coding
Ccni	ENSMUSG00000063015.12	5870.64	7447.28	5001.64	-0.570902	0.132685	-4.30268	1.69e-05	0.008355	chr5	93181932	93206495	protein_coding
Tram1	ENSMUSG00000025935.10	5442.48	4868.69	3423.42	-0.504017	0.117442	-4.29162	1.77e-05	0.008355	chr1	13564697	13589910	protein_coding
Serp1	ENSMUSG00000027808.8	6470.55	6525.15	4596.75	-0.502676	0.117208	-4.28874	1.8e-05	0.008355	chr3	58519816	58525892	protein_coding
Kif5c	ENSMUSG00000026764.15	333.345	520.112	272.032	-0.916082	0.214137	-4.27803	1.89e-05	0.008386	chr2	49619297	49774778	protein_coding
RP24-201C14.4	ENSMUSG00000070392.5	567.684	594.095	377.122	-0.633521	0.14944	-4.23929	2.24e-05	0.009557	chr3	96245553	96248509	processed_transcript
Arfip1	ENSMUSG00000074513.9	1280.82	1471.05	1020.12	-0.517445	0.123345	-4.19509	2.73e-05	0.01116	chr3	84496092	84582625	protein_coding
Zfand6	ENSMUSG00000030629.15	1564.95	1729.87	1055.44	-0.70052	0.168373	-4.16052	3.18e-05	0.0112	chr7	84613765	84689959	protein_coding
Lpar6	ENSMUSG00000033446.7	362.806	428.421	291.952	-0.515541	0.123368	-4.17888	2.93e-05	0.0112	chr14	73237894	73243294	protein_coding
2023-03-05	ENSMUSG00000023307.13	775.668	882.133	670.433	-0.38081	0.0914591	-4.16372	3.13e-05	0.0112	chr19	37207542	37222139	protein_coding
Tomm20	ENSMUSG00000093904.2	3238.29	3824.48	2951.56	-0.368855	0.088613	-4.16254	3.15e-05	0.0112	chr8	126930666	126945844	protein_coding
Rap1b	ENSMUSG00000052681.8	1944.58	2119.99	1465.48	-0.520721	0.126194	-4.12635	3.69e-05	0.012161	chr10	117813870	117846035	protein_coding
Fam8a1	ENSMUSG00000069237.8	1840.82	2461.67	1736.79	-0.493988	0.119626	-4.12943	3.64e-05	0.012161	chr13	46669521	46678056	protein_coding
RP23-291B23.3	ENSMUSG00000090738.2	1672.82	1984.87	1182.66	-0.7399	0.18057	-4.09759	4.17e-05	0.01256	chr9	35776523	35778109	protein_coding
Rab10	ENSMUSG00000020671.9	2166	2234.24	1660.6	-0.41525	0.101257	-4.10095	4.11e-05	0.01256	chr12	3247427	3309969	protein_coding
Col16a1	ENSMUSG00000040690.15	601.834	538.914	1031.74	0.931336	0.226635	4.10941	3.97e-05	0.01256	chr4	130047839	130099283	protein_coding
Ociad2	ENSMUSG00000029153.11	1194.98	860.563	544.114	-0.654533	0.1603	-4.08317	4.44e-05	0.012984	chr5	73322198	73341028	protein_coding
Atp6ap2	ENSMUSG00000031007.2	1803.12	2275.78	1214.7	-0.894415	0.22137	-4.04036	5.34e-05	0.014797	chrX	12587800	12617049	protein_coding
Atl2	ENSMUSG00000059811.13	950.014	994.741	701.224	-0.479743	0.118758	-4.03968	5.35e-05	0.014797	chr17	79848389	79896123	protein_coding
Ctso	ENSMUSG00000028015.3	1419.72	1725.36	1105.84	-0.628399	0.15895	-3.95345	7.7e-05	0.020386	chr3	81932600	81956725	protein_coding
Telo2	ENSMUSG00000024170.15	335.967	339.94	468.056	0.452129	0.114425	3.95131	7.77e-05	0.020386	chr17	25099569	25115967	protein_coding
mt-Nd3	ENSMUSG00000064360.1	4908.56	7812.06	4124.27	-0.921068	0.233918	-3.93756	8.23e-05	0.02105	chrM	9458	9806	protein_coding
Bnip3l	ENSMUSG00000022051.15	2614.6	2869.18	2030.27	-0.490137	0.125163	-3.916	9e-05	0.022461	chr14	66985238	67008877	protein_coding
Cd164	ENSMUSG00000019818.15	6432.34	5533.1	3406.87	-0.695766	0.178217	-3.90404	9.46e-05	0.022665	chr10	41519413	41531048	protein_coding
Nudt4	ENSMUSG00000020029.6	1556.52	1661.94	1246.68	-0.41065	0.105232	-3.90231	9.53e-05	0.022665	chr10	95547006	95564146	protein_coding
Ptp4a1	ENSMUSG00000026064.15	1544.63	1398.34	882.322	-0.648817	0.166662	-3.89301	9.9e-05	0.022942	chr1	30940301	30949770	protein_coding
Cept1	ENSMUSG00000040774.15	780.301	907.137	581.639	-0.61679	0.158625	-3.88835	0.000101	0.022942	chr3	106502259	106547802	protein_coding
Dram2	ENSMUSG00000027900.15	883.134	880.909	543.786	-0.667973	0.172328	-3.87618	0.000106	0.023595	chr3	106547797	106575890	protein_coding
Ehbp1l1	ENSMUSG00000024937.14	322.853	532.718	939.497	0.809127	0.20913	3.86902	0.000109	0.023782	chr19	5707375	5726317	protein_coding
Fam129a	ENSMUSG00000026483.13	864.36	1701.45	1092.49	-0.630355	0.163593	-3.8532	0.000117	0.024337	chr1	151571185	151721939	protein_coding
Eddm3b	ENSMUSG00000072575.4	8203.19	11214.9	9116.33	-0.299003	0.0775714	-3.85456	0.000116	0.024337	chr14	51114425	51117807	protein_coding
Rnf128	ENSMUSG00000031438.11	5455.58	5905.3	3680.07	-0.679023	0.176719	-3.84238	0.000122	0.024928	chrX	139563315	139673145	protein_coding
Lamp2	ENSMUSG00000016534.15	7249.83	6953.1	4345.75	-0.674639	0.17638	-3.82491	0.000131	0.025169	chrX	38401356	38456454	protein_coding
Rnf2	ENSMUSG00000026484.13	1362.88	1341.25	847.802	-0.646414	0.170417	-3.79313	0.000149	0.025169	chr1	151458003	151500955	protein_coding
Socs6	ENSMUSG00000056153.14	506.548	709.871	444.793	-0.637618	0.168209	-3.79063	0.00015	0.025169	chr18	88665223	88927481	protein_coding
Coq10b	ENSMUSG00000025981.13	449.856	453.638	295.336	-0.578984	0.152574	-3.79477	0.000148	0.025169	chr1	55052769	55072702	protein_coding
Tm9sf2	ENSMUSG00000025544.13	5113.84	4754.99	3220.82	-0.55684	0.145283	-3.83279	0.000127	0.025169	chr14	122107037	122159604	protein_coding
Rras2	ENSMUSG00000055723.6	679.286	886.63	625.174	-0.494058	0.130466	-3.78687	0.000153	0.025169	chr7	114046781	114117781	protein_coding
Basp1	ENSMUSG00000045763.8	2740.46	2303.52	1705.04	-0.434797	0.114061	-3.81198	0.000138	0.025169	chr15	25363276	25413764	protein_coding
RP23-92G13.4	ENSMUSG00000019132.11	4730.84	4977.56	3778.05	-0.393594	0.103536	-3.80151	0.000144	0.025169	chr13	24801656	24816197	protein_coding
Actn4	ENSMUSG00000054808.15	3385.46	2611.18	3547.28	0.438736	0.114565	3.82957	0.000128	0.025169	chr7	28893247	28962340	protein_coding
Dgkz	ENSMUSG00000040479.11	619.868	625.743	941.116	0.575661	0.150775	3.81802	0.000135	0.025169	chr2	91932823	91975864	protein_coding
Zfp651	ENSMUSG00000013419.7	367.028	302.573	475.398	0.634746	0.166409	3.81438	0.000137	0.025169	chr9	121759329	121771742	protein_coding
Vwa1	ENSMUSG00000042116.3	267.673	325.595	560.565	0.76801	0.202366	3.79515	0.000148	0.025169	chr4	155768148	155774698	protein_coding
Upk1b	ENSMUSG00000049436.5	353.476	65.7537	20.6815	-1.74725	0.461985	-3.78204	0.000156	0.025255	chr16	38773183	38800328	protein_coding
Nptn	ENSMUSG00000032336.17	2519.54	3308.14	2407.87	-0.454068	0.120305	-3.77432	0.00016	0.025643	chr9	58582239	58657955	protein_coding
Smndc1	ENSMUSG00000025024.6	623.717	641.206	431.726	-0.546264	0.144889	-3.77023	0.000163	0.025666	chr19	53379213	53390573	protein_coding
Marcks	ENSMUSG00000069662.5	1120.06	1199.05	749.255	-0.662092	0.17639	-3.75358	0.000174	0.026779	chr10	37133374	37138920	protein_coding
Tmem165	ENSMUSG00000029234.13	1048.21	1023.52	729.778	-0.468067	0.12475	-3.75204	0.000175	0.026779	chr5	76183879	76209245	protein_coding
Ncoa4	ENSMUSG00000056234.15	2094.28	2515.35	1649.31	-0.600634	0.161266	-3.7245	0.000196	0.028402	chr14	32159864	32179855	protein_coding
Btf3l4	ENSMUSG00000028568.16	1328.89	1401.75	998.572	-0.478832	0.128406	-3.72904	0.000192	0.028402	chr4	108814294	108833614	protein_coding
Nus1	ENSMUSG00000023068.16	2085.3	2042.2	1468.98	-0.465415	0.125022	-3.72265	0.000197	0.028402	chr10	52417546	52440183	protein_coding
Rnf103	ENSMUSG00000052656.12	909.591	1003.5	734.935	-0.430032	0.115353	-3.72795	0.000193	0.028402	chr6	71493893	71510881	protein_coding
Spinkl	ENSMUSG00000053729.3	915.003	2482.52	1339.3	-0.885143	0.239757	-3.69183	0.000223	0.030021	chr18	44166357	44175073	protein_coding
Tmem263	ENSMUSG00000060935.6	790.827	909.398	488.824	-0.875068	0.237013	-3.69207	0.000222	0.030021	chr10	85102626	85120618	protein_coding
Mfsd14b	ENSMUSG00000038212.16	1103.44	1018.56	629.172	-0.673001	0.182109	-3.6956	0.000219	0.030021	chr13	65064662	65112975	protein_coding
Rab11a	ENSMUSG00000004771.12	1129.58	1224.88	824.27	-0.559951	0.15152	-3.69555	0.000219	0.030021	chr9	64715298	64737758	protein_coding
Atxn7l3b	ENSMUSG00000074748.3	2507.9	2524.41	1998.93	-0.32585	0.0883318	-3.68893	0.000225	0.030021	chr10	112925429	112929001	protein_coding
Osgep	ENSMUSG00000006289.14	1163.81	1222.06	1756.46	0.515717	0.139835	3.68804	0.000226	0.030021	chr14	50906477	50924893	protein_coding
AC164158.1	ENSMUSG00000100153.2	1204.48	1480.01	1079.15	-0.452397	0.122813	-3.68363	0.00023	0.030154	chr7	119739925	119742226	transcribed_processed_pseudogene
Tmem167	ENSMUSG00000012422.14	1552.21	1583.93	1021.01	-0.624443	0.170351	-3.66562	0.000247	0.031235	chr13	90089122	90143907	protein_coding
Mgst1	ENSMUSG00000008540.11	3546.16	1138.59	797.429	-0.508188	0.13866	-3.66499	0.000247	0.031235	chr6	138140315	138156755	protein_coding
Fads1	ENSMUSG00000010663.4	5617.63	3803.92	2911.31	-0.386708	0.105362	-3.67027	0.000242	0.031235	chr19	10182887	10196870	protein_coding
Egr1	ENSMUSG00000038418.7	325.288	485.342	260.463	-0.888331	0.24321	-3.65253	0.00026	0.031257	chr18	34859822	34864984	protein_coding
Slc40a1	ENSMUSG00000025993.10	385.746	249.691	131.627	-0.882937	0.243405	-3.62744	0.000286	0.031257	chr1	45908067	45926523	protein_coding
Ube2d3	ENSMUSG00000078578.9	5111.07	5058.49	3248.1	-0.634932	0.173406	-3.66153	0.000251	0.031257	chr3	135438148	135468198	protein_coding
Sptssa	ENSMUSG00000044408.7	2410.09	3767.29	2534.78	-0.568426	0.156566	-3.63059	0.000283	0.031257	chr12	54645391	54656573	protein_coding
Gtf2a1	ENSMUSG00000020962.14	1104.72	943.708	648.346	-0.523412	0.144328	-3.62655	0.000287	0.031257	chr12	91555261	91590487	protein_coding
Rab18	ENSMUSG00000073639.5	2242.59	2295.93	1642.45	-0.473645	0.130605	-3.62655	0.000287	0.031257	chr18	6765204	6790231	protein_coding
Ptges3	ENSMUSG00000071072.12	2014.65	2084.58	1524.54	-0.448533	0.123006	-3.64644	0.000266	0.031257	chr10	128058953	128077272	protein_coding
Eif4g2	ENSMUSG00000005610.17	16349.3	15766.8	11744.5	-0.423261	0.116119	-3.64505	0.000267	0.031257	chr7	111067749	111083030	protein_coding
RP24-559D1.1	ENSMUSG00000102805.5	1104.3	1194.05	883.995	-0.423243	0.116341	-3.63796	0.000275	0.031257	chr3	84496425	85887518	protein_coding
Gramd3	ENSMUSG00000001700.9	596.78	553.819	404.538	-0.419984	0.115608	-3.63284	0.00028	0.031257	chr18	56432131	56503792	protein_coding
Zfp706	ENSMUSG00000062397.8	1829.03	2061.48	1581.36	-0.375904	0.103205	-3.6423	0.00027	0.031257	chr15	36997026	37007773	protein_coding
Mapk1	ENSMUSG00000063358.17	3009.05	2982.85	2290.99	-0.3713	0.102189	-3.63347	0.00028	0.031257	chr16	16983381	17047453	protein_coding
Arf4	ENSMUSG00000021877.12	4423.05	4565.08	3545.64	-0.363552	0.0996711	-3.64751	0.000265	0.031257	chr14	26638073	26665084	protein_coding
Spink10	ENSMUSG00000044176.11	9073.66	20079.8	13610.7	-0.560665	0.154782	-3.62228	0.000292	0.031351	chr18	62548910	62661366	protein_coding
Ube2d2a	ENSMUSG00000091896.7	2483.77	2864.79	2180.67	-0.391262	0.108074	-3.62033	0.000294	0.031351	chr18	35771558	35807172	protein_coding
Eif1a	ENSMUSG00000057561.9	1952.42	1699.61	1250.43	-0.432836	0.119776	-3.6137	0.000302	0.031832	chr18	46597703	46610225	protein_coding
Cnot6l	ENSMUSG00000034724.18	2648.99	2333.93	1469.21	-0.658988	0.182903	-3.60293	0.000315	0.032842	chr5	96070332	96164171	protein_coding
Ap3s1	ENSMUSG00000024480.8	594.065	483.122	287.043	-0.709702	0.197895	-3.58625	0.000335	0.033768	chr18	46741875	46790826	protein_coding
Gja1	ENSMUSG00000050953.10	3282.73	1408.23	940.658	-0.563578	0.157106	-3.58725	0.000334	0.033768	chr10	56377329	56402513	protein_coding
Wee1	ENSMUSG00000031016.9	812.983	912.022	612.483	-0.551502	0.153933	-3.58273	0.00034	0.033768	chr7	110122045	110143286	protein_coding
Fbxo8	ENSMUSG00000038206.13	661.648	798.12	564.456	-0.487063	0.135939	-3.58295	0.00034	0.033768	chr8	56551089	56593939	protein_coding
Ssr1	ENSMUSG00000021427.10	5471.21	5436.75	4208.92	-0.365987	0.101904	-3.59147	0.000329	0.033768	chr13	37966604	37994217	protein_coding
Acer3	ENSMUSG00000030760.14	404.376	446.667	256.154	-0.760795	0.212635	-3.57794	0.000346	0.034062	chr7	98206388	98321208	protein_coding
Hspb6	ENSMUSG00000036854.14	547.924	904.871	1697.43	0.901885	0.252714	3.5688	0.000359	0.034937	chr7	30552177	30555443	protein_coding
Selt	ENSMUSG00000075700.9	3361.81	3243.3	2057.15	-0.651616	0.183203	-3.55679	0.000375	0.035295	chr3	58576635	58593133	protein_coding
RP24-202N2.3	ENSMUSG00000114133.1	238.261	262.578	163.081	-0.624231	0.175328	-3.56036	0.00037	0.035295	chr13	96079215	96081376	protein_coding
Golph3	ENSMUSG00000022200.8	2277.65	2004.08	1406.15	-0.49923	0.140216	-3.56044	0.00037	0.035295	chr15	12321449	12351591	protein_coding
Smad1	ENSMUSG00000031681.16	863.218	1145.87	815.577	-0.474782	0.133504	-3.55631	0.000376	0.035295	chr8	79338394	79399518	protein_coding
Yipf4	ENSMUSG00000024072.8	1432.96	1528.7	1082.52	-0.490051	0.137956	-3.55223	0.000382	0.035521	chr17	74489492	74500277	protein_coding
Nipal2	ENSMUSG00000038879.8	648.332	672.118	498.203	-0.397341	0.112001	-3.54764	0.000389	0.03582	chr15	34572798	34679212	protein_coding
Flnc	ENSMUSG00000068699.12	444.08	845.833	1556.69	0.875654	0.247137	3.5432	0.000395	0.036103	chr6	29433255	29461883	protein_coding
RP23-142A14.4	ENSMUSG00000107068.1	354.908	381.465	571.918	0.558193	0.158448	3.52288	0.000427	0.038642	chr7	127015050	127021097	protein_coding
Pnrc1	ENSMUSG00000040128.9	863.524	1017.19	799.425	-0.337577	0.0959374	-3.51872	0.000434	0.038908	chr4	33245422	33290163	protein_coding
Tdp2	ENSMUSG00000035958.3	496.981	556.36	393.112	-0.477147	0.135759	-3.51467	0.00044	0.039164	chr13	24831678	24842153	protein_coding
Cmpk1	ENSMUSG00000028719.8	1360.88	1333.92	865.474	-0.611896	0.17438	-3.50898	0.00045	0.039666	chr4	114959335	114987241	protein_coding
Gmcl1	ENSMUSG00000001157.13	957.088	757.372	561.07	-0.407185	0.116327	-3.50034	0.000465	0.040624	chr6	86691767	86733383	protein_coding
Abhd5	ENSMUSG00000032540.16	609.363	759.124	603.334	-0.314059	0.0898805	-3.49418	0.000476	0.041221	chr9	122351607	122381524	protein_coding
Mdfic	ENSMUSG00000041390.18	328.993	458.645	263.762	-0.749725	0.21524	-3.48321	0.000495	0.04154	chr6	15720660	15802169	protein_coding
Hif1a	ENSMUSG00000021109.13	1809.06	1618.61	1003.93	-0.675503	0.193651	-3.48826	0.000486	0.04154	chr12	73901374	73947530	protein_coding
Mtpn	ENSMUSG00000029840.8	3031.34	2945.65	1950.6	-0.587131	0.168497	-3.48452	0.000493	0.04154	chr6	35508905	35539888	protein_coding
Tra2b	ENSMUSG00000022858.16	2044.04	2129.58	1548.89	-0.448885	0.128714	-3.48745	0.000488	0.04154	chr16	22244548	22266005	protein_coding
Zbtb7a	ENSMUSG00000035011.15	919.12	880.454	1304.11	0.557288	0.160206	3.47857	0.000504	0.041921	chr10	81135219	81152995	protein_coding
Tob1	ENSMUSG00000037573.5	426.174	439.657	245.214	-0.804575	0.232534	-3.46003	0.00054	0.042225	chr11	94211453	94215495	protein_coding
Slc25a46	ENSMUSG00000024259.8	854.066	939.822	611.589	-0.598677	0.173649	-3.44763	0.000566	0.042225	chr18	31580167	31609902	protein_coding
Aasdhppt	ENSMUSG00000025894.11	604.509	544.817	367.263	-0.551503	0.159474	-3.45826	0.000544	0.042225	chr9	4294792	4309471	protein_coding
Rnf11	ENSMUSG00000028557.10	3278.39	3917.32	2683.98	-0.539991	0.156285	-3.45518	0.00055	0.042225	chr4	109451097	109484728	protein_coding
Pdcd10	ENSMUSG00000027835.11	758.835	709.468	479.484	-0.535204	0.154929	-3.45451	0.000551	0.042225	chr3	75516489	75556856	protein_coding
Map3k1	ENSMUSG00000021754.17	2109.44	1457.4	1055.09	-0.455292	0.131882	-3.45226	0.000556	0.042225	chr13	111746427	111808993	protein_coding
Abi1	ENSMUSG00000058835.14	1255.79	1232.75	888.974	-0.450572	0.130033	-3.46507	0.00053	0.042225	chr2	22940072	23040241	protein_coding
Kdsr	ENSMUSG00000009905.5	2304.15	2822.17	2184.92	-0.361885	0.104615	-3.45921	0.000542	0.042225	chr1	106720458	106759727	protein_coding
Hoxd8	ENSMUSG00000027102.4	3017.64	2691.69	2108.48	-0.350278	0.101558	-3.44903	0.000563	0.042225	chr2	74704614	74707933	protein_coding
Stx7	ENSMUSG00000019998.6	1977.73	1948.91	1545.04	-0.324638	0.0936195	-3.46763	0.000525	0.042225	chr10	24149301	24190222	protein_coding
Cuedc1	ENSMUSG00000018378.13	1517.54	1887.53	2583.79	0.447936	0.129574	3.457	0.000546	0.042225	chr11	88098057	88194140	protein_coding
Pdgfa	ENSMUSG00000025856.15	216.608	234.599	373.449	0.637961	0.185035	3.44779	0.000565	0.042225	chr5	138976013	138997370	protein_coding
Cnn2	ENSMUSG00000004665.10	785.856	1252.32	1994.15	0.665988	0.192658	3.45684	0.000547	0.042225	chr10	79988583	79996062	protein_coding
Hspg2	ENSMUSG00000028763.17	823.195	1030.97	1894.3	0.87518	0.253694	3.44974	0.000561	0.042225	chr4	137468768	137570630	protein_coding
Tmem30a	ENSMUSG00000032328.12	3350.15	3319.21	2077.08	-0.669823	0.194764	-3.43915	0.000584	0.042637	chr9	79768942	79793507	protein_coding
Arl5a	ENSMUSG00000036093.7	1323.91	1901.23	1356.55	-0.478926	0.139223	-3.44	0.000582	0.042637	chr2	52397950	52424901	protein_coding
Ywhaq	ENSMUSG00000076432.13	2192.89	1953.49	1424.31	-0.450091	0.130748	-3.44244	0.000576	0.042637	chr12	21390070	21417637	protein_coding
Gtf2a2	ENSMUSG00000033543.17	779.043	890.41	677.489	-0.380299	0.110863	-3.43034	0.000603	0.043733	chr9	70012549	70022866	protein_coding
Scin	ENSMUSG00000002565.16	250.611	547.797	333.423	-0.687503	0.200887	-3.42234	0.000621	0.043817	chr12	40059768	40134228	protein_coding
Mpped2	ENSMUSG00000016386.15	265.441	237.172	162.006	-0.524977	0.153403	-3.42222	0.000621	0.043817	chr2	106693268	106868356	protein_coding
Serinc3	ENSMUSG00000017707.9	23929.3	29463.7	22524.3	-0.386843	0.112929	-3.42555	0.000614	0.043817	chr2	163623271	163645131	protein_coding
Rabl6	ENSMUSG00000015087.14	1952.96	1728.2	2116.3	0.286088	0.0835185	3.42545	0.000614	0.043817	chr2	25583017	25608521	protein_coding
Sypl	ENSMUSG00000020570.15	2612.12	2303.36	1617.19	-0.501705	0.146929	-3.41461	0.000639	0.043908	chr12	32953890	32979860	protein_coding
Mplkip	ENSMUSG00000012429.9	454.646	445.889	312.73	-0.494663	0.14526	-3.40537	0.000661	0.043908	chr13	17695191	17699748	protein_coding
Kdm1b	ENSMUSG00000038080.17	776.579	693.628	485.313	-0.48755	0.142981	-3.40989	0.00065	0.043908	chr13	47043498	47085279	protein_coding
Cldn12	ENSMUSG00000046798.14	751.775	620.26	432.572	-0.478265	0.14045	-3.40524	0.000661	0.043908	chr5	5489536	5514958	protein_coding
Yipf5	ENSMUSG00000024487.4	1159.46	1159.87	844.72	-0.439113	0.128911	-3.40633	0.000658	0.043908	chr18	40204864	40219399	protein_coding
Vmp1	ENSMUSG00000018171.9	2979.77	3311.39	2507.96	-0.396723	0.116341	-3.40999	0.00065	0.043908	chr11	86583864	86683836	protein_coding
Csnk1a1	ENSMUSG00000024576.14	5958.95	5637.51	4283.13	-0.392488	0.115212	-3.40666	0.000658	0.043908	chr18	61555273	61590061	protein_coding
Mtap	ENSMUSG00000062937.7	468.29	555.296	420.747	-0.384171	0.112611	-3.41148	0.000646	0.043908	chr4	89137121	89181081	protein_coding
Rfk	ENSMUSG00000024712.9	1591.33	1217.54	947.366	-0.350046	0.102566	-3.41289	0.000643	0.043908	chr19	17394042	17401349	protein_coding
E2f5	ENSMUSG00000027552.14	815.736	901.507	668.546	-0.423208	0.124379	-3.40256	0.000668	0.044056	chr3	14578640	14606309	protein_coding
Cldn8	ENSMUSG00000050520.4	2536.53	5132.19	2832.24	-0.853415	0.251009	-3.39993	0.000674	0.044196	chr16	88560827	88563183	protein_coding
Ppp1cb	ENSMUSG00000014956.15	3185.73	4278.21	2700.56	-0.659901	0.194434	-3.39396	0.000689	0.04471	chr5	32458842	32517433	protein_coding
Dusp6	ENSMUSG00000019960.8	672.276	436.938	311.698	-0.435469	0.128333	-3.39328	0.000691	0.04471	chr10	99263230	99267489	protein_coding
Adam10	ENSMUSG00000054693.14	3450.85	2322.24	1601.27	-0.526142	0.155178	-3.39058	0.000697	0.044869	chr9	70678996	70780229	protein_coding
RP23-74O4.1	ENSMUSG00000022507.6	1475.3	1438.05	1010.37	-0.494542	0.146152	-3.38376	0.000715	0.04487	chr16	8830099	8858922	protein_coding
Rnf115	ENSMUSG00000028098.13	968.84	817.098	597.87	-0.435381	0.128632	-3.38471	0.000713	0.04487	chr3	96727663	96791638	protein_coding
Perp	ENSMUSG00000019851.8	2188.52	3280.4	2668.2	-0.293847	0.0867932	-3.3856	0.00071	0.04487	chr10	18845019	18857073	protein_coding
Zfp13	ENSMUSG00000062012.14	239.13	47.2633	99.4192	1.02159	0.301642	3.38675	0.000707	0.04487	chr17	23575843	23599487	protein_coding
Tmed7	ENSMUSG00000033184.14	3460.6	3024.88	1734.21	-0.795747	0.235593	-3.37763	0.000731	0.044985	chr18	46560234	46597535	protein_coding
RP23-285C18.2	ENSMUSG00000097415.2	686.233	1400.13	967.742	-0.533185	0.157831	-3.37819	0.00073	0.044985	chr7	75769037	75782099	lincRNA
Cfl2	ENSMUSG00000062929.8	1069.84	1527.43	1074.06	-0.497344	0.147159	-3.37964	0.000726	0.044985	chr12	54858808	54862877	protein_coding
Paip1	ENSMUSG00000025451.15	1409.69	1219.64	925.775	-0.38908	0.115235	-3.37639	0.000734	0.044985	chr13	119428600	119458218	protein_coding
Sirt1	ENSMUSG00000020063.16	492.149	518.988	301.032	-0.747455	0.221825	-3.36957	0.000753	0.045575	chr10	63319004	63381704	protein_coding
Ube2w	ENSMUSG00000025939.17	995.939	884.257	602.966	-0.532416	0.158009	-3.36953	0.000753	0.045575	chr1	16540789	16619489	protein_coding
Epn1	ENSMUSG00000035203.16	1756.34	1752.49	2709.44	0.624454	0.185527	3.36584	0.000763	0.045917	chr7	5080234	5098178	protein_coding
Nes	ENSMUSG00000004891.16	243.753	371.281	663.573	0.826532	0.245944	3.36065	0.000778	0.046514	chr3	87971077	87980451	protein_coding
Naa30	ENSMUSG00000036282.15	791.245	781.25	435.909	-0.816373	0.243802	-3.3485	0.000812	0.04662	chr14	49172225	49191031	protein_coding
Rabgap1l	ENSMUSG00000026721.15	1141.63	1585.44	942.976	-0.737648	0.220094	-3.35151	0.000804	0.04662	chr1	160219173	160793211	protein_coding
Gorab	ENSMUSG00000040124.5	480.086	379.055	250.08	-0.544184	0.162427	-3.35034	0.000807	0.04662	chr1	163384907	163403669	protein_coding
Mat2b	ENSMUSG00000042032.13	1583.52	1683.11	1236.91	-0.430659	0.128412	-3.35372	0.000797	0.04662	chr11	40679313	40695203	protein_coding
Bivm	ENSMUSG00000041684.11	582.234	525.928	384.763	-0.410808	0.122571	-3.35159	0.000803	0.04662	chr1	44118956	44144770	protein_coding
Dlgap4	ENSMUSG00000061689.15	383.132	311.222	449.8	0.506809	0.151045	3.35536	0.000793	0.04662	chr2	156613704	156764363	protein_coding
Tgfb1i1	ENSMUSG00000030782.16	440.27	857.087	1402.16	0.703838	0.210266	3.34737	0.000816	0.04662	chr7	128246811	128255699	protein_coding
Des	ENSMUSG00000026208.9	4479.35	9364.78	17096	0.867831	0.25907	3.3498	0.000809	0.04662	chr1	75360328	75368579	protein_coding
Klhl9	ENSMUSG00000070923.4	1767.05	1821.4	1282.82	-0.493959	0.147655	-3.34535	0.000822	0.046644	chr4	88718291	88722465	protein_coding
Nab1	ENSMUSG00000002881.14	830.99	737.572	520.881	-0.474751	0.142029	-3.34262	0.00083	0.046644	chr1	52457293	52500679	protein_coding
Dennd1a	ENSMUSG00000035392.17	328.526	328.674	470.147	0.501209	0.149913	3.34334	0.000828	0.046644	chr2	37798990	38287390	protein_coding
Usp14	ENSMUSG00000047879.16	1438.3	1359.17	940.972	-0.513083	0.154103	-3.32948	0.00087	0.048634	chr18	9995431	10045119	protein_coding
St13	ENSMUSG00000022403.15	3389.84	2674.52	2025.62	-0.393287	0.118284	-3.32493	0.000884	0.04892	chr15	81363668	81400077	protein_coding
Lcn10	ENSMUSG00000047356.2	4875.51	4.39781	30.5679	2.69798	0.811466	3.32482	0.000885	0.04892	chr2	25682725	25686081	protein_coding
Slc33a1	ENSMUSG00000027822.16	1425.62	1175.15	796.853	-0.53958	0.162669	-3.31704	0.00091	0.049818	chr3	63933506	63964768	protein_coding
Rap1a	ENSMUSG00000068798.10	986.048	1235.77	862.752	-0.512475	0.154511	-3.31674	0.000911	0.049818	chr3	105727266	105801336	protein_coding
Kcmf1	ENSMUSG00000055239.10	1024.99	1162.29	955.22	-0.267696	0.0807583	-3.31478	0.000917	0.049902	chr6	72841113	72899979	protein_coding
Zfp422	ENSMUSG00000059878.12	354.768	386.029	282.903	-0.400952	0.121022	-3.31305	0.000923	0.049946	chr6	116624015	116628999	protein_coding
Fam49b	ENSMUSG00000022378.14	683.664	772.917	597.084	-0.351415	0.106147	-3.31065	0.000931	0.050111	chr15	63929096	64060478	protein_coding
Memo1	ENSMUSG00000058704.7	381.587	415.592	302.33	-0.44627	0.135025	-3.30508	0.000949	0.05085	chr17	74200705	74294883	protein_coding
Cnep1r1	ENSMUSG00000036810.16	603.762	661.751	460.864	-0.48808	0.148036	-3.29704	0.000977	0.051455	chr8	88118768	88135110	protein_coding
Tln1	ENSMUSG00000028465.16	2044.58	2207	3131.99	0.502368	0.152385	3.2967	0.000978	0.051455	chr4	43531518	43562691	protein_coding
Jakmip1	ENSMUSG00000063646.17	550.14	602.517	862.677	0.502522	0.152467	3.29595	0.000981	0.051455	chr5	37028334	37229547	protein_coding
RP24-399L6.2	ENSMUSG00000098705.8	1129.02	0	6.03887	4.22685	1.28082	3.30011	0.000966	0.051455	chr9	35847854	35850253	processed_transcript
Cd2ap	ENSMUSG00000061665.6	3769.37	3843.49	2749.24	-0.478534	0.145345	-3.2924	0.000993	0.051842	chr17	42792950	42876424	protein_coding
Ypel2	ENSMUSG00000018427.7	641.16	453.303	297.206	-0.566794	0.172272	-3.29011	0.001	0.052	chr11	86936424	86993707	protein_coding
Zbtb18	ENSMUSG00000063659.11	1699.49	1606.82	1140.5	-0.480045	0.145974	-3.28856	0.00101	0.052024	chr1	177442350	177450764	protein_coding
Slc16a1	ENSMUSG00000032902.1	2144.6	4055.8	2970.48	-0.445823	0.13571	-3.28512	0.00102	0.052399	chr3	104638667	104658462	protein_coding
Stim2	ENSMUSG00000039156.19	813.572	680.887	518.3	-0.366802	0.111746	-3.28245	0.00103	0.052612	chr5	53998498	54121057	protein_coding
Ctnnb1	ENSMUSG00000006932.17	9086.94	7273.41	5819.61	-0.317807	0.0968995	-3.27976	0.00104	0.052612	chr9	120929215	120960507	protein_coding
Vps72	ENSMUSG00000008958.14	499.48	464.33	654.767	0.478411	0.145839	3.2804	0.00104	0.052612	chr3	95111021	95123051	protein_coding
Utp18	ENSMUSG00000054079.12	418.701	453.329	334.617	-0.414182	0.126621	-3.27103	0.00107	0.053468	chr11	93859242	93885766	protein_coding
Megf8	ENSMUSG00000045039.9	1109.05	995.444	1429.12	0.517194	0.15811	3.2711	0.00107	0.053468	chr7	25317163	25365917	protein_coding
Lmod1	ENSMUSG00000048096.7	488.372	945.838	1629.31	0.780241	0.238514	3.27126	0.00107	0.053468	chr1	135324806	135368065	protein_coding
Klhl24	ENSMUSG00000062901.3	2529.68	2244.48	1538.67	-0.533192	0.163192	-3.26726	0.00109	0.053923	chr16	20097541	20129221	protein_coding
St6galnac4	ENSMUSG00000079442.12	538.201	291.826	388.904	0.397553	0.121859	3.2624	0.0011	0.054592	chr2	32587094	32599698	protein_coding
Clca3a2	ENSMUSG00000028262.13	2947.88	7754.11	2858.6	-1.43768	0.441219	-3.25842	0.00112	0.054982	chr3	144796558	144819494	protein_coding
Arxes2	ENSMUSG00000048040.8	779.219	1614.71	807.347	-0.989287	0.303715	-3.25728	0.00112	0.054982	chrX	135993823	135995355	protein_coding
Tpd52	ENSMUSG00000027506.15	5224.17	4096.36	3073.36	-0.413837	0.127101	-3.25597	0.00113	0.054982	chr3	8925592	9004723	protein_coding
Eif5b	ENSMUSG00000026083.12	2314.8	1970.9	3479.01	0.817536	0.251167	3.25495	0.00113	0.054982	chr1	37998009	38055579	protein_coding
Sacm1l	ENSMUSG00000025240.9	1812.93	1662.58	1062.72	-0.632607	0.194676	-3.24954	0.00116	0.055773	chr9	123529758	123592600	protein_coding
Fbxo11	ENSMUSG00000005371.14	1314.18	1275.53	930.043	-0.444585	0.136929	-3.24683	0.00117	0.056042	chr17	87990858	88065291	protein_coding
Pcnp	ENSMUSG00000071533.11	1844.65	2090.8	1661.09	-0.324102	0.0998677	-3.24531	0.00117	0.056079	chr16	56007244	56029739	protein_coding
Nipa2	ENSMUSG00000030452.16	867.681	899.104	631.582	-0.485676	0.149823	-3.24166	0.00119	0.056537	chr7	55931286	55962476	protein_coding
Rnf138	ENSMUSG00000024317.14	530.742	541.638	314.897	-0.747355	0.230779	-3.2384	0.0012	0.056578	chr18	21001340	21028223	protein_coding
Nabp1	ENSMUSG00000026107.11	334.572	375.591	238.092	-0.601981	0.185842	-3.23921	0.0012	0.056578	chr1	51465861	51478425	protein_coding
Uap1	ENSMUSG00000026670.15	1350.96	1412.94	1172.29	-0.251969	0.077828	-3.23751	0.00121	0.056578	chr1	170141937	170174957	protein_coding
Zfand5	ENSMUSG00000024750.10	2788.53	1943.24	1341.15	-0.525255	0.162308	-3.23617	0.00121	0.056584	chr19	21272277	21282289	protein_coding
Depdc7	ENSMUSG00000027173.7	1529.01	990.082	730.979	-0.425857	0.131673	-3.23419	0.00122	0.056631	chr2	104721783	104742878	protein_coding
Osr2	ENSMUSG00000022330.5	216.211	295.931	529.114	0.82433	0.254947	3.23334	0.00122	0.056631	chr15	35296097	35303305	protein_coding
Mfsd2a	ENSMUSG00000028655.11	455.247	268.843	146.651	-0.87042	0.270001	-3.22376	0.00127	0.057779	chr4	122946849	122961188	protein_coding
Zfp24	ENSMUSG00000051469.14	1323.48	1201.26	839.928	-0.500392	0.155405	-3.21993	0.00128	0.057779	chr18	24009701	24020810	protein_coding
Cln5	ENSMUSG00000022125.7	426.201	399.694	283.673	-0.448704	0.139324	-3.22057	0.00128	0.057779	chr14	103070215	103077628	protein_coding
Pafah1b2	ENSMUSG00000003131.7	2335.32	2152.01	1699.18	-0.328428	0.10199	-3.22019	0.00128	0.057779	chr9	45962858	46012690	protein_coding
Tpm2	ENSMUSG00000028464.16	5304.64	11864.9	21374.7	0.848832	0.263109	3.22616	0.00125	0.057779	chr4	43514710	43523765	protein_coding
Pdlim7	ENSMUSG00000021493.15	613.711	1108.66	2034.18	0.872189	0.270585	3.22334	0.00127	0.057779	chr13	55495794	55513676	protein_coding
Ppp3cb	ENSMUSG00000021816.11	1192.52	1250.09	820.069	-0.59312	0.184615	-3.21273	0.00131	0.05797	chr14	20499363	20546573	protein_coding
Abhd13	ENSMUSG00000040396.12	1092.73	1005.77	755.116	-0.388426	0.120807	-3.21526	0.0013	0.05797	chr8	9977706	9992155	protein_coding
AC099860.1	ENSMUSG00000044768.16	904.946	1038.01	828.28	-0.319036	0.0992433	-3.21468	0.00131	0.05797	chr1	97606317	97662074	protein_coding
Cds1	ENSMUSG00000029330.8	3946.83	3754.66	3186.36	-0.232839	0.0724396	-3.21425	0.00131	0.05797	chr5	101765129	101823858	protein_coding
Lrch4-sap25	ENSMUSG00000029720.9	1290.38	1128.48	1601.31	0.502632	0.156426	3.21323	0.00131	0.05797	chr5	137629174	137642899	protein_coding
Zfp91	ENSMUSG00000024695.15	3303.49	3200.72	2423.11	-0.395283	0.123243	-3.20734	0.00134	0.058814	chr19	12763659	12796126	protein_coding
Fyttd1	ENSMUSG00000022800.14	2013.27	2221.06	1493.13	-0.563889	0.176099	-3.20212	0.00136	0.05913	chr16	32877499	32908875	protein_coding
Tbl1xr1	ENSMUSG00000027630.13	902.102	634.951	436.333	-0.514482	0.160576	-3.20397	0.00136	0.05913	chr3	22076651	22216594	protein_coding
Cd24a	ENSMUSG00000047139.9	4653.99	6709.61	5129.55	-0.385871	0.120479	-3.20279	0.00136	0.05913	chr10	43578283	43584265	protein_coding
Gclm	ENSMUSG00000028124.15	3434.06	2678.61	2051.18	-0.380737	0.118995	-3.19961	0.00138	0.059146	chr3	122245556	122270732	protein_coding
Gm25745	ENSMUSG00000092686.1	279.04	115.579	222.384	0.93903	0.293373	3.2008	0.00137	0.059146	chr10	86705315	86705448	miRNA
Prdx3	ENSMUSG00000024997.7	2023.24	2442.5	1773.28	-0.458357	0.143353	-3.19741	0.00139	0.059349	chr19	60864050	60874556	protein_coding
Mmp14	ENSMUSG00000000957.11	1032.88	622.923	868.294	0.472329	0.147807	3.19558	0.0014	0.059478	chr14	54431611	54445364	protein_coding
Ube2e1	ENSMUSG00000021774.13	986.56	895.406	650.674	-0.446464	0.139768	-3.19431	0.0014	0.059491	chr14	18282721	18331859	protein_coding
Ubl3	ENSMUSG00000001687.15	1458.3	1318.63	935.052	-0.4847	0.152207	-3.18448	0.00145	0.059573	chr5	148504634	148552789	protein_coding
Serinc1	ENSMUSG00000019877.10	3624.8	3550.72	2593.07	-0.447589	0.140274	-3.19082	0.00142	0.059573	chr10	57515773	57532530	protein_coding
Msl2	ENSMUSG00000066415.4	1034.49	1069.82	782.857	-0.430793	0.135151	-3.1875	0.00144	0.059573	chr9	101074100	101104800	protein_coding
Smim10l1	ENSMUSG00000072704.6	1293.92	1420.02	1075.35	-0.394747	0.1239	-3.18602	0.00144	0.059573	chr6	133104908	133110899	protein_coding
Ppp3ca	ENSMUSG00000028161.17	2104.53	2690.51	2091.12	-0.364768	0.114499	-3.18577	0.00144	0.059573	chr3	136670123	136937727	protein_coding
Stoml1	ENSMUSG00000032333.6	253.595	285.467	407.522	0.490517	0.153749	3.19038	0.00142	0.059573	chr9	58253163	58262520	protein_coding
Tns1	ENSMUSG00000055322.15	3781.48	6535.05	9534.56	0.543803	0.170731	3.18514	0.00145	0.059573	chr1	73910230	74124449	protein_coding
Sepw1	ENSMUSG00000041571.9	513.151	753.387	1304.01	0.784907	0.246032	3.19026	0.00142	0.059573	chr7	15917207	15922402	protein_coding
Atp5s	ENSMUSG00000054894.6	240.582	252.633	177.007	-0.478667	0.150508	-3.18035	0.00147	0.059782	chr12	69724949	69744660	protein_coding
Crot	ENSMUSG00000003623.4	2026.15	1594.78	1147.67	-0.465726	0.14644	-3.18032	0.00147	0.059782	chr5	8966032	8997324	protein_coding
Rbfox3	ENSMUSG00000025576.17	438.918	582.396	1017.74	0.798539	0.251113	3.17999	0.00147	0.059782	chr11	118489761	118911597	protein_coding
Jmy	ENSMUSG00000021690.10	1272.64	1545.99	1180.86	-0.379887	0.119529	-3.17821	0.00148	0.059914	chr13	93430100	93499808	protein_coding
Vbp1	ENSMUSG00000031197.11	735.105	737.555	476.631	-0.614636	0.193522	-3.17606	0.00149	0.059955	chrX	75514298	75534942	protein_coding
Pias2	ENSMUSG00000025423.15	1218.67	1137.76	870.804	-0.371161	0.116899	-3.17506	0.0015	0.059955	chr18	77065207	77155708	protein_coding
Snx5	ENSMUSG00000027423.15	6816.57	6064.16	4878.16	-0.311995	0.0982788	-3.17459	0.0015	0.059955	chr2	144250122	144270906	protein_coding
Efnb2	ENSMUSG00000001300.16	818.718	1009.68	724.811	-0.459123	0.144747	-3.17189	0.00151	0.060279	chr8	8617433	8661242	protein_coding
Ccny	ENSMUSG00000024286.7	1734.14	1576.48	1157.1	-0.429955	0.135707	-3.16826	0.00153	0.060355	chr18	9314043	9450150	protein_coding
Smap1	ENSMUSG00000026155.13	768.321	870.066	727.191	-0.247352	0.0780206	-3.17034	0.00152	0.060355	chr1	23844845	23922317	protein_coding
Myh14	ENSMUSG00000030739.18	773.158	1234.06	1901.17	0.620176	0.195753	3.16816	0.00153	0.060355	chr7	44605802	44670843	protein_coding
Cbfb	ENSMUSG00000031885.14	840.444	715.065	437.05	-0.681997	0.215459	-3.16532	0.00155	0.060713	chr8	105170673	105217989	protein_coding
Vma21	ENSMUSG00000073131.12	1243.4	1199.4	745.639	-0.672746	0.213028	-3.15802	0.00159	0.061314	chrX	71815923	71839757	protein_coding
Fam45a	ENSMUSG00000024993.15	649.913	698.933	461.803	-0.566336	0.179295	-3.15868	0.00158	0.061314	chr19	60811584	60836227	protein_coding
Pdcd6	ENSMUSG00000021576.6	1531.44	1698.06	1350.43	-0.329871	0.104426	-3.15889	0.00158	0.061314	chr13	74303508	74317580	protein_coding
RP23-391M18.7	ENSMUSG00000093752.1	3403.8	2799.01	2258.63	-0.30201	0.0956161	-3.15857	0.00159	0.061314	chr2	168180985	168230364	protein_coding
Il13ra1	ENSMUSG00000017057.9	586.098	404.93	250.198	-0.646478	0.204983	-3.15382	0.00161	0.061323	chrX	36112109	36171259	protein_coding
Phospho2	ENSMUSG00000027088.10	549.952	577.198	448.341	-0.344248	0.109187	-3.15284	0.00162	0.061323	chr2	69789622	69800005	protein_coding
Khdrbs1	ENSMUSG00000028790.13	1408.1	1431.11	1126.19	-0.335531	0.106432	-3.15253	0.00162	0.061323	chr4	129703163	129742303	protein_coding
Sall2	ENSMUSG00000049532.11	234.953	134.733	198.31	0.545516	0.172846	3.15607	0.0016	0.061323	chr14	52311171	52328762	protein_coding
Foxp4	ENSMUSG00000023991.16	341.99	333.655	562.124	0.742243	0.235444	3.15252	0.00162	0.061323	chr17	47867132	47924645	protein_coding
Cav2	ENSMUSG00000000058.6	1578.99	2694.89	1476.65	-0.862925	0.274153	-3.14761	0.00165	0.061723	chr6	17281184	17289115	protein_coding
Ube2g1	ENSMUSG00000020794.13	933.318	959.743	692.63	-0.452898	0.143945	-3.14633	0.00165	0.061723	chr11	72607282	72686481	protein_coding
Anxa1	ENSMUSG00000024659.14	2902.15	4012.1	3069.34	-0.383631	0.12181	-3.14943	0.00164	0.061723	chr19	20373427	20390944	protein_coding
Sqle	ENSMUSG00000022351.14	1504.07	1716.32	1311.54	-0.379312	0.12055	-3.14652	0.00165	0.061723	chr15	59315076	59331192	protein_coding
Wac	ENSMUSG00000024283.14	2020.22	1951.06	1518.97	-0.35094	0.111714	-3.1414	0.00168	0.062542	chr18	7868831	7973547	protein_coding
Zfp810	ENSMUSG00000066829.7	430.883	523.763	370.797	-0.4623	0.14723	-3.13999	0.00169	0.062617	chr9	22276747	22307648	protein_coding
Sowahc	ENSMUSG00000098188.1	413.877	778.956	520.774	-0.554787	0.176907	-3.13604	0.00171	0.063011	chr10	59221952	59226434	protein_coding
Rab14	ENSMUSG00000026878.17	3684.15	3714.06	2705.57	-0.451446	0.143944	-3.13627	0.00171	0.063011	chr2	35180204	35201120	protein_coding
Nudt11	ENSMUSG00000073295.4	281.874	332.791	192.117	-0.762547	0.243501	-3.13159	0.00174	0.063449	chrX	6047452	6055110	protein_coding
Eed	ENSMUSG00000030619.9	422.392	478.677	332.702	-0.480596	0.153573	-3.12944	0.00175	0.063449	chr7	89954653	89980983	protein_coding
Ccng2	ENSMUSG00000029385.14	1007.21	1301.77	933.019	-0.459132	0.146665	-3.13048	0.00175	0.063449	chr5	93267256	93276231	protein_coding
Ercc2	ENSMUSG00000030400.17	426.46	364.696	527.12	0.522373	0.166958	3.12877	0.00176	0.063449	chr7	19382009	19395694	protein_coding
Zyx	ENSMUSG00000029860.16	1290.76	1347.34	1951.42	0.529867	0.169239	3.13088	0.00174	0.063449	chr6	42349629	42360213	protein_coding
Pdp1	ENSMUSG00000049225.14	237.615	281.7	181.964	-0.564515	0.180494	-3.12761	0.00176	0.063476	chr4	11958183	11966452	protein_coding
Gnl1	ENSMUSG00000024429.9	746.915	667.79	901.734	0.423984	0.135679	3.12491	0.00178	0.063704	chr17	35979850	35989462	protein_coding
U2af1l4	ENSMUSG00000078765.11	309.46	284.443	395.847	0.450572	0.144207	3.12449	0.00178	0.063704	chr7	30563300	30565365	protein_coding
Naa50	ENSMUSG00000022698.17	1488.79	1672.94	1129.47	-0.557963	0.178983	-3.11741	0.00182	0.0648	chr16	44139829	44163366	protein_coding
Rem1	ENSMUSG00000000359.3	311.687	144.646	255.601	0.793056	0.254344	3.11805	0.00182	0.0648	chr2	152626950	152635198	protein_coding
Lin7c	ENSMUSG00000027162.7	2061.63	1921.95	1293.01	-0.562765	0.180663	-3.115	0.00184	0.065	chr2	109890852	109901003	protein_coding
Peli1	ENSMUSG00000020134.13	913.986	723.335	545.663	-0.390391	0.125348	-3.11446	0.00184	0.065	chr11	21091290	21150323	protein_coding
RP24-471H15.8	ENSMUSG00000109378.1	412.713	412.331	548.478	0.395268	0.127044	3.11128	0.00186	0.065255	chr7	30563343	30567960	protein_coding
Rcn3	ENSMUSG00000019539.11	427.232	548.78	963.047	0.805173	0.258756	3.11171	0.00186	0.065255	chr7	45082912	45092221	protein_coding
Bcap29	ENSMUSG00000020650.15	338.558	363.783	239.007	-0.566036	0.182066	-3.10895	0.00188	0.065342	chr12	31590966	31634658	protein_coding
Rab5a	ENSMUSG00000017831.7	1726.01	1634.83	1160.83	-0.483372	0.155481	-3.10887	0.00188	0.065342	chr17	53479233	53507671	protein_coding
Ap1s3	ENSMUSG00000054702.14	1747.21	2842.46	1903.58	-0.572522	0.184291	-3.10661	0.00189	0.06562	chr1	79606875	79671972	protein_coding
Tmem123	ENSMUSG00000050912.15	3524.79	3266.87	2346.02	-0.472873	0.152284	-3.1052	0.0019	0.065712	chr9	7764040	7794333	protein_coding
Tm9sf3	ENSMUSG00000025016.10	6636.27	6365.18	4650.99	-0.449853	0.145019	-3.10202	0.00192	0.066101	chr19	41210841	41264004	protein_coding
Epb41l5	ENSMUSG00000026383.14	1416.62	1065.66	789.345	-0.41436	0.133602	-3.10146	0.00193	0.066101	chr1	119545036	119649000	protein_coding
Crk	ENSMUSG00000017776.15	2130.03	2150.71	1518.49	-0.492221	0.159071	-3.09435	0.00197	0.066809	chr11	75679258	75706908	protein_coding
Ube2n	ENSMUSG00000074781.5	1172.86	1237.79	950.906	-0.373916	0.120732	-3.09706	0.00195	0.066809	chr10	95515144	95545657	protein_coding
Ipmk	ENSMUSG00000060733.13	1098.2	1239.05	976.135	-0.334373	0.108026	-3.0953	0.00197	0.066809	chr10	71347762	71433327	protein_coding
Rplp2	ENSMUSG00000025508.13	2733.96	3369.92	6632.01	0.975708	0.315186	3.09565	0.00196	0.066809	chr7	141447369	141451585	protein_coding
Gnpda2	ENSMUSG00000029209.15	409.411	470.712	333.748	-0.45265	0.146492	-3.08993	0.002	0.067586	chr5	69573107	69592340	protein_coding
Fbxl5	ENSMUSG00000039753.16	1065.74	958.936	709.038	-0.413982	0.13405	-3.08826	0.00201	0.067744	chr5	43744614	43821638	protein_coding
Phrf1	ENSMUSG00000038611.17	1741.55	1024.39	1269.45	0.30342	0.0983525	3.08502	0.00204	0.068261	chr7	141228783	141262750	protein_coding
Veph1	ENSMUSG00000027831.9	696.068	462.405	276.518	-0.716007	0.23257	-3.07868	0.00208	0.068452	chr3	66053557	66296837	protein_coding
Nfe2l3	ENSMUSG00000029832.16	502.472	136.682	89.2369	-0.534657	0.173681	-3.07839	0.00208	0.068452	chr6	51432669	51458768	protein_coding
Rab1a	ENSMUSG00000020149.17	4297.98	4052.18	3252.45	-0.314401	0.102043	-3.08107	0.00206	0.068452	chr11	20201431	20226856	protein_coding
Ppp2ca	ENSMUSG00000020349.4	3353.29	3314.24	2684.17	-0.30237	0.0982183	-3.07855	0.00208	0.068452	chr11	52098680	52127778	protein_coding
Raver1	ENSMUSG00000010205.11	857.115	918.293	1225.77	0.410573	0.13328	3.08053	0.00207	0.068452	chr9	21074157	21092008	protein_coding
Plekho1	ENSMUSG00000015745.9	249.321	441.244	742.311	0.739439	0.239851	3.08291	0.00205	0.068452	chr3	95988428	95996001	protein_coding
Sgpp1	ENSMUSG00000021054.6	10217.3	8209.49	6089.47	-0.429716	0.139696	-3.07608	0.0021	0.068764	chr12	75714248	75735729	protein_coding
Cnot7	ENSMUSG00000031601.16	1825.73	1805.74	1212.42	-0.56212	0.182986	-3.07192	0.00213	0.069286	chr8	40492539	40515847	protein_coding
Hnmt	ENSMUSG00000026986.14	384.249	352.872	235.704	-0.55413	0.180337	-3.07275	0.00212	0.069286	chr2	24002909	24049394	protein_coding
Lrp1	ENSMUSG00000040249.15	1262.27	1516.35	2305.72	0.602347	0.196238	3.06947	0.00214	0.069634	chr10	127538160	127621148	protein_coding
Vapa	ENSMUSG00000024091.8	1928.13	1839.37	1440.41	-0.351256	0.11458	-3.06561	0.00217	0.070204	chr17	65580055	65613555	protein_coding
Ppp1r37	ENSMUSG00000051403.9	1276.64	1019.33	1463.92	0.515692	0.168244	3.06515	0.00218	0.070204	chr7	19530799	19563076	protein_coding
Rhobtb3	ENSMUSG00000021589.13	1032.33	995.292	654.367	-0.582552	0.19028	-3.06155	0.0022	0.070608	chr13	75869536	75943925	protein_coding
Sart1	ENSMUSG00000039148.4	1043.59	929.666	1286.52	0.457609	0.149458	3.0618	0.0022	0.070608	chr19	5377522	5388703	protein_coding
Clec18a	ENSMUSG00000033633.14	209.563	0	3.30773	4.00589	1.30944	3.05924	0.00222	0.070932	chr8	111058919	111092426	protein_coding
Fam91a1	ENSMUSG00000037119.4	3096.3	3342.35	2395.13	-0.474556	0.155227	-3.05718	0.00223	0.070977	chr15	58415467	58457740	protein_coding
Fam120a	ENSMUSG00000038014.7	4142.61	3728.45	2917.84	-0.34826	0.113897	-3.05766	0.00223	0.070977	chr13	48879218	48968017	protein_coding
Bmi1	ENSMUSG00000026739.13	1196.69	910.917	586.354	-0.616211	0.201688	-3.05527	0.00225	0.071209	chr2	18677017	18686629	protein_coding
Dars	ENSMUSG00000026356.15	935.629	929.201	729.13	-0.33636	0.110154	-3.05354	0.00226	0.0714	chr1	128363706	128417368	protein_coding
Tm2d1	ENSMUSG00000028563.16	371.73	369.968	224.073	-0.683389	0.224255	-3.04738	0.00231	0.072211	chr4	98355369	98383306	protein_coding
Sppl2a	ENSMUSG00000027366.12	958.072	831.586	579.786	-0.497285	0.163105	-3.04887	0.0023	0.072211	chr2	126890390	126933235	protein_coding
Coro1c	ENSMUSG00000004530.12	927.161	1103.46	1507.62	0.439967	0.144349	3.04795	0.0023	0.072211	chr5	113842435	113908758	protein_coding
Rraga	ENSMUSG00000070934.6	1008.22	1155.82	908.639	-0.334567	0.109827	-3.04631	0.00232	0.072248	chr4	86575667	86577285	protein_coding
Dek	ENSMUSG00000021377.15	1188.26	1334.24	891.046	-0.571837	0.187899	-3.04332	0.00234	0.072494	chr13	47084774	47106201	protein_coding
Acox1	ENSMUSG00000020777.16	3543.53	2089.7	1702.35	-0.284344	0.0934701	-3.04209	0.00235	0.072494	chr11	116171887	116199045	protein_coding
Cep250	ENSMUSG00000038241.16	420.536	227.919	332.916	0.542149	0.178109	3.04392	0.00234	0.072494	chr2	155956457	155998900	protein_coding
Klhdc4	ENSMUSG00000040263.16	258.616	250.553	380.149	0.57839	0.190157	3.04164	0.00235	0.072494	chr8	121796312	121829569	protein_coding
RP23-452K12.20	ENSMUSG00000115785.1	246.494	355.061	248.412	-0.525891	0.173026	-3.03937	0.00237	0.072824	chr14	52860984	52862752	TEC
Vps37c	ENSMUSG00000048832.8	412.979	366.966	478.629	0.363816	0.119795	3.037	0.00239	0.07296	chr19	10688814	10714419	protein_coding
Ppp1r12c	ENSMUSG00000019254.16	836.659	1084.91	1618.08	0.57005	0.187689	3.03721	0.00239	0.07296	chr7	4481519	4501680	protein_coding
Mtss1	ENSMUSG00000022353.10	825.222	587.871	426.358	-0.422523	0.139262	-3.03402	0.00241	0.073311	chr15	58941233	59082005	protein_coding
Hnrnpk	ENSMUSG00000021546.18	8911.81	8641.95	7136.12	-0.274049	0.0903331	-3.03376	0.00242	0.073311	chr13	58391141	58403343	protein_coding
Slc35f5	ENSMUSG00000026342.10	1414.38	1611.27	1241.16	-0.361944	0.119437	-3.03043	0.00244	0.073471	chr1	125560594	125595820	protein_coding
Mcl1	ENSMUSG00000038612.16	2227.81	2398.44	1954.75	-0.293716	0.0968722	-3.032	0.00243	0.073471	chr3	95658787	95663176	protein_coding
Leo1	ENSMUSG00000042487.6	341.708	248.759	326.863	0.376846	0.124345	3.03065	0.00244	0.073471	chr9	75441523	75466432	protein_coding
Dazap1	ENSMUSG00000069565.12	715.951	635.958	814.637	0.342273	0.113049	3.02765	0.00246	0.073931	chr10	80261485	80288408	protein_coding
Sh3bgrl	ENSMUSG00000031246.14	2222.51	4278.28	2347.05	-0.864042	0.285685	-3.02446	0.00249	0.073951	chrX	109095364	109197873	protein_coding
Mageh1	ENSMUSG00000047238.4	660.085	626.743	452.872	-0.433075	0.143137	-3.02561	0.00248	0.073951	chrX	153036165	153037575	protein_coding
Tmem64	ENSMUSG00000043252.8	9364.5	6932.04	5382.56	-0.362516	0.119878	-3.02405	0.00249	0.073951	chr4	15265830	15286753	protein_coding
Ythdf2	ENSMUSG00000040025.17	739.163	693.868	557.94	-0.283838	0.0937884	-3.02637	0.00248	0.073951	chr4	132184911	132212303	protein_coding
Pbxip1	ENSMUSG00000042613.9	2181.85	2778.43	3817.51	0.455149	0.150557	3.02311	0.0025	0.073966	chr3	89436705	89450952	protein_coding
Tcp11l2	ENSMUSG00000020034.7	678.126	963.016	717.208	-0.406375	0.134539	-3.02049	0.00252	0.074394	chr10	84576625	84614359	protein_coding
Slc30a4	ENSMUSG00000005802.12	2026.9	2119.72	1439.65	-0.548096	0.181778	-3.01519	0.00257	0.075487	chr2	122681232	122702663	protein_coding
Mtf2	ENSMUSG00000029267.17	1079.62	1108.49	712.83	-0.623518	0.20689	-3.01377	0.00258	0.075625	chr5	108065673	108109004	protein_coding
Calcrl	ENSMUSG00000059588.13	297.446	448.894	236.325	-0.906641	0.301121	-3.01089	0.0026	0.076129	chr2	84330625	84425411	protein_coding
Zbtb10	ENSMUSG00000069114.8	436.345	355.55	241.83	-0.513215	0.170762	-3.00545	0.00265	0.07714	chr3	9250601	9285333	protein_coding
Ino80e	ENSMUSG00000030689.15	385.033	340.61	475.199	0.452881	0.150702	3.00514	0.00265	0.07714	chr7	126850959	126862377	protein_coding
Xpo1	ENSMUSG00000020290.14	2275.42	1977.83	1226.24	-0.680076	0.226466	-3.003	0.00267	0.077466	chr11	23256040	23298249	protein_coding
Esrp1	ENSMUSG00000040728.15	3205.36	3055.63	2515.25	-0.271388	0.0904144	-3.0016	0.00269	0.077602	chr4	11331932	11386783	protein_coding
Prps2	ENSMUSG00000025742.5	4459.53	7361.51	5233.02	-0.4897	0.163479	-2.99548	0.00274	0.078299	chrX	167346321	167382749	protein_coding
Impad1	ENSMUSG00000066324.2	1707.53	1610.46	1154.9	-0.468785	0.156555	-2.99437	0.00275	0.078299	chr4	4762483	4793355	protein_coding
Ackr3	ENSMUSG00000044337.5	554.456	998.34	730.878	-0.432102	0.144375	-2.99291	0.00276	0.078299	chr1	90203979	90216751	protein_coding
Bzw1	ENSMUSG00000051223.14	3735.41	3607.03	2684.32	-0.42151	0.140661	-2.99665	0.00273	0.078299	chr1	58392897	58407353	protein_coding
Aco1	ENSMUSG00000028405.9	5077.91	3985.88	3214.42	-0.304749	0.101809	-2.99334	0.00276	0.078299	chr4	40143080	40198338	protein_coding
Smtn	ENSMUSG00000020439.17	660.055	1350.19	2190.56	0.694721	0.231983	2.99471	0.00275	0.078299	chr11	3517522	3540612	protein_coding
Hcfc1r1	ENSMUSG00000023904.10	1568.21	1431.78	2562.75	0.83683	0.279394	2.99516	0.00274	0.078299	chr17	23673595	23675227	protein_coding
RP23-144K18.5	ENSMUSG00000059482.15	549.337	635.719	457.775	-0.441067	0.147714	-2.98596	0.00283	0.079859	chr4	10874497	10899425	protein_coding
Spg7	ENSMUSG00000000738.18	2459.45	3162.2	3983.84	0.331146	0.11093	2.9852	0.00283	0.079859	chr8	123062941	123097760	protein_coding
Eml2	ENSMUSG00000040811.15	727.643	508.343	648.207	0.340241	0.114133	2.98109	0.00287	0.080715	chr7	19176420	19206482	protein_coding
Yy1	ENSMUSG00000021264.12	1709.38	1743.72	1349.16	-0.357542	0.120101	-2.97702	0.00291	0.081571	chr12	108792972	108820148	protein_coding
CAAA01180111.1	ENSMUSG00000074829.10	671.385	869.587	512.272	-0.74686	0.251131	-2.97398	0.00294	0.082157	chr9	124291803	124312696	protein_coding
Tbc1d15	ENSMUSG00000020130.9	1045.86	965.781	602.817	-0.661831	0.223012	-2.96769	0.003	0.082489	chr10	115197871	115251467	protein_coding
Csgalnact2	ENSMUSG00000042042.14	476.985	595.981	405.479	-0.528242	0.178044	-2.96692	0.00301	0.082489	chr6	118107451	118139140	protein_coding
Rnf13	ENSMUSG00000036503.13	1240	1091.23	776.723	-0.472135	0.159077	-2.96797	0.003	0.082489	chr3	57736061	57835233	protein_coding
Pi4k2b	ENSMUSG00000029186.12	571.284	681.52	501.32	-0.422712	0.142364	-2.96923	0.00299	0.082489	chr5	52741573	52769340	protein_coding
H3f3a	ENSMUSG00000060743.12	4255.77	5023.89	3944.67	-0.348528	0.117458	-2.96725	0.003	0.082489	chr1	180800831	180813943	protein_coding
Atp5sl	ENSMUSG00000057229.11	361.271	310.756	420.111	0.414755	0.139616	2.97068	0.00297	0.082489	chr7	25619413	25625551	protein_coding
Fxyd1	ENSMUSG00000036570.14	289.265	457.011	782.38	0.765431	0.257899	2.96795	0.003	0.082489	chr7	31051677	31057199	protein_coding
Rnf130	ENSMUSG00000020376.16	1353.71	1718.91	1428.7	-0.26141	0.0882365	-2.9626	0.00305	0.083432	chr11	50025345	50104758	protein_coding
Ugcg	ENSMUSG00000028381.8	382.019	315.07	204.661	-0.563168	0.190264	-2.95994	0.00308	0.083487	chr4	59189256	59222833	protein_coding
Cep83os	ENSMUSG00000097164.2	804.615	646.295	465.24	-0.444505	0.150262	-2.95819	0.00309	0.083487	chr10	94671024	94688576	bidirectional_promoter_lncRNA
Arsa	ENSMUSG00000022620.14	331.744	440.35	328.77	-0.397958	0.134546	-2.95778	0.0031	0.083487	chr15	89472475	89477425	protein_coding
Spcs3	ENSMUSG00000054408.9	2978.57	2511.06	1927.96	-0.374257	0.126423	-2.96036	0.00307	0.083487	chr8	54520432	54529998	protein_coding
Smim14	ENSMUSG00000037822.12	5376.2	5484.29	4610.19	-0.248241	0.0839591	-2.95669	0.00311	0.083487	chr5	65446843	65537184	protein_coding
Tmed2	ENSMUSG00000029390.13	4856.45	4756.72	4041.83	-0.234688	0.0793615	-2.9572	0.0031	0.083487	chr5	124540694	124550506	protein_coding
Thap3	ENSMUSG00000039759.10	231.413	272.363	440.159	0.674066	0.227739	2.95981	0.00308	0.083487	chr4	151982638	151988997	protein_coding
Kbtbd7	ENSMUSG00000043881.9	370.255	377.194	216.244	-0.758646	0.256859	-2.95355	0.00314	0.084118	chr14	79426510	79431036	protein_coding
Tmem30b	ENSMUSG00000034435.6	1801.58	1393.41	1001.47	-0.463985	0.157209	-2.9514	0.00316	0.084487	chr12	73543401	73546392	protein_coding
Tmem126a	ENSMUSG00000030615.12	397.757	440.452	317.606	-0.469288	0.15939	-2.94428	0.00324	0.085121	chr7	90450699	90457229	protein_coding
Seh1l	ENSMUSG00000079614.3	1613.65	1457.18	1044.73	-0.46853	0.15908	-2.94524	0.00323	0.085121	chr18	67774875	67795461	protein_coding
Ado	ENSMUSG00000057134.5	1154.76	735.757	555.183	-0.389165	0.132113	-2.9457	0.00322	0.085121	chr10	67544510	67548955	protein_coding
Ugp2	ENSMUSG00000001891.16	1315.66	1590.09	1236.16	-0.357493	0.121327	-2.94653	0.00321	0.085121	chr11	21321137	21371201	protein_coding
Dnaja2	ENSMUSG00000031701.6	2505.04	2769.2	2267.09	-0.28474	0.0967357	-2.94348	0.00325	0.085121	chr8	85537632	85555344	protein_coding
Dnajc11	ENSMUSG00000039768.16	1414.41	1225.38	1477.59	0.257274	0.0873689	2.94468	0.00323	0.085121	chr4	151933690	151982137	protein_coding
Polr2l	ENSMUSG00000038489.8	229.131	204.313	447.062	1.11935	0.380216	2.944	0.00324	0.085121	chr7	141471859	141475132	protein_coding
Ccdc126	ENSMUSG00000050786.8	203.34	218.291	139.053	-0.575724	0.195681	-2.94215	0.00326	0.085269	chr6	49319273	49341582	protein_coding
Igip	ENSMUSG00000110185.1	324.989	417.12	227.453	-0.851225	0.290607	-2.92913	0.0034	0.08689	chr18	36300100	36301517	protein_coding
Itgav	ENSMUSG00000027087.11	2337.42	1850.01	1220.12	-0.59375	0.202433	-2.93307	0.00336	0.08689	chr2	83724396	83806916	protein_coding
Sar1b	ENSMUSG00000020386.5	1332.35	1547.22	1078.53	-0.516079	0.175859	-2.93462	0.00334	0.08689	chr11	51763686	51791925	protein_coding
Ankrd13c	ENSMUSG00000039988.14	1814.27	1907.81	1446.51	-0.391352	0.133606	-2.92915	0.0034	0.08689	chr3	157947238	158008034	protein_coding
Rmnd5a	ENSMUSG00000002222.14	1932.44	2112.11	1622.67	-0.369329	0.126026	-2.93059	0.00338	0.08689	chr6	71388633	71440637	protein_coding
Adss	ENSMUSG00000015961.8	1104.12	1152.73	942.387	-0.281826	0.0962086	-2.92932	0.0034	0.08689	chr1	177762961	177796511	protein_coding
Casp9	ENSMUSG00000028914.13	984.634	749.379	609.122	-0.272903	0.0931098	-2.93098	0.00338	0.08689	chr4	141793611	141815976	protein_coding
Pgam1-ps2	ENSMUSG00000082016.3	293.562	363.442	506.007	0.462056	0.157822	2.9277	0.00341	0.08689	chr7	27469770	27470535	processed_pseudogene
Gps2	ENSMUSG00000023170.14	447.06	421.415	598.573	0.487631	0.166386	2.93071	0.00338	0.08689	chr11	69913887	69916591	protein_coding
Tubb4a	ENSMUSG00000062591.5	223.901	374.871	548.804	0.534157	0.182275	2.93049	0.00338	0.08689	chr17	57080065	57087782	protein_coding
Col7a1	ENSMUSG00000025650.13	452.318	323.696	549.546	0.76154	0.260105	2.92781	0.00341	0.08689	chr9	108953585	108984875	protein_coding
Capza2	ENSMUSG00000015733.13	1908.7	2087	1656.48	-0.325239	0.111129	-2.92669	0.00343	0.086957	chr6	17636233	17666972	protein_coding
Chuk	ENSMUSG00000025199.16	1286.4	1328.88	880.107	-0.579811	0.198222	-2.92506	0.00344	0.087107	chr19	44073334	44107480	protein_coding
Dmpk	ENSMUSG00000030409.15	905.278	1904.33	3340.06	0.808604	0.276482	2.92461	0.00345	0.087107	chr7	19083848	19093821	protein_coding
RP23-291B23.2	ENSMUSG00000032108.3	12190.8	17500.7	11488.8	-0.606996	0.207769	-2.9215	0.00348	0.087342	chr9	35788049	35790112	protein_coding
Wasl	ENSMUSG00000029684.14	1479.97	1485.01	1031.95	-0.512232	0.175244	-2.92297	0.00347	0.087342	chr6	24613804	24665009	protein_coding
Gtdc1	ENSMUSG00000036890.13	230.925	214.308	148.268	-0.483093	0.165359	-2.92148	0.00348	0.087342	chr2	44564411	44927657	protein_coding
Kdm6a	ENSMUSG00000037369.17	824.574	668.183	473.472	-0.47194	0.161849	-2.91593	0.00355	0.088456	chrX	18162574	18279936	protein_coding
Rad21	ENSMUSG00000022314.10	3566.58	2949.25	2236.74	-0.392488	0.134668	-2.91448	0.00356	0.088456	chr15	51962239	51991747	protein_coding
Snx6	ENSMUSG00000005656.9	1050.97	1033.52	778.707	-0.392404	0.134598	-2.91538	0.00355	0.088456	chr12	54746348	54795703	protein_coding
Lrch4	ENSMUSG00000093445.7	1097.07	898.703	1203.42	0.420433	0.144227	2.91508	0.00356	0.088456	chr5	137629120	137641099	protein_coding
Cstf3	ENSMUSG00000027176.8	660.712	618.961	478.326	-0.336425	0.115506	-2.91263	0.00358	0.088552	chr2	104590522	104665429	protein_coding
Hbp1	ENSMUSG00000002996.17	2271.81	2099.3	1724.47	-0.273071	0.0937491	-2.91279	0.00358	0.088552	chr12	31926253	31950535	protein_coding
Pcmtd2	ENSMUSG00000027589.14	887.877	940.537	579.046	-0.680934	0.23392	-2.91097	0.0036	0.088809	chr2	181837853	181857461	protein_coding
Rnf180	ENSMUSG00000021720.11	1982.22	1327.71	968.97	-0.438874	0.150879	-2.90877	0.00363	0.089221	chr13	105130000	105294815	protein_coding
Asb13	ENSMUSG00000033781.7	577.809	560.558	411.793	-0.402588	0.138533	-2.90608	0.00366	0.089777	chr13	3634031	3653822	protein_coding
Alas1	ENSMUSG00000032786.16	965.913	900.2	1129.72	0.321447	0.110679	2.90432	0.00368	0.089933	chr9	106233454	106248654	protein_coding
Tinagl1	ENSMUSG00000028776.14	552.117	639.895	916.57	0.507435	0.174734	2.90404	0.00368	0.089933	chr4	130164453	130175122	protein_coding
Hprt	ENSMUSG00000025630.8	1652.66	1427.91	1109.88	-0.362063	0.124794	-2.90129	0.00372	0.090081	chrX	52988136	53021659	protein_coding
Lemd2	ENSMUSG00000044857.7	585.677	550.291	725.942	0.376846	0.129877	2.90157	0.00371	0.090081	chr17	27189600	27204438	protein_coding
Adam28	ENSMUSG00000014725.16	11785.5	6.96772	42.4414	2.54143	0.875769	2.90194	0.00371	0.090081	chr14	68606026	68655842	protein_coding
Herpud2	ENSMUSG00000008429.8	744.882	663.305	464.919	-0.478629	0.165061	-2.89972	0.00373	0.090225	chr9	25108131	25151820	protein_coding
Scube1	ENSMUSG00000016763.15	619.097	13.643	32.995	1.16746	0.40267	2.89931	0.00374	0.090225	chr15	83604998	83725021	protein_coding
Slc9a6	ENSMUSG00000060681.15	5325.26	4505.44	3180.24	-0.498806	0.172353	-2.89409	0.0038	0.091521	chrX	56609756	56664230	protein_coding
Cst11	ENSMUSG00000036958.5	6327.99	15.308	79.3971	2.33975	0.808699	2.89323	0.00381	0.091558	chr2	148768608	148771497	protein_coding
Mtdh	ENSMUSG00000022255.16	2295.72	2414.57	1862.39	-0.367179	0.126988	-2.89144	0.00383	0.09165	chr15	34082693	34145624	protein_coding
Sestd1	ENSMUSG00000042272.17	2418.84	1947.55	1500.96	-0.36498	0.126226	-2.89149	0.00383	0.09165	chr2	77180339	77280592	protein_coding
Atp1b1	ENSMUSG00000026576.12	4389.06	2775.05	2003.96	-0.463639	0.160804	-2.88325	0.00394	0.092766	chr1	164437108	164458355	protein_coding
Ranbp9	ENSMUSG00000038546.9	847.358	919.508	704.905	-0.37046	0.128398	-2.88526	0.00391	0.092766	chr13	43402674	43481282	protein_coding
Papola	ENSMUSG00000021111.15	2583.94	2767.42	2223.2	-0.306968	0.106457	-2.8835	0.00393	0.092766	chr12	105784693	105838944	protein_coding
Cdc16	ENSMUSG00000038416.15	1033.52	1010.73	851.65	-0.234209	0.0811516	-2.88607	0.0039	0.092766	chr8	13757675	13781938	protein_coding
Nop2	ENSMUSG00000038279.10	411.438	366.276	465.254	0.336235	0.116577	2.88423	0.00392	0.092766	chr6	125131908	125144753	protein_coding
Slc25a23	ENSMUSG00000046329.14	977.355	692.994	900.597	0.368437	0.127685	2.88552	0.00391	0.092766	chr17	57043710	57059863	protein_coding
Pkia	ENSMUSG00000027499.12	684.842	383.11	236.423	-0.674543	0.234029	-2.8823	0.00395	0.092833	chr3	7366668	7445366	protein_coding
Tfap2a	ENSMUSG00000021359.16	614.419	793.688	612.808	-0.366838	0.127384	-2.87978	0.00398	0.093362	chr13	40715301	40738376	protein_coding
RP23-438P19.2	ENSMUSG00000032551.7	276.671	322.238	225.039	-0.484587	0.168397	-2.87765	0.00401	0.093782	chr9	122945088	122951000	protein_coding
Scai	ENSMUSG00000035236.17	826.07	963.13	467.581	-1.02781	0.357833	-2.87233	0.00407	0.094071	chr2	39066213	39190734	protein_coding
Clu	ENSMUSG00000022037.15	58680.2	43357.7	24525.4	-0.821856	0.286714	-2.86646	0.00415	0.094071	chr14	65968482	65981547	protein_coding
RP23-219K12.1	ENSMUSG00000042498.16	361.505	483.083	287.396	-0.715352	0.250309	-2.85787	0.00426	0.094071	chrX	139480366	139554582	protein_coding
Plscr2	ENSMUSG00000032372.14	266.282	666.698	433.648	-0.613158	0.213615	-2.87039	0.0041	0.094071	chr9	92275601	92297752	protein_coding
Katnbl1	ENSMUSG00000027132.3	510.356	491.943	319.274	-0.578511	0.201469	-2.87146	0.00409	0.094071	chr2	112379210	112414240	protein_coding
Acvr2a	ENSMUSG00000052155.5	676.566	681.775	450.287	-0.573581	0.200666	-2.85839	0.00426	0.094071	chr2	48814108	48903269	protein_coding
Sp3	ENSMUSG00000027109.16	1313.62	1257.78	840.48	-0.566198	0.198147	-2.85747	0.00427	0.094071	chr2	72936426	72980446	protein_coding
Mob3b	ENSMUSG00000073910.10	243.119	338.622	221.878	-0.557234	0.19494	-2.85848	0.00426	0.094071	chr4	34949073	35157484	protein_coding
Eloc	ENSMUSG00000079658.9	936.892	1146.02	787.623	-0.536772	0.187685	-2.85995	0.00424	0.094071	chr1	16641724	16657042	protein_coding
Fam117b	ENSMUSG00000041040.12	842.078	833.433	583.168	-0.492421	0.17228	-2.85826	0.00426	0.094071	chr1	59913005	59985346	protein_coding
Mettl5	ENSMUSG00000051730.15	241.659	258.922	176.228	-0.492279	0.171685	-2.86734	0.00414	0.094071	chr2	69871197	69885615	protein_coding
Klf3	ENSMUSG00000029178.14	1765.18	1651.03	1189.81	-0.459175	0.160405	-2.8626	0.0042	0.094071	chr5	64803387	64832901	protein_coding
Med7	ENSMUSG00000020397.15	356.767	368.667	260.448	-0.457431	0.159917	-2.86042	0.00423	0.094071	chr11	46436924	46442721	protein_coding
Fkbp14	ENSMUSG00000038074.16	630.378	914.135	672.961	-0.421456	0.147532	-2.85671	0.00428	0.094071	chr6	54577603	54597308	protein_coding
2023-09-10	ENSMUSG00000019917.10	353.684	458.369	332.51	-0.420411	0.147185	-2.85634	0.00429	0.094071	chr10	59141626	59221847	protein_coding
Kras	ENSMUSG00000030265.14	972.832	860.311	641.347	-0.403598	0.140545	-2.87167	0.00408	0.094071	chr6	145216698	145250239	protein_coding
Dnajb4	ENSMUSG00000028035.13	1244.65	1351.47	1010.11	-0.403489	0.140334	-2.87521	0.00404	0.094071	chr3	152178510	152210302	protein_coding
Bmpr1a	ENSMUSG00000021796.15	2610.46	2947.02	2230.43	-0.395436	0.137686	-2.87201	0.00408	0.094071	chr14	34410733	34503341	protein_coding
Spink14	ENSMUSG00000051050.9	1513.99	5091.9	3932.37	-0.373362	0.130283	-2.86577	0.00416	0.094071	chr18	44027868	44032208	protein_coding
Sccpdh	ENSMUSG00000038936.13	677.283	894.719	700.116	-0.334554	0.116763	-2.86524	0.00417	0.094071	chr1	179668209	179687189	protein_coding
Ahcyl1	ENSMUSG00000027893.14	4203.18	4508.83	3702.6	-0.277552	0.096988	-2.86171	0.00421	0.094071	chr3	107663117	107696560	protein_coding
Echs1	ENSMUSG00000025465.13	1676.97	1642.37	1390.7	-0.234355	0.0820295	-2.85696	0.00428	0.094071	chr7	140105709	140116476	protein_coding
Btg3	ENSMUSG00000022863.15	4887.28	5928.94	5077.55	-0.223914	0.0783634	-2.85738	0.00427	0.094071	chr16	78332636	78377192	protein_coding
RP23-186O3.11	ENSMUSG00000111497.1	1058.98	1154.94	1497.53	0.367757	0.128501	2.8619	0.00421	0.094071	chr9	21067513	21091997	protein_coding
Strada	ENSMUSG00000069631.14	639.061	520.778	687.153	0.378026	0.131788	2.86843	0.00413	0.094071	chr11	106163329	106202168	protein_coding
Pcnt	ENSMUSG00000001151.10	453.55	336.562	452.722	0.423738	0.147431	2.87414	0.00405	0.094071	chr10	76351262	76442786	protein_coding
Nfkb2	ENSMUSG00000025225.14	231.698	191.756	265.102	0.454334	0.158967	2.85804	0.00426	0.094071	chr19	46304736	46312090	protein_coding
Cnpy3	ENSMUSG00000023973.13	909.867	921.036	1273.57	0.459976	0.16063	2.86357	0.00419	0.094071	chr17	46735704	46752214	protein_coding
AC161807.5	ENSMUSG00000086056.1	7928.11	5.48286	34.3699	2.58785	0.903218	2.86514	0.00417	0.094071	chr1	166483612	166497588	protein_coding
Dnajb9	ENSMUSG00000014905.4	1961.05	1559.65	1036.7	-0.578127	0.202537	-2.85442	0.00431	0.094315	chr12	44205558	44210326	protein_coding
Ttc28	ENSMUSG00000033209.17	310.41	333.732	482.682	0.525857	0.184286	2.85348	0.00432	0.094315	chr5	110879802	111289780	protein_coding
Pagr1a	ENSMUSG00000030680.6	266.463	257.031	387.434	0.559045	0.19589	2.85388	0.00432	0.094315	chr7	127015032	127017352	protein_coding
Pgrmc1	ENSMUSG00000006373.10	7812.81	6673.32	5339.25	-0.320971	0.112547	-2.85187	0.00435	0.094348	chrX	36598205	36606079	protein_coding
Wdr6	ENSMUSG00000066357.6	1591.75	1529.73	1915.53	0.319122	0.11192	2.85134	0.00435	0.094348	chr9	108572310	108578739	protein_coding
WI1-1003N17.1	ENSMUSG00000103653.1	283.562	252.468	485.301	0.928968	0.325655	2.85261	0.00434	0.094348	chr1	192073819	192074450	processed_pseudogene
Ints12	ENSMUSG00000028016.9	393.375	391.841	290.814	-0.387948	0.136169	-2.84902	0.00439	0.094839	chr3	133091839	133110988	protein_coding
Ciz1	ENSMUSG00000039205.16	1085.72	904.398	1300.88	0.521063	0.182971	2.84778	0.0044	0.095007	chr2	32352326	32380970	protein_coding
Mal2	ENSMUSG00000024479.3	473.038	591.154	380.301	-0.628252	0.220666	-2.84707	0.00441	0.09502	chr15	54571191	54602847	protein_coding
Lgr4	ENSMUSG00000050199.13	1725.42	1837.46	1316.33	-0.469402	0.164965	-2.84547	0.00443	0.095298	chr2	109917646	110014257	protein_coding
Dr1	ENSMUSG00000029265.4	590.866	613.085	373.435	-0.687363	0.241643	-2.84453	0.00445	0.095377	chr5	108268896	108280526	protein_coding
Slc25a16	ENSMUSG00000071253.8	1167.68	1142.45	813.868	-0.472628	0.166228	-2.84325	0.00447	0.095499	chr10	62920632	62946498	protein_coding
Tsc22d2	ENSMUSG00000027806.9	467.82	506.218	359.155	-0.461139	0.162251	-2.84213	0.00448	0.095499	chr3	58414714	58466783	protein_coding
Sox12	ENSMUSG00000051817.8	773.567	529.123	749.338	0.489907	0.172354	2.84245	0.00448	0.095499	chr2	152393610	152398063	protein_coding
Elf5	ENSMUSG00000027186.14	214.648	566.264	369.145	-0.606918	0.213959	-2.83661	0.00456	0.095887	chr2	103411687	103450989	protein_coding
Tmx3	ENSMUSG00000024614.6	1062.64	1020.53	670.399	-0.589184	0.207703	-2.83667	0.00456	0.095887	chr18	90510153	90543267	protein_coding
Zc2hc1a	ENSMUSG00000043542.12	717.869	393.733	254.784	-0.585444	0.206412	-2.83628	0.00456	0.095887	chr3	7503482	7553836	protein_coding
Tapt1	ENSMUSG00000046985.11	1223.45	1686.21	1195.31	-0.483941	0.170599	-2.83672	0.00456	0.095887	chr5	44175153	44226626	protein_coding
Bmp2k	ENSMUSG00000034663.13	1037.63	612.011	449.424	-0.417249	0.147115	-2.83622	0.00457	0.095887	chr5	96997688	97091867	protein_coding
Bet1	ENSMUSG00000032757.6	956.925	897.457	681.876	-0.384988	0.135567	-2.83983	0.00451	0.095887	chr6	4076898	4086972	protein_coding
Cmtm6	ENSMUSG00000032434.9	1860.97	2031.56	1583.36	-0.346232	0.121979	-2.83845	0.00453	0.095887	chr9	114731115	114749344	protein_coding
Lypla1	ENSMUSG00000025903.14	996.456	1048.58	667.497	-0.634015	0.223667	-2.83464	0.00459	0.096164	chr1	4807787	4848410	protein_coding
Hmgcs1	ENSMUSG00000093930.2	2769.74	3079.56	2143.79	-0.516837	0.182417	-2.83327	0.00461	0.09638	chr13	119690378	119708260	protein_coding
Morf4l2	ENSMUSG00000031422.16	12396.2	9972.16	8130.33	-0.29411	0.10386	-2.8318	0.00463	0.096428	chrX	136732941	136743690	protein_coding
Lamb2	ENSMUSG00000052911.9	1811.91	1823.1	2763.5	0.598523	0.211314	2.83238	0.00462	0.096428	chr9	108479735	108490530	protein_coding
Ubxn1	ENSMUSG00000071655.11	1732.6	1487.03	2359.16	0.662022	0.233869	2.83073	0.00464	0.096555	chr19	8871558	8875663	protein_coding
Cab39	ENSMUSG00000036707.16	2909.53	3243.32	2611.74	-0.306958	0.108597	-2.82657	0.0047	0.097621	chr1	85793440	85851576	protein_coding
Spin1	ENSMUSG00000021395.11	1872.89	1662.79	1266.89	-0.380706	0.134759	-2.8251	0.00473	0.097674	chr13	51100879	51152546	protein_coding
Clpsl2	ENSMUSG00000024224.4	2312.44	2.6137	19.4279	2.73716	0.968663	2.82571	0.00472	0.097674	chr17	28549488	28552618	protein_coding
Tusc3	ENSMUSG00000039530.17	1083.86	1152.16	909.072	-0.324948	0.115134	-2.82234	0.00477	0.097727	chr8	39005844	39165114	protein_coding
Litaf	ENSMUSG00000022500.15	1945.69	1354.08	1123.32	-0.260341	0.0922344	-2.8226	0.00476	0.097727	chr16	10959274	11066157	protein_coding
Tcf7l1	ENSMUSG00000055799.13	216.917	152.619	233.804	0.593159	0.210023	2.82426	0.00474	0.097727	chr6	72626377	72789254	protein_coding
Mospd3	ENSMUSG00000037221.13	257.951	281.734	454.993	0.675025	0.239086	2.82336	0.00475	0.097727	chr5	137596644	137601058	protein_coding
Slain2	ENSMUSG00000036087.18	1334.34	1386.55	1040.62	-0.398482	0.141254	-2.82102	0.00479	0.097934	chr5	72914303	72978829	protein_coding
Mex3c	ENSMUSG00000037253.8	789.937	629.203	425.34	-0.537667	0.191243	-2.81144	0.00493	0.098438	chr18	73573043	73592575	protein_coding
Smim13	ENSMUSG00000091264.3	252.156	239.902	167.716	-0.498276	0.177102	-2.81349	0.0049	0.098438	chr13	41249843	41276577	protein_coding
Gnpnat1	ENSMUSG00000037722.8	540.045	479.665	338.814	-0.49204	0.175441	-2.80459	0.00504	0.098438	chr14	45376333	45404913	protein_coding
Fbxl3	ENSMUSG00000022124.15	1250.49	1307.75	939.747	-0.459481	0.163445	-2.81122	0.00494	0.098438	chr14	103080238	103099566	protein_coding
Tmem33	ENSMUSG00000037720.16	1808.82	1510.14	1098.67	-0.44681	0.158741	-2.81472	0.00488	0.098438	chr5	67260564	67291461	protein_coding
Azin1	ENSMUSG00000037458.15	2906.19	3115.24	2304.87	-0.428954	0.152965	-2.80426	0.00504	0.098438	chr15	38487426	38519266	protein_coding
Nck1	ENSMUSG00000032475.15	669.46	506.966	386.952	-0.373847	0.133057	-2.80968	0.00496	0.098438	chr9	100492292	100546134	protein_coding
Pex3	ENSMUSG00000019809.16	619.182	652.649	492.76	-0.371518	0.132511	-2.80368	0.00505	0.098438	chr10	13523841	13553142	protein_coding
Necap1	ENSMUSG00000030327.8	796.957	720.242	550.176	-0.35275	0.125743	-2.80533	0.00503	0.098438	chr6	122874473	122888941	protein_coding
Pnrc2	ENSMUSG00000028675.12	3549.51	3432.86	2690.73	-0.348613	0.123874	-2.81426	0.00489	0.098438	chr4	135870917	135873850	protein_coding
Eif3j1	ENSMUSG00000027236.8	633.9	665.876	521.731	-0.338365	0.120411	-2.81009	0.00495	0.098438	chr2	122028545	122056598	protein_coding
Cers5	ENSMUSG00000023021.15	2189.32	3566.55	2845.56	-0.319979	0.113866	-2.81014	0.00495	0.098438	chr15	99734880	99772885	protein_coding
Armc1	ENSMUSG00000027599.9	831.211	855.457	679.628	-0.316392	0.112331	-2.8166	0.00485	0.098438	chr3	19131401	19163065	protein_coding
Spast	ENSMUSG00000024068.7	802.73	810.224	643.006	-0.308368	0.109494	-2.81629	0.00486	0.098438	chr17	74338986	74391115	protein_coding
Rhot1	ENSMUSG00000017686.16	831.255	857.65	683.526	-0.300434	0.106742	-2.81459	0.00488	0.098438	chr11	80209018	80267907	protein_coding
Ist1	ENSMUSG00000031729.6	2424.05	2391.81	2058.99	-0.203961	0.0726703	-2.80667	0.00501	0.098438	chr8	109671324	109693260	protein_coding
Gmppa	ENSMUSG00000033021.16	1181.69	1212.41	1542.41	0.339527	0.120991	2.80622	0.00501	0.098438	chr1	75435929	75443179	protein_coding
Ube2v1	ENSMUSG00000078923.10	1338.19	1436.95	1887.01	0.384581	0.136554	2.81632	0.00486	0.098438	chr2	167607637	167632095	protein_coding
Boc	ENSMUSG00000022687.12	355.612	368.688	505.085	0.434008	0.1545	2.8091	0.00497	0.098438	chr16	44485048	44558897	protein_coding
Syne1	ENSMUSG00000096054.3	3155.18	307.361	440.133	0.51648	0.18416	2.80452	0.00504	0.098438	chr10	5020916	5551482	protein_coding
Rabep2	ENSMUSG00000030727.12	405.792	410.344	590.956	0.52517	0.187027	2.80798	0.00499	0.098438	chr7	126428758	126449245	protein_coding
Plec	ENSMUSG00000022565.15	1355.83	1313.73	2029.26	0.625156	0.222256	2.81277	0.00491	0.098438	chr15	76170973	76232574	protein_coding
Rp9	ENSMUSG00000032239.10	492.281	455.249	749.872	0.708783	0.252201	2.81039	0.00495	0.098438	chr9	22411046	22469743	protein_coding
RP23-179K7.3	ENSMUSG00000110275.1	300.086	327.626	583.654	0.821929	0.291756	2.81718	0.00484	0.098438	chr7	141177884	141178464	processed_pseudogene
RP23-24J10.5	ENSMUSG00000068240.5	838.041	810.334	1612.94	0.990294	0.353124	2.80438	0.00504	0.098438	chr4	3973091	3973595	protein_coding
Sptlc2	ENSMUSG00000021036.10	1098.97	1171.35	960.863	-0.276285	0.0986232	-2.80142	0.00509	0.098941	chr12	87305057	87388355	protein_coding
Smg5	ENSMUSG00000001415.10	1028.66	832.601	1027.38	0.301499	0.107661	2.80043	0.0051	0.098941	chr3	88336259	88362338	protein_coding
Mrpl4	ENSMUSG00000003299.10	547.677	566.33	820.857	0.522459	0.186579	2.8002	0.00511	0.098941	chr9	21002737	21008839	protein_coding
C1galt1	ENSMUSG00000042460.5	1410.49	1660.91	1055.55	-0.64346	0.230012	-2.7975	0.00515	0.099299	chr6	7844841	7875687	protein_coding
Crls1	ENSMUSG00000027357.16	463.807	472.12	336.036	-0.480594	0.171812	-2.7972	0.00515	0.099299	chr2	132846665	132866785	protein_coding
RP23-118A2.10	ENSMUSG00000089739.2	1846.34	1732.18	2194.94	0.334613	0.119608	2.79757	0.00515	0.099299	chr2	167607849	167661496	protein_coding
Mmd	ENSMUSG00000003948.17	400.328	549.466	433.056	-0.324642	0.116114	-2.79588	0.00518	0.099397	chr11	90249455	90278589	protein_coding
Calm3	ENSMUSG00000019370.10	1933.01	1910.49	2666.62	0.476643	0.170493	2.79567	0.00518	0.099397	chr7	16915378	16924114	protein_coding
Ap1m1	ENSMUSG00000003033.15	439.846	462.675	614.144	0.398229	0.142515	2.79429	0.0052	0.099634	chr8	72240017	72257385	protein_coding
Pum2	ENSMUSG00000020594.14	2994.5	2737.17	1947.13	-0.483914	0.173509	-2.78899	0.00529	0.099648	chr12	8674133	8752581	protein_coding
Mier1	ENSMUSG00000028522.16	1209.58	1204.52	863.013	-0.465652	0.167045	-2.78759	0.00531	0.099648	chr4	103114389	103165754	protein_coding
Clint1	ENSMUSG00000006169.19	4771.63	3779.66	2730.89	-0.463166	0.166127	-2.78803	0.0053	0.099648	chr11	45852050	45910625	protein_coding
Fam84b	ENSMUSG00000072568.4	1674.9	1526.28	1133.08	-0.416775	0.149405	-2.78956	0.00528	0.099648	chr15	60818993	60853778	protein_coding
Bag4	ENSMUSG00000037316.9	739.043	655.882	487.751	-0.39839	0.142989	-2.78617	0.00533	0.099648	chr8	25764537	25785287	protein_coding
Abcd3	ENSMUSG00000028127.10	2958.71	2742.48	2160.73	-0.337203	0.121041	-2.78587	0.00534	0.099648	chr3	121758773	121815302	protein_coding
Kcnip3	ENSMUSG00000079056.12	1314.24	2048.01	2457.53	0.258826	0.0927731	2.78988	0.00527	0.099648	chr2	127456497	127522094	protein_coding
Wdr33	ENSMUSG00000024400.15	1024.61	882.485	1073.03	0.271489	0.097399	2.7874	0.00531	0.099648	chr18	31804056	31908987	protein_coding
Tnks1bp1	ENSMUSG00000033955.12	2685.15	2303.39	2879.67	0.319467	0.114611	2.78741	0.00531	0.099648	chr2	85048021	85073048	protein_coding
Ssbp3	ENSMUSG00000061887.14	430.216	488.25	624.556	0.336612	0.120818	2.78612	0.00533	0.099648	chr4	106910700	107049694	protein_coding
Kank2	ENSMUSG00000032194.9	372.802	606.42	808.35	0.402514	0.144339	2.78867	0.00529	0.099648	chr9	21766783	21798744	protein_coding
RP23-320D23.6	ENSMUSG00000111394.1	735.021	834.385	1114.84	0.419446	0.150288	2.79094	0.00526	0.099648	chr9	59672813	59676700	TEC
Ctxn1	ENSMUSG00000048644.8	269.917	194.79	292.846	0.553513	0.198313	2.79111	0.00525	0.099648	chr8	4257659	4259274	protein_coding
Kctd17	ENSMUSG00000033287.16	322.644	239.574	389.515	0.679674	0.243838	2.7874	0.00531	0.099648	chr15	78428563	78439303	protein_coding
Tmem106b	ENSMUSG00000029571.14	2206.05	2498.12	1859.83	-0.417873	0.150112	-2.78374	0.00537	0.09976	chr6	13069758	13089269	protein_coding
Slc44a1	ENSMUSG00000028412.17	2328.2	2332.35	1907.45	-0.284624	0.102208	-2.78477	0.00536	0.09976	chr4	53440412	53622478	protein_coding
Sh3bgr	ENSMUSG00000040666.18	276.887	501.56	838.822	0.732886	0.263275	2.78373	0.00537	0.09976	chr16	96200469	96228933	protein_coding
Banp	ENSMUSG00000025316.16	271.016	276.401	374.497	0.416662	0.149763	2.78214	0.0054	0.099894	chr8	121949749	122029258	protein_coding
Pagr1b	ENSMUSG00000092534.8	235.573	202.77	287.009	0.458969	0.164971	2.78212	0.0054	0.099894	chr7	127001479	127016484	protein_coding
