# Supplementary material for: Epididymis-specific RNase A family genes regulate fertility and small RNA processing
Source: J Biol Chem. 2024 Oct 28;300(12):107933. doi: 10.1016/j.jbc.2024.107933 (PMC11647505; doi:10.1016/j.jbc.2024.107933)
Supplement: Table S2 [file mmc3.xlsx]

## Sheet: Cauda_WTvsKO
accession	t-test p-value	q-value	norm spec count Average 1 (KO)	norm spec count Average 2 (WT)	avg ratio change 1/2	NSAF average 1	NSAF average 2	EMPAI-AVG-1	EMPAI-AVG-2	Length	spec count Average 1 (KO)	spec count Average 2 (WT)	description
Q91VT4	0.00320463	0.713977	0.944726	9.00341	0.10493	7.5249e-05	0.000701346	0.0960832	1.20035	236	2	10.33	Carbonyl reductase family member 4 OS=Mus musculus GN=Cbr4 PE=1 SV=2
Q9CR68	0.00440166	0.713977	0	16.5833	0	0	0.00110988	0	2.08674	274	0	19	Cytochrome b-c1 complex subunit Rieske, mitochondrial OS=Mus musculus GN=Uqcrfs1 PE=1 SV=1
E9Q7D8	0.00482296	0.713977	0	5.17186	0	0	0.000119325	0	0.133196	226	0	6	Poly(rC)-binding protein 3 OS=Mus musculus GN=Pcbp3 PE=1 SV=1
Q3UFY4	0.00545338	0.713977	0	6.29324	0	0	0.000222764	0	0.380481	516	0	7.33	Radial spoke head protein 3 homolog A OS=Mus musculus GN=Rsph3a PE=2 SV=1
Q9DA80	0.00545338	0.713977	0	6.29324	0	0	0.000295492	0	0.535829	389	0	7.33	Radial spoke head protein 3 homolog B OS=Mus musculus GN=Rsph3b PE=2 SV=1
Q64331	0.0123558	0.713977	0	23.5092	0	0	0.000245553	0	0.375656	1265	0	26.67	Unconventional myosin-VI OS=Mus musculus GN=Myo6 PE=1 SV=1
O89051	0.0153538	0.713977	0	6.54131	0	0	0.000453561	0	0.751085	266	0	7.33	Integral membrane protein 2B OS=Mus musculus GN=Itm2b PE=1 SV=1
P14869	0.0182014	0.713977	21.0651	17.0203	1.23764	0.0007942	0.000983503	0.826827	1.77376	317	17.67	19.67	60S acidic ribosomal protein P0 OS=Mus musculus GN=Rplp0 PE=1 SV=3
contaminant_GR78_MAIZE	0.0214956	0.713977	9.51114	3.91397	2.43005	0.000249921	0	0.0917596	0	467	8	4.33	owl|P24067| IMMUNOGLOBULIN BINDING PROTEIN HOMOLOG B70 (HEAT SHOCK PROTEIN...
P63168	0.0260584	0.713977	1.88945	14.4237	0.130996	0.000399074	0.00299618	0.449878	2.9905	89	4	16.33	Dynein light chain 1, cytoplasmic OS=Mus musculus GN=Dynll1 PE=1 SV=1
Q99LS3	0.0267078	0.713977	0	9.00381	0	0	0.000737889	0	1.93953	225	0	10.33	Phosphoserine phosphatase OS=Mus musculus GN=Psph PE=1 SV=1
P00920	0.0300914	0.713977	2.36181	14.6664	0.161036	0.000170757	0.00103588	0.21353	1.44069	260	5	17.33	Carbonic anhydrase 2 OS=Mus musculus GN=Ca2 PE=1 SV=4
P62830	0.0324745	0.713977	1.70602	8.92098	0.191237	0.000232892	0.00117111	0.449878	1.79887	140	5	10.33	60S ribosomal protein L23 OS=Mus musculus GN=Rpl23 PE=1 SV=1
Q5FWJ3	0.0329919	0.713977	67.7576	52.0762	1.30112	0.00272781	0.00205028	3.21666	3.02353	466	57	59.67	Vimentin OS=Mus musculus GN=Vim PE=1 SV=1
Q99KP6	0.0359348	0.713977	0	8.89064	0	0	0.000319586	0	0.74762	504	0	10.67	Pre-mRNA-processing factor 19 OS=Mus musculus GN=Prpf19 PE=1 SV=1
P52825	0.0386965	0.713977	0	14.005	0	0	0.000386469	0	0.781594	658	0	17.33	Carnitine O-palmitoyltransferase 2, mitochondrial OS=Mus musculus GN=Cpt2 PE=1 SV=2
Q924B0	0.0392415	0.713977	3.07084	14.9716	0.205112	0.000211873	0.000997228	0.419812	1.49573	277	9	16.67	Inositol (Myo)-1(Or 4)-monophosphatase 1 OS=Mus musculus GN=Impa1 PE=1 SV=1
P20152	0.0429396	0.713977	66.944	52.0762	1.2855	0.00170122	0.00205028	1.53683	3.02353	466	56.33	59.67	Vimentin OS=Mus musculus GN=Vim PE=1 SV=3
contaminant_GR78_LYCES	0.0451186	0.713977	11.0745	5.93901	1.8647	0	4.02711e-05	0	0.0441335	666	9.33	6.67	owl|P49118| 78 KD GLUCOSE REGULATED PROTEIN HOMOLOG PRECURSOR (GRP 78) (IMMUNOGLOBULIN...
Q9WUA3	0.0452583	0.713977	7.16433	31.822	0.225137	0.000172187	0.000742799	0.218878	1.18082	784	8	37.33	ATP-dependent 6-phosphofructokinase, platelet type OS=Mus musculus GN=Pfkp PE=1 SV=1
Q8C605	0.0452583	0.713977	7.16433	31.822	0.225137	0.000172187	0.000742799	0.218878	1.18082	784	8	37.33	ATP-dependent 6-phosphofructokinase OS=Mus musculus GN=Pfkp PE=1 SV=1
Q70IV5	0.0452801	0.713977	90.9	64.5628	1.40793	0.00109318	0.000761996	1.48838	1.35481	1561	76	72.67	Synemin OS=Mus musculus GN=Synm PE=1 SV=2
P97429	0.0459934	0.713977	3.7789	19.8437	0.190434	0.000222681	0.0011514	0.269058	1.82323	319	8	22.33	Annexin A4 OS=Mus musculus GN=Anxa4 PE=1 SV=4
Q3TD71	0.0475675	0.713977	0.682409	3.22924	0.211322	3.85857e-05	0.000175411	0.0872759	0.375633	338	2	3.67	Secretory carrier membrane protein 1 OS=Mus musculus GN=Scamp1 PE=1 SV=1
Q8K021	0.0475675	0.713977	0.682409	3.22924	0.211322	3.85857e-05	0.000175411	0.0872759	0.375633	338	2	3.67	Secretory carrier-associated membrane protein 1 OS=Mus musculus GN=Scamp1 PE=1 SV=1
A0A140LHQ9	0.0510963	0.713977	43.6261	32.0739	1.36017	0.000687131	0.000446963	1.16767	1.08304	817	36.67	36.33	Synemin OS=Mus musculus GN=Synm PE=1 SV=1
O70252	0.0524074	0.713977	8.08251	9.74141	0.829706	0.000480643	0.000566902	0.824413	1.27332	315	6.67	11.33	Heme oxygenase 2 OS=Mus musculus GN=Hmox2 PE=1 SV=1
Q544R7	0.0524074	0.713977	8.08251	9.74141	0.829706	0.000480643	0.000566902	0.824413	1.27332	315	6.67	11.33	Heme oxygenase (Decycling) 2 OS=Mus musculus GN=Hmox2 PE=1 SV=1
Q8CGP0	0.0540547	0.713977	0	25.1235	0	0	0.00171223	0	1.02773	126	0	28	Histone H2B type 3-B OS=Mus musculus GN=Hist3h2bb PE=1 SV=3
P01942	0.0549373	0.713977	26.7104	17.4333	1.53215	0.00237319	0.00146008	0.933388	1.12769	142	22.33	19.67	Hemoglobin subunit alpha OS=Mus musculus GN=Hba PE=1 SV=2
Q3TSA8	0.0576109	0.713977	0.682409	3.01072	0.22666	4.56013e-05	0.000153716	0.105075	0.239346	286	2	3.33	Secretory carrier-associated membrane protein 1 OS=Mus musculus GN=Scamp1 PE=1 SV=1
D3Z6E4	0.0580072	0.713977	0	7.77466	0	0	0.000171223	0	0.17235	315	0	8.33	Gamma-enolase OS=Mus musculus GN=Eno2 PE=1 SV=1
Q8R5I6	0.0583442	0.713977	10.6057	2.40762	4.40504	0.000309511	0	0.249949	0	218	9	8	Glutathione S-transferase mu 4 OS=Mus musculus GN=Gstm4 PE=1 SV=1
D3Z4E0	0.0587572	0.713977	6.98356	19.211	0.363519	0.000203181	0.000553474	0.257957	0.969913	638	8	22	L-amino-acid oxidase OS=Mus musculus GN=Il4i1 PE=1 SV=1
O09046	0.0587572	0.713977	6.98356	19.211	0.363519	0.000205761	0.000560503	0.262225	0.985281	630	8	22	L-amino-acid oxidase OS=Mus musculus GN=Il4i1 PE=1 SV=1
A0A0R4J0C2	0.0587572	0.713977	6.98356	19.211	0.363519	0.000205761	0.000560503	0.262225	0.985281	630	8	22	L-amino-acid oxidase OS=Mus musculus GN=Il4i1 PE=1 SV=1
E9Q3L1	0.0593011	0.713977	6.61308	29.72	0.222513	9.85035e-05	0	0.0795989	0	1262	14	34	Unconventional myosin-VI OS=Mus musculus GN=Myo6 PE=1 SV=1
Q05CI8	0.0601889	0.713977	0	7.61021	0	0	0.000333665	0	0.591155	424	0	8.33	Ccbl1 protein OS=Mus musculus GN=Ccbl1 PE=1 SV=1
Q8BTY1	0.0601889	0.713977	0	7.61021	0	0	0.000333665	0	0.591155	424	0	8.33	Kynurenine--oxoglutarate transaminase 1 OS=Mus musculus GN=Kyat1 PE=1 SV=1
Q91VB8	0.0607804	0.713977	27.0516	18.0352	1.49994	0.00356718	0.00233368	2.05846	2.22945	142	22.67	20.33	Alpha globin 1 OS=Mus musculus GN=Hba-a1 PE=1 SV=1
Q9JJI8	0.0612588	0.713977	3.60257	1.25749	2.8649	0.000961571	0.000318308	1.2751	0.850065	70	3	2.5	60S ribosomal protein L38 OS=Mus musculus GN=Rpl38 PE=1 SV=3
Q52KP0	0.0612588	0.713977	3.60257	1.25749	2.8649	0.000961571	0.000318308	1.2751	0.850065	70	3	2.5	60S ribosomal protein L38 OS=Mus musculus GN=Rpl38 PE=1 SV=1
Q8JZQ9	0.0653909	0.713977	3.67702	15.4918	0.237352	8.40267e-05	0.000356752	0.158569	0.749679	803	9	17.33	Eukaryotic translation initiation factor 3 subunit B OS=Mus musculus GN=Eif3b PE=1 SV=1
A2RSW6	0.0666489	0.713977	4.08558	17.3512	0.235463	0.000186031	0.000792905	0.281672	1.1986	403	10	19.67	Aminomethyltransferase OS=Mus musculus GN=Amt PE=1 SV=1
Q8CFA2	0.0666489	0.713977	4.08558	17.3512	0.235463	0.000186031	0.000792905	0.281672	1.1986	403	10	19.67	Aminomethyltransferase, mitochondrial OS=Mus musculus GN=Amt PE=1 SV=1
Q4FJX9	0.0683446	0.713977	3.07084	12.9182	0.237715	0.000264364	0.00107512	0.244601	1.03177	222	9	14.67	Superoxide dismutase OS=Mus musculus GN=Sod2 PE=1 SV=1
P09671	0.0683446	0.713977	3.07084	12.9182	0.237715	0.000264364	0.00107512	0.244601	1.03177	222	9	14.67	Superoxide dismutase [Mn], mitochondrial OS=Mus musculus GN=Sod2 PE=1 SV=3
Q9DBG6	0.0695229	0.713977	17.1284	6.67081	2.56766	0.00050805	0.00018758	0.508943	0.310437	631	14.33	13	Dolichyl-diphosphooligosaccharide--protein glycosyltransferase subunit 2 OS=Mus musculus GN=Rpn2 PE=1 SV=1
J3KMM5	0.0712403	0.713977	36.2738	20.3757	1.78025	0.000650806	0.00035276	0.785946	0.628312	1044	30	25.67	Calcium-transporting ATPase OS=Mus musculus GN=Atp2a2 PE=1 SV=2
Q9D2G2	0.0718939	0.713977	20.7948	28.0184	0.742181	0.000857427	0.0011269	0.87423	1.70508	454	17.33	32.67	Dihydrolipoyllysine-residue succinyltransferase component of 2-oxoglutarate dehydrogenase complex, mitochondrial OS=Mus musculus GN=Dlst PE=1 SV=1
Q91VI7	0.0722778	0.713977	4.25127	17.2401	0.246592	0.000175251	0.000695448	0.235361	1.57109	456	9	20	Ribonuclease inhibitor OS=Mus musculus GN=Rnh1 PE=1 SV=1
Q8CHT0	0.0740348	0.713977	13.8786	4.729	2.93478	0.000463734	0.00014899	0.45814	0.270688	562	12	9.5	Delta-1-pyrroline-5-carboxylate dehydrogenase, mitochondrial OS=Mus musculus GN=Aldh4a1 PE=1 SV=3
Q6PIC6	0.0742368	0.713977	16.2546	3.05939	5.31301	0.000238139	0	0.236328	0	1013	13.67	14	Sodium/potassium-transporting ATPase subunit alpha-3 OS=Mus musculus GN=Atp1a3 PE=1 SV=1
A0A0G2JDH9	0.0763783	0.713977	7.08544	28.4908	0.248692	0.000159701	0.000369613	0.181751	0.538835	834	15	32	Prominin-1 OS=Mus musculus GN=Prom1 PE=1 SV=1
D3Z1M3	0.0768457	0.713977	13.1961	3.27792	4.02577	0.000850779	0.0001975	1.11043	0.341006	291	11.33	15	Malectin OS=Mus musculus GN=Mlec PE=1 SV=2
Q6ZQI3	0.0768457	0.713977	13.1961	3.27792	4.02577	0.000850779	0.0001975	1.11043	0.341006	291	11.33	15	Malectin OS=Mus musculus GN=Mlec PE=1 SV=2
Q3UC02	0.0777096	0.713977	9.777	2.40762	4.06087	0.00115936	0.000273089	1.03556	0.387573	158	8	8	40S ribosomal protein S11 OS=Mus musculus GN=Rps11 PE=1 SV=1
P62281	0.0777096	0.713977	9.777	2.40762	4.06087	0.00115936	0.000273089	1.03556	0.387573	158	8	8	40S ribosomal protein S11 OS=Mus musculus GN=Rps11 PE=1 SV=3
Q03734	0.0781031	0.713977	22.8349	15.3795	1.48476	0.000286968	0	0.187716	0	418	19.33	17.67	Serine protease inhibitor A3M OS=Mus musculus GN=Serpina3m PE=1 SV=2
O55143	0.0782999	0.713977	35.8653	20.3757	1.7602	0.000643625	0.00035276	0.785946	0.628312	1044	29.67	25.67	Sarcoplasmic/endoplasmic reticulum calcium ATPase 2 OS=Mus musculus GN=Atp2a2 PE=1 SV=2
A2ACG7	0.0783288	0.713977	16.7198	6.67081	2.50642	0.000314032	0.00019246	0.337594	0.320671	615	14	13	Dolichyl-diphosphooligosaccharide--protein glycosyltransferase subunit 2 OS=Mus musculus GN=Rpn2 PE=1 SV=1
A0A0A6YW07	0.0799611	0.713977	2.38843	9.46961	0.252221	0.000219456	0	0.457125	0	208	7	10.67	Inositol monophosphatase 1 OS=Mus musculus GN=Impa1 PE=1 SV=1
A0A0N4SW89	0.0805126	0.713977	3.7789	16.2306	0.232825	0.000259252	0	0.330224	0	274	8	18.33	Annexin (Fragment) OS=Mus musculus GN=Anxa4 PE=1 SV=2
P80314	0.0817433	0.713977	29.2601	38.3392	0.76319	0.00102611	0.00131619	1.29962	2.5236	535	24	44	T-complex protein 1 subunit beta OS=Mus musculus GN=Cct2 PE=1 SV=4
Q542X7	0.0817433	0.713977	29.2601	38.3392	0.76319	0.00102611	0.00131619	1.29962	2.5236	535	24	44	Chaperonin subunit 2 (Beta), isoform CRA_a OS=Mus musculus GN=Cct2 PE=1 SV=1
P01027	0.0823502	0.713977	41.8829	10.7079	3.91141	0.000472731	0.000112895	0.582107	0.287362	1663	35.67	49	Complement C3 OS=Mus musculus GN=C3 PE=1 SV=3
Z4YJV4	0.0845465	0.713977	22.3341	54.6726	0.408507	0.000191704	0.000635698	0.186517	0.800601	1019	28.5	64	2-oxoglutarate dehydrogenase, mitochondrial OS=Mus musculus GN=Ogdh PE=1 SV=1
Q9Z0X1	0.0847103	0.713977	14.2047	10.9452	1.2978	0.000435813	0.000327039	0.653112	0.55104	612	12	12.67	Apoptosis-inducing factor 1, mitochondrial OS=Mus musculus GN=Aifm1 PE=1 SV=1
B1AU25	0.0847103	0.713977	14.2047	10.9452	1.2978	0.000438681	0.000329191	0.659657	0.557065	608	12	12.67	Apoptosis-inducing factor 1, mitochondrial OS=Mus musculus GN=Aifm1 PE=1 SV=1
A0A0R4J1T1	0.0848303	0.713977	44.7322	30.1309	1.48459	0.000740608	0.00048757	0.758808	0.617603	1134	38	34	Sorbin and SH3 domain-containing protein 2 (Fragment) OS=Mus musculus GN=Sorbs2 PE=1 SV=1
Q6PIE5	0.0875046	0.713977	17.2028	3.27792	5.2481	0.000231343	0	0.246979	0	1020	14.33	15	Sodium/potassium-transporting ATPase subunit alpha-2 OS=Mus musculus GN=Atp1a2 PE=1 SV=1
Q60597	0.0878349	0.713977	22.6753	55.1097	0.411459	0.000420432	0.000989021	0.415369	1.50402	1023	29	64.67	2-oxoglutarate dehydrogenase, mitochondrial OS=Mus musculus GN=Ogdh PE=1 SV=3
P10649	0.0902746	0.713977	61.5193	48.2984	1.27373	0.00529362	0.00406218	3.15093	3.81415	218	50.67	55.67	Glutathione S-transferase Mu 1 OS=Mus musculus GN=Gstm1 PE=1 SV=2
P35550	0.0941325	0.713977	11.8278	7.88202	1.5006	0.00067859	0.000444971	0.936205	0.682533	327	10	9	rRNA 2&#039;-O-methyltransferase fibrillarin OS=Mus musculus GN=Fbl PE=1 SV=2
Q3UUY6	0.0944654	0.713977	30.4601	12.686	2.40107	0.000685216	0.000269739	0.754447	0.450068	835	26	24.5	Prominin-2 OS=Mus musculus GN=Prom2 PE=1 SV=1
Q9ESG2	0.0964372	0.713977	5.66835	22.0565	0.256993	0.000502607	0.00191011	0.334824	2.30154	212	12	25.33	Ropporin-1 OS=Mus musculus GN=Ropn1 PE=1 SV=1
A0A140T8W1	0.0967921	0.713977	254.736	164.763	1.54608	0.001812	0.00115602	1.15044	1.12611	2640	214	179.67	Collagen alpha-5(VI) chain OS=Mus musculus GN=Col6a5 PE=1 SV=1
Q99LC3	0.0975228	0.713977	2.72964	10.0719	0.271015	0.000146952	0.000523484	0.216054	0.848381	355	8	11.33	NADH dehydrogenase [ubiquinone] 1 alpha subcomplex subunit 10, mitochondrial OS=Mus musculus GN=Ndufa10 PE=1 SV=1
A6H584	0.101359	0.713977	253.304	164.544	1.53942	0.000588596	0.000919454	0.339455	0.721742	2640	212.67	179.33	Collagen alpha-5(VI) chain OS=Mus musculus GN=Col6a5 PE=1 SV=4
P26638	0.102912	0.713977	6.27195	15.2142	0.412243	0.000102499	0.00054473	0.161979	0.907164	512	8.5	17.67	Serine--tRNA ligase, cytoplasmic OS=Mus musculus GN=Sars PE=1 SV=3
P19096	0.103214	0.713977	14.1709	51.7435	0.273868	0.000106382	0.000379072	0.0950956	0.663555	2504	30	60.67	Fatty acid synthase OS=Mus musculus GN=Fasn PE=1 SV=2
P10126	0.104585	0.713977	64.5298	55.2755	1.16742	0.00262102	0.00219122	1.47085	1.98366	462	53.67	63.67	Elongation factor 1-alpha 1 OS=Mus musculus GN=Eef1a1 PE=1 SV=3
Q58E64	0.104585	0.713977	64.5298	55.2755	1.16742	0.00262102	0.00219122	1.47085	1.98366	462	53.67	63.67	Elongation factor 1-alpha OS=Mus musculus GN=Eef1a1 PE=1 SV=1
A0A0U1RNJ1	0.1047	0.713977	14.1709	51.525	0.275029	0.000106467	0.000246145	0.0950956	0.328387	2502	30	60.33	Fatty acid synthase OS=Mus musculus GN=Fasn PE=1 SV=1
Q8CDC8	0.107949	0.713977	4.3408	10.285	0.42205	0.00028853	0.000668951	0.258493	1.43548	279	5	12.67	Four and a half LIM domains 4 OS=Mus musculus GN=Fhl4 PE=1 SV=1
B9EKP8	0.109094	0.713977	43.1653	29.9124	1.44306	0.000190168	0.000348133	0.181751	0.357283	1214	36.67	33.67	Sorbin and SH3 domain-containing protein 2 OS=Mus musculus GN=Sorbs2 PE=1 SV=1
Q3TC72	0.114245	0.713977	4.25127	14.8604	0.28608	0	0.000381492	0	0.426781	313	9	17	Fumarylacetoacetate hydrolase domain-containing protein 2A OS=Mus musculus GN=Fahd2 PE=1 SV=1
Q9DAJ2	0.118318	0.713977	2.85991	9.85338	0.290246	0.000125549	0.00043542	0.140776	0.74521	418	7	11	Tektin-1 OS=Mus musculus GN=Tekt1 PE=1 SV=1
Q5NBU4	0.118318	0.713977	2.85991	9.85338	0.290246	0.000125549	0.00043542	0.140776	0.74521	418	7	11	Tektin 1 OS=Mus musculus GN=Tekt1 PE=1 SV=1
Q3UTJ2	0.122462	0.713977	42.7567	29.6939	1.43992	0.000195647	0.000103905	0.187716	0.193749	1180	36.33	33.33	Sorbin and SH3 domain-containing protein 2 OS=Mus musculus GN=Sorbs2 PE=1 SV=2
P57780	0.123921	0.713977	52.1287	68.1091	0.765371	0.00075175	0.00137115	1.0914	2.07918	912	44	79.33	Alpha-actinin-4 OS=Mus musculus GN=Actn4 PE=1 SV=1
Q8C483	0.124104	0.713977	6.61316	15.2142	0.434669	0.000231735	0.000520339	0.484692	0.85201	536	9	17.67	Serine--tRNA ligase, cytoplasmic OS=Mus musculus GN=Sars PE=1 SV=1
E9Q070	0.125155	0.713977	20.5892	16.7727	1.22754	0.000865281	0.000637526	0.943155	1.35793	317	17.33	19.67	60S acidic ribosomal protein P0 OS=Mus musculus GN=Gm8730 PE=1 SV=1
Q61391	0.125188	0.713977	8.97489	30.4929	0.294327	0.000224944	0.000752765	0.318113	1.13658	750	19	33.67	Neprilysin OS=Mus musculus GN=Mme PE=1 SV=3
Q00897	0.127638	0.713977	37.5421	21.0517	1.78333	0.0013001	0.000326484	0.490352	0.150704	413	32.33	22.67	Alpha-1-antitrypsin 1-4 OS=Mus musculus GN=Serpina1d PE=1 SV=1
P13020	0.12864	0.713977	53.6469	36.2048	1.48176	0.0012906	0.000850006	1.48934	1.40052	780	45.67	41	Gelsolin OS=Mus musculus GN=Gsn PE=1 SV=3
Q3ULT2	0.131148	0.713977	52.6011	68.1091	0.772306	0.00108278	0.00137115	1.55034	2.07918	912	44.33	79.33	Actinin alpha 4 OS=Mus musculus GN=Actn4 PE=1 SV=1
Q9EQH3	0.131418	0.713977	13.9459	4.15203	3.35882	0.000328637	9.14555e-05	0.434189	0.231446	796	12	19	Vacuolar protein sorting-associated protein 35 OS=Mus musculus GN=Vps35 PE=1 SV=1
Q3TRJ1	0.131418	0.713977	13.9459	4.15203	3.35882	0.000328637	9.14555e-05	0.434189	0.231446	796	12	19	Vacuolar protein sorting 35, isoform CRA_a OS=Mus musculus GN=Vps35 PE=1 SV=1
O54724	0.13236	0.713977	28.552	19.8945	1.43517	0.00136893	0.000929721	1.31551	1.17653	392	24.33	22.67	Polymerase I and transcript release factor OS=Mus musculus GN=Ptrf PE=1 SV=1
F2Z3Y2	0.132624	0.713977	5.66835	18.8039	0.301446	0.000449589	0.00146764	0.458947	2.06555	237	12	21	Glutathione peroxidase OS=Mus musculus GN=Gpx5 PE=3 SV=1
P21765	0.132624	0.713977	5.66835	18.8039	0.301446	0.000482139	0.00157389	0.509766	2.32725	221	12	21	Epididymal secretory glutathione peroxidase OS=Mus musculus GN=Gpx5 PE=2 SV=3
P07758	0.132725	0.713977	47.6045	27.4814	1.73224	0.00216756	0.000670098	1.08085	0.563091	413	41	30.33	Alpha-1-antitrypsin 1-1 OS=Mus musculus GN=Serpina1a PE=1 SV=4
A0A0R4J0X5	0.133507	0.713977	47.2633	27.8652	1.69614	0.00117284	0.00124834	0.569139	0.953991	413	40.67	30.67	Alpha-1-antitrypsin 1-3 OS=Mus musculus GN=Serpina1c PE=1 SV=1
E9Q6A6	0.133681	0.713977	37.8053	15.4478	2.4473	0.000314532	0.00012817	0.214745	0.097901	2265	32.67	22.5	Collagen alpha-6(VI) chain OS=Mus musculus GN=Col6a6 PE=1 SV=2
Q5NC81	0.133994	0.713977	6.61308	21.8142	0.303154	0.000817838	0.00264987	0.857576	2.57273	152	14	24.33	Nucleoside diphosphate kinase OS=Mus musculus GN=Nme1 PE=1 SV=1
Q5NC80	0.133994	0.713977	6.61308	21.8142	0.303154	0.00097883	0.0031715	1.19381	3.58142	127	14	24.33	Nucleoside diphosphate kinase (Fragment) OS=Mus musculus GN=Nme1 PE=1 SV=1
Q8VDN2	0.13434	0.713977	28.9668	12.5749	2.30355	0.000529091	0.000217806	0.668651	0.478936	1023	24.33	25	Sodium/potassium-transporting ATPase subunit alpha-1 OS=Mus musculus GN=Atp1a1 PE=1 SV=1
D3YUM1	0.135735	0.713977	6.14072	20.173	0.304403	0.000253697	0.000819859	0.29455	1.59659	455	13	22.33	NADH dehydrogenase [ubiquinone] flavoprotein 1, mitochondrial OS=Mus musculus GN=Ndufv1 PE=1 SV=1
Q91YT0	0.135735	0.713977	6.14072	20.173	0.304403	0.000248776	0.000803957	0.285935	1.54574	464	13	22.33	NADH dehydrogenase [ubiquinone] flavoprotein 1, mitochondrial OS=Mus musculus GN=Ndufv1 PE=1 SV=1
Q91YI0	0.137598	0.713977	5.19599	17.2397	0.301398	0.000210503	0.000682364	0.234053	1.19369	464	11	20	Argininosuccinate lyase OS=Mus musculus GN=Asl PE=1 SV=1
Q00896	0.138623	0.713977	47.6045	27.8652	1.70838	0.00217282	0.00125137	1.0828	0.956826	412	41	30.67	Alpha-1-antitrypsin 1-3 OS=Mus musculus GN=Serpina1c PE=1 SV=2
A0A0A0MQA3	0.138623	0.713977	47.6045	27.8652	1.70838	0.00205322	0.00118249	1.00036	0.884579	436	41	30.67	Alpha-1-antitrypsin 1-1 OS=Mus musculus GN=Serpina1a PE=1 SV=1
Q5STT6	0.139955	0.713977	8.97489	30.3456	0.295756	0.000253697	0.000835691	0.21353	1.44699	665	19	35.33	Protein FAM71B OS=Mus musculus GN=Fam71b PE=3 SV=3
Q564F4	0.139963	0.713977	7.08544	23.7514	0.298316	0.000247107	0.000807782	0.252641	1.64722	539	15	27.67	T-complex protein 1 subunit delta OS=Mus musculus GN=Cct4 PE=1 SV=1
O08529	0.140602	0.713977	2.36181	7.85208	0.300788	6.34242e-05	0.00020447	0.0664998	0.347773	700	5	9.33	Calpain-2 catalytic subunit OS=Mus musculus GN=Capn2 PE=1 SV=4
P80315	0.143166	0.713977	7.08544	23.5329	0.301087	0.000247107	0.000800673	0.252641	1.64722	539	15	27.33	T-complex protein 1 subunit delta OS=Mus musculus GN=Cct4 PE=1 SV=3
Q9DCT2	0.144095	0.713977	12.3639	16.2831	0.75931	0.000882741	0.00113965	0.883173	1.10875	263	10.33	18.67	NADH dehydrogenase [ubiquinone] iron-sulfur protein 3, mitochondrial OS=Mus musculus GN=Ndufs3 PE=1 SV=2
O70209	0.14704	0.713977	23.6706	14.4217	1.64132	0.00140576	0.000835832	1.95245	1.85361	316	20.33	16.33	PDZ and LIM domain protein 3 OS=Mus musculus GN=Pdlim3 PE=1 SV=1
Q8C6K9	0.148415	0.713977	37.8053	18.5072	2.04274	0.000314532	0.00012817	0.214745	0.097901	2265	32.67	19.67	Collagen alpha-6(VI) chain OS=Mus musculus GN=Col6a6 PE=1 SV=2
P62631	0.148495	0.713977	21.5339	10.0886	2.13447	0.000242885	0	0.144063	0	463	18	19.5	Elongation factor 1-alpha 2 OS=Mus musculus GN=Eef1a2 PE=1 SV=1
P57722	0.152005	0.713977	2.78191	5.77416	0.481785	0	7.26888e-05	0	0.0758131	371	3.5	6.67	Poly(rC)-binding protein 3 OS=Mus musculus GN=Pcbp3 PE=1 SV=3
Q9CYW4	0.152187	0.713977	4.08558	13.2716	0.307844	0.000298687	0.000969149	0.26629	1.58289	251	10	15.33	Haloacid dehalogenase-like hydrolase domain-containing protein 3 OS=Mus musculus GN=Hdhd3 PE=1 SV=1
Q04447	0.154389	0.713977	87.2629	74.4644	1.17187	0.00429543	0.00359359	2.35905	2.92314	381	73.33	85	Creatine kinase B-type OS=Mus musculus GN=Ckb PE=1 SV=1
P22599	0.155786	0.713977	42.0371	24.1161	1.74312	0.00191323	0.00108122	1.0129	0.82631	413	36.33	26.33	Alpha-1-antitrypsin 1-2 OS=Mus musculus GN=Serpina1b PE=1 SV=2
Q921I1	0.16086	0.713977	74.9805	56.1788	1.33468	0.00201399	0.00147637	2.37717	2.54783	697	63	64.67	Serotransferrin OS=Mus musculus GN=Tf PE=1 SV=1
D3YX62	0.162787	0.713977	5.97947	8.34782	0.716291	0	0.000294589	0	0.494378	228	5	9.33	Heme oxygenase 2 (Fragment) OS=Mus musculus GN=Hmox2 PE=1 SV=1
G5E839	0.165222	0.713977	7.08544	21.9208	0.323229	0.000261671	0.000322563	0.260793	0.529404	509	15	25	T-complex protein 1 subunit delta OS=Mus musculus GN=Cct4 PE=1 SV=1
O70133	0.165455	0.713977	12.1415	25.0339	0.485002	0.000163133	0	0.124988	0	1380	14	30	ATP-dependent RNA helicase A OS=Mus musculus GN=Dhx9 PE=1 SV=2
Q99K01	0.165695	0.713977	54.4746	45.43	1.19909	0.00129675	0.000760939	1.46251	0.982006	787	45	51.67	Pyridoxal-dependent decarboxylase domain-containing protein 1 OS=Mus musculus GN=Pdxdc1 PE=1 SV=2
A0A087WRC0	0.168398	0.713977	5.10919	12.7771	0.399872	2.21551e-05	0	0.0321594	0	883	6.5	15.33	Tripeptidyl-peptidase 2 OS=Mus musculus GN=Tpp2 PE=1 SV=1
A0A0R4J094	0.168599	0.713977	5.19599	15.8994	0.326805	0.000312055	0.000933756	0.337908	1.54364	313	11	18.33	Fumarylacetoacetate hydrolase domain-containing protein 2A OS=Mus musculus GN=Fahd2a PE=1 SV=1
P34914	0.168952	0.713977	2.04279	6.29404	0.324559	6.76629e-05	0.000209316	0.102057	0.450654	554	5	7.33	Bifunctional epoxide hydrolase 2 OS=Mus musculus GN=Ephx2 PE=1 SV=2
O08638	0.170351	0.713977	721.221	621.583	1.1603	0.00686706	0.00576144	2.91109	3.19664	1972	599.33	725.67	Myosin-11 OS=Mus musculus GN=Myh11 PE=1 SV=1
F6QLP8	0.171335	0.713977	7.55781	23.2878	0.324539	0.000518504	0.00155419	0.446279	1.59034	274	16	26.33	Protein Cald1 (Fragment) OS=Mus musculus GN=Cald1 PE=1 SV=1
E9QAI5	0.171367	0.713977	11.3377	23.2848	0.486912	9.94686e-05	0.000196976	0.111354	0.357714	2162	14.5	27.33	CAD protein OS=Mus musculus GN=Cad PE=1 SV=1
B2RQC6	0.171367	0.713977	11.3377	23.2848	0.486912	9.66521e-05	0.000191399	0.108626	0.346952	2225	14.5	27.33	CAD protein OS=Mus musculus GN=Cad PE=1 SV=1
E9PX70	0.171833	0.713977	126.052	98.2805	1.28257	0.00049941	0.000366443	0.452494	0.504996	3064	105.33	110	Collagen alpha-1(XII) chain OS=Mus musculus GN=Col12a1 PE=1 SV=1
Q91VR2	0.1746	0.713977	28.607	14.1621	2.01997	0.00179437	0.000843439	1.45037	1.21145	298	23.67	27.5	ATP synthase subunit gamma, mitochondrial OS=Mus musculus GN=Atp5c1 PE=1 SV=1
Q8C2Q8	0.1746	0.713977	28.607	14.1621	2.01997	0.00195154	0.000917317	1.65021	1.39056	274	23.67	27.5	ATP synthase subunit gamma OS=Mus musculus GN=Atp5c1 PE=1 SV=1
Q3UD06	0.1746	0.713977	28.607	14.1621	2.01997	0.00179437	0.000843439	1.45037	1.21145	298	23.67	27.5	ATP synthase subunit gamma OS=Mus musculus GN=Atp5c1 PE=1 SV=1
P07724	0.175529	0.713977	162.984	120.836	1.34881	0.00501816	0.00362951	3.12016	3.28288	608	136.33	139	Serum albumin OS=Mus musculus GN=Alb PE=1 SV=3
E9QPE7	0.175881	0.713977	775.165	661.228	1.17231	0.0075118	0.0062359	3.21684	3.50236	1938	645	772.67	Myosin-11 OS=Mus musculus GN=Myh11 PE=1 SV=1
Q546G4	0.175903	0.713977	162.576	120.836	1.34543	0.00500583	0.00362951	3.12016	3.28288	608	136	139	Albumin 1 OS=Mus musculus GN=Alb PE=1 SV=1
Q9CPX4	0.176983	0.713977	21.8786	18.8264	1.16212	0.00224384	0.00188327	3.21647	3.36214	183	18.33	21.67	Ferritin OS=Mus musculus GN=Ftl1 PE=1 SV=1
P07310	0.177662	0.713977	26.9701	20.5801	1.31049	0.0013312	0.000992971	1.65227	1.60261	381	22.67	23.33	Creatine kinase M-type OS=Mus musculus GN=Ckm PE=1 SV=1
Q60847	0.179019	0.713977	126.052	98.5815	1.27866	0.000757168	0.000581138	0.673679	0.780378	3120	105.33	110.33	Collagen alpha-1(XII) chain OS=Mus musculus GN=Col12a1 PE=2 SV=3
A0A0R4J1W0	0.179213	0.713977	44.0577	30.6795	1.43606	0.000575689	0.00090448	0.661794	1.33471	623	37.67	34.33	Sorbin and SH3 domain-containing protein 2 OS=Mus musculus GN=Sorbs2 PE=1 SV=1
D3Z3Q3	0.179557	0.713977	25.8977	8.72761	2.96734	0.000514445	0.00016534	0.833298	0.32112	946	22	29	Smoothelin OS=Mus musculus GN=Smtn PE=1 SV=1
A0A0R4J034	0.181239	0.713977	54.0022	45.6485	1.183	0.000843307	0.00106495	0.950952	1.70873	789	44.67	52	MCG129810, isoform CRA_c OS=Mus musculus GN=Pdxdc1 PE=1 SV=1
Q64133	0.183504	0.713977	0	4.81142	0	0	0.000162157	0	0.334184	526	0	9.5	Amine oxidase [flavin-containing] A OS=Mus musculus GN=Maoa PE=1 SV=3
B2RSC8	0.183532	0.713977	0	8.37356	0	0	0.000174623	0	0.312257	887	0	15	E3 ubiquitin-protein ligase NEDD4 OS=Mus musculus GN=Nedd4 PE=1 SV=1
P46935	0.183532	0.713977	0	8.37356	0	0	0.000174623	0	0.312257	887	0	15	E3 ubiquitin-protein ligase NEDD4 OS=Mus musculus GN=Nedd4 PE=1 SV=3
P08414	0.183544	0.713977	0	3.03986	0	0	0.00012115	0	0.128177	469	0	4.5	Calcium/calmodulin-dependent protein kinase type IV OS=Mus musculus GN=Camk4 PE=1 SV=2
Q8BGR3	0.183544	0.713977	0	3.03986	0	0	0.00012115	0	0.128177	469	0	4.5	Calcium/calmodulin-dependent protein kinase IV OS=Mus musculus GN=Camk4 PE=1 SV=1
P49443	0.18364	0.713977	0	4.29194	0	0	0.000199135	0	0.352029	382	0	8.5	Protein phosphatase 1A OS=Mus musculus GN=Ppm1a PE=1 SV=1
P09528	0.183783	0.713977	0	6.73189	0	0	0.00068483	0	1.69332	182	0	12	Ferritin heavy chain OS=Mus musculus GN=Fth1 PE=1 SV=2
Q9Z0N2	0.183783	0.713977	0	8.97586	0	0	0.000352088	0	0.783402	472	0	16	Eukaryotic translation initiation factor 2 subunit 3, Y-linked OS=Mus musculus GN=Eif2s3y PE=1 SV=2
G3UYY1	0.183783	0.713977	0	4.48793	0	0	8.68822e-05	0	0.188917	441	0	8	Serine hydroxymethyltransferase (Fragment) OS=Mus musculus GN=Shmt1 PE=1 SV=1
D3YY82	0.183783	0.713977	0	2.24396	0	0	0.000128671	0	0.203549	174	0	4	Testis, prostate and placenta-expressed protein (Fragment) OS=Mus musculus GN=Tepp PE=4 SV=1
D3YWR1	0.183783	0.713977	0	4.48793	0	0	0.000307751	0	0.851413	270	0	8	Glucosamine-6-phosphate isomerase OS=Mus musculus GN=Gnpda2 PE=1 SV=1
Q9CRC9	0.183783	0.713977	0	4.48793	0	0	0.00030106	0	0.825263	276	0	8	Glucosamine-6-phosphate isomerase 2 OS=Mus musculus GN=Gnpda2 PE=1 SV=1
Q99KP3	0.183842	0.713977	0	5.85038	0	0	0.000325218	0	0.588673	319	0	11.5	Lambda-crystallin homolog OS=Mus musculus GN=Cryl1 PE=1 SV=3
Q920N1	0.183957	0.713977	0	10.399	0	0	0.00075829	0	1.82028	254	0	18.5	Outer dense fiber protein 3 OS=Mus musculus GN=Odf3 PE=1 SV=2
E9QNR9	0.183957	0.713977	0	10.399	0	0	0.000687877	0	1.53239	280	0	18.5	Outer dense fiber protein 3 OS=Mus musculus GN=Odf3 PE=4 SV=1
Q9D6U8	0.183985	0.713977	0	4.07341	0	0	0.000466052	0	0.832059	155	0	8	Protein FAM162A OS=Mus musculus GN=Fam162a PE=1 SV=1
P53810	0.183985	0.713977	0	4.07341	0	0	0.000266561	0	0.59854	271	0	8	Phosphatidylinositol transfer protein alpha isoform OS=Mus musculus GN=Pitpna PE=1 SV=2
Q5ND42	0.183985	0.713977	0	4.07341	0	0	0.000266561	0	0.59854	271	0	8	Phosphatidylinositol transfer protein alpha isoform OS=Mus musculus GN=Pitpna PE=1 SV=1
D3Z2H2	0.184117	0.713977	0	5.91106	0	0	0.000123884	0	0.26468	884	0	10.5	Catenin delta-1 OS=Mus musculus GN=Ctnnd1 PE=1 SV=1
P30999	0.184117	0.713977	0	5.91106	0	0	0.000116752	0	0.246059	938	0	10.5	Catenin delta-1 OS=Mus musculus GN=Ctnnd1 PE=1 SV=2
E9Q986	0.184117	0.713977	0	5.91106	0	0	0.000131943	0	0.286161	830	0	10.5	Catenin delta-1 OS=Mus musculus GN=Ctnnd1 PE=1 SV=1
E9Q8Z6	0.184117	0.713977	0	5.91106	0	0	0.000113957	0	0.239558	961	0	10.5	Catenin delta-1 OS=Mus musculus GN=Ctnnd1 PE=1 SV=1
E9Q8Z4	0.184117	0.713977	0	5.91106	0	0	0.000126167	0	0.271378	868	0	10.5	Catenin delta-1 OS=Mus musculus GN=Ctnnd1 PE=1 SV=1
E9Q8Z9	0.184117	0.713977	0	5.91106	0	0	0.00012473	0	0.266827	878	0	10.5	Catenin delta-1 OS=Mus musculus GN=Ctnnd1 PE=1 SV=1
E9Q8Z8	0.184117	0.713977	0	5.91106	0	0	0.00011325	0	0.238408	967	0	10.5	Catenin delta-1 OS=Mus musculus GN=Ctnnd1 PE=1 SV=1
E9Q901	0.184117	0.713977	0	5.91106	0	0	0.000120742	0	0.256855	907	0	10.5	Catenin delta-1 OS=Mus musculus GN=Ctnnd1 PE=1 SV=1
E9Q907	0.184117	0.713977	0	5.91106	0	0	0.000127341	0	0.274747	860	0	10.5	Catenin delta-1 OS=Mus musculus GN=Ctnnd1 PE=1 SV=1
E9Q905	0.184117	0.713977	0	5.91106	0	0	0.000126458	0	0.271378	866	0	10.5	Catenin delta-1 OS=Mus musculus GN=Ctnnd1 PE=1 SV=1
E9Q904	0.184117	0.713977	0	5.91106	0	0	0.000119949	0	0.254731	913	0	10.5	Catenin delta-1 OS=Mus musculus GN=Ctnnd1 PE=1 SV=1
G3X9V2	0.184117	0.713977	0	5.91106	0	0	0.000117503	0	0.248163	932	0	10.5	Catenin (Cadherin associated protein), delta 1, isoform CRA_a OS=Mus musculus GN=Ctnnd1 PE=1 SV=1
D3Z7H6	0.184117	0.713977	0	5.91106	0	0	0.00013084	0	0.282746	837	0	10.5	Catenin delta-1 OS=Mus musculus GN=Ctnnd1 PE=1 SV=1
Q9R257	0.184246	0.713977	0	1.25749	0	0	0.000117271	0	0.472403	190	0	2.5	Heme-binding protein 1 OS=Mus musculus GN=Hebp1 PE=1 SV=2
J3QPW1	0.184246	0.713977	0	3.77246	0	0	0.000126778	0	0.345681	272	0	7.5	Phosphatidylinositol transfer protein alpha isoform OS=Mus musculus GN=Pitpna PE=1 SV=1
A0A140T8J4	0.184246	0.713977	0	1.25749	0	0	0.000117271	0	0.472403	190	0	2.5	Heme binding protein 1 OS=Mus musculus GN=Hebp1 PE=1 SV=1
P50608	0.184246	0.713977	0	2.51498	0	0	0.000118519	0	0.213513	376	0	5	Fibromodulin OS=Mus musculus GN=Fmod PE=2 SV=1
Q543D2	0.184246	0.713977	0	2.51498	0	0	0.000118519	0	0.213513	376	0	5	Fibromodulin OS=Mus musculus GN=Fmod PE=1 SV=1
Q6P1E8	0.184386	0.713977	0	7.3342	0	0	8.96658e-05	0	0.135872	1516	0	13	EF-hand calcium-binding domain-containing protein 6 OS=Mus musculus GN=Efcab6 PE=1 SV=2
O88958	0.184386	0.713977	0	3.6671	0	0	0.000235179	0	0.708639	289	0	6.5	Glucosamine-6-phosphate isomerase 1 OS=Mus musculus GN=Gnpda1 PE=1 SV=3
Q9Z1Z0	0.185112	0.713977	0	7.9283	0	0	0.000146658	0	0.273297	959	0	15.5	General vesicular transport factor p115 OS=Mus musculus GN=Uso1 PE=1 SV=2
Q925I1	0.185218	0.713977	0	3.28332	0	0	0.000102375	0	0.218935	591	0	6	ATPase family AAA domain-containing protein 3 OS=Mus musculus GN=Atad3 PE=1 SV=1
Q6PD19	0.185218	0.713977	0	0.820831	0	0	2.19535e-05	0	0.06527	689	0	1.5	UPF0668 protein C10orf76 homolog OS=Mus musculus PE=1 SV=2
Q9Z0N1	0.18528	0.713977	0	9.35963	0	0	0.000367899	0	0.813766	472	0	16.5	Eukaryotic translation initiation factor 2 subunit 3, X-linked OS=Mus musculus GN=Eif2s3x PE=1 SV=2
Q3TML6	0.18528	0.713977	0	9.35963	0	0	0.000367899	0	0.813766	472	0	16.5	Eukaryotic translation initiation factor 2 subunit 3, X-linked OS=Mus musculus GN=Eif2s3x PE=1 SV=1
Q9DCD0	0.185332	0.713977	12.1512	0	100000	0.000477125	0	0.573796	0	483	15.5	0	6-phosphogluconate dehydrogenase, decarboxylating OS=Mus musculus GN=Pgd PE=1 SV=3
A7VMV2	0.185426	0.713977	0	5.63185	0	0	0.000313207	0	0.588673	319	0	11	Crystallin, lamda 1, isoform CRA_a OS=Mus musculus GN=Cryl1 PE=1 SV=1
P11859	0.185563	0.713977	3.05132	0	100000	0.000118714	0	0.130395	0	477	3.5	0	Angiotensinogen OS=Mus musculus GN=Agt PE=1 SV=1
Q3UTR7	0.185563	0.713977	3.05132	0	100000	0.000117482	0	0.128562	0	482	3.5	0	Angiotensinogen OS=Mus musculus GN=Agt PE=1 SV=1
P02089	0.185867	0.713977	26.2939	18.2012	1.44462	0.00334209	0.00228591	4.20908	4.08265	147	21.67	20.33	Hemoglobin subunit beta-2 OS=Mus musculus GN=Hbb-b2 PE=1 SV=2
P16381	0.186019	0.713977	0	11.3851	0	0	0.000139327	0	0.336364	660	0	20	Putative ATP-dependent RNA helicase Pl10 OS=Mus musculus GN=D1Pas1 PE=1 SV=1
Q921U8	0.18619	0.713977	25.4892	8.72761	2.92052	0.000372937	0.00016946	0.536159	0.331754	923	21.67	29	Smoothelin OS=Mus musculus GN=Smtn PE=1 SV=2
Q61414	0.186778	0.713977	0	10.5642	0	0	0.000434153	0	0.59614	452	0	18.5	Keratin, type I cytoskeletal 15 OS=Mus musculus GN=Krt15 PE=1 SV=2
B1AQ77	0.186778	0.713977	0	10.5642	0	0	0.000430345	0	0.588699	456	0	18.5	Keratin 15, isoform CRA_a OS=Mus musculus GN=Krt15 PE=1 SV=1
Q8BH04	0.187171	0.713977	0	7.98198	0	0	0.000220863	0	0.44502	640	0	16	Phosphoenolpyruvate carboxykinase [GTP], mitochondrial OS=Mus musculus GN=Pck2 PE=1 SV=1
A0A0R4J0G0	0.187171	0.713977	0	7.98198	0	0	0.000211922	0	0.420944	667	0	16	Phosphoenolpyruvate carboxykinase [GTP], mitochondrial OS=Mus musculus GN=Pck2 PE=1 SV=1
Q9CQF3	0.187171	0.713977	0	1.9955	0	0	0.000155674	0	0.348347	227	0	4	Cleavage and polyadenylation specificity factor subunit 5 OS=Mus musculus GN=Nudt21 PE=1 SV=1
P50431	0.18779	0.713977	0	4.87171	0	0	0.000189447	0	0.307617	478	0	8.5	Serine hydroxymethyltransferase, cytosolic OS=Mus musculus GN=Shmt1 PE=1 SV=3
A0A0R4J2B2	0.18796	0.713977	0	6.72449	0	0	0.000364131	0	1.09844	327	0	13.5	BTB/POZ domain-containing protein KCTD12 OS=Mus musculus GN=Kctd12 PE=1 SV=1
Q6WVG3	0.18796	0.713977	0	6.72449	0	0	0.000364131	0	1.09844	327	0	13.5	BTB/POZ domain-containing protein KCTD12 OS=Mus musculus GN=Kctd12 PE=1 SV=1
Q5F201	0.188593	0.713977	0	4.32268	0	0	0.000128163	0	0.317879	620	0	8	Cilia- and flagella-associated protein 52 OS=Mus musculus GN=Cfap52 PE=1 SV=1
B2RUK5	0.188593	0.713977	0	4.32268	0	0	0.000141139	0	0.29106	563	0	8	Methylcrotonoyl-CoA carboxylase beta chain, mitochondrial OS=Mus musculus GN=Mccc2 PE=1 SV=1
Q3ULD5	0.188593	0.713977	0	4.32268	0	0	0.000141139	0	0.29106	563	0	8	Methylcrotonoyl-CoA carboxylase beta chain, mitochondrial OS=Mus musculus GN=Mccc2 PE=1 SV=1
O35226	0.188941	0.713977	0	5.93281	0	0	0.000280071	0	0.643779	376	0	11.5	26S proteasome non-ATPase regulatory subunit 4 OS=Mus musculus GN=Psmd4 PE=1 SV=1
P62849	0.189002	0.713977	4.27788	0	100000	0.000610259	0	0.993831	0	133	5.5	0	40S ribosomal protein S24 OS=Mus musculus GN=Rps24 PE=1 SV=1
P20918	0.189002	0.713977	4.27788	0	100000	9.99562e-05	0	0.111951	0	812	5.5	0	Plasminogen OS=Mus musculus GN=Plg PE=1 SV=3
Q9CQN1	0.189048	0.713977	0	7.82453	0	0	0.000203678	0	0.394192	706	0	14.5	Heat shock protein 75 kDa, mitochondrial OS=Mus musculus GN=Trap1 PE=1 SV=1
Q8R050	0.189487	0.713977	0	5.47401	0	0	0.000160142	0	0.26207	636	0	9.5	Eukaryotic peptide chain release factor GTP-binding subunit ERF3A OS=Mus musculus GN=Gspt1 PE=1 SV=2
Q8BWT1	0.189716	0.713977	30.2501	23.9746	1.26176	0.00143071	0.00111144	2.7815	2.8047	397	25.67	27	3-ketoacyl-CoA thiolase, mitochondrial OS=Mus musculus GN=Acaa2 PE=1 SV=3
O88325	0.189767	0.713977	8.40065	0	100000	0.000211458	0	0.221396	0	739	9.5	0	Alpha-N-acetylglucosaminidase OS=Mus musculus GN=Naglu PE=1 SV=1
Q9D1D4	0.190193	0.713977	6.24622	12.2331	0.510602	0.000541033	0.00102883	0.510916	1.23606	219	8	14	Transmembrane emp24 domain-containing protein 10 OS=Mus musculus GN=Tmed10 PE=1 SV=1
A0A0R4J0G1	0.19037	0.713977	10.8653	0	100000	0.000335071	0	0.150704	0	265	14	0	Carcinoembryonic antigen-related cell adhesion molecule 10 OS=Mus musculus GN=Ceacam10 PE=4 SV=1
A2AKU9	0.190459	0.713977	26.0954	13.2055	1.9761	0.000483036	0	0.460773	0	297	21.67	25.5	ATP synthase subunit gamma OS=Mus musculus GN=Atp5c1 PE=1 SV=1
P05201	0.191045	0.713977	0	6.07631	0	0	0.000273958	0	0.595811	413	0	10.5	Aspartate aminotransferase, cytoplasmic OS=Mus musculus GN=Got1 PE=1 SV=3
contaminant_KERATIN04	0.191045	0.713977	0	4.05087	0	0	0.000164694	0	0.167158	458	0	7	no description
Q9EQK5	0.191515	0.713977	0	10.7241	0	0	0.000228615	0	0.456094	861	0	20	Major vault protein OS=Mus musculus GN=Mvp PE=1 SV=4
E9Q3X0	0.191515	0.713977	0	10.7241	0	0	0.00022625	0	0.449424	870	0	20	Major vault protein OS=Mus musculus GN=Mvp PE=1 SV=1
Q07797	0.191622	0.713977	0	4.20952	0	0	0.000129129	0	0.255959	577	0	8.5	Galectin-3-binding protein OS=Mus musculus GN=Lgals3bp PE=1 SV=1
P63087	0.192057	0.713977	11.4077	15.0789	0.756532	0.000247413	0.000859589	0.318113	0.981587	323	9.33	17.33	Serine/threonine-protein phosphatase PP1-gamma catalytic subunit OS=Mus musculus GN=Ppp1cc PE=1 SV=1
G3V018	0.192113	0.713977	0	8.70405	0	0	0.000275772	0	0.547099	588	0	15	Heterogeneous nuclear ribonucleoprotein Q OS=Mus musculus GN=Syncrip PE=1 SV=1
S4R2S8	0.192287	0.713977	6.40666	0	100000	6.02727e-05	0	0.101459	0	1985	8.5	0	Ankyrin-3 OS=Mus musculus GN=Ank3 PE=1 SV=1
P19639	0.192374	0.713977	14.6806	7.4625	1.96725	0.00126234	0.000606088	0.565622	0.59629	218	12.33	15	Glutathione S-transferase Mu 3 OS=Mus musculus GN=Gstm3 PE=1 SV=2
Q61400	0.193382	0.713977	11.2065	0	100000	0.000802614	0	0.509008	0	265	14.5	0	Carcinoembryonic antigen-related cell adhesion molecule 10 OS=Mus musculus GN=Ceacam10 PE=1 SV=1
Q64324	0.193591	0.713977	0	1.03896	0	0	3.1113e-05	0	0.0761963	593	0	2	Syntaxin-binding protein 2 OS=Mus musculus GN=Stxbp2 PE=1 SV=1
Q8C5W0	0.193591	0.713977	0	2.5974	0	0	4.38451e-05	0	0.0979131	1052	0	5	Calmin OS=Mus musculus GN=Clmn PE=1 SV=2
A0A0R4J0M8	0.193591	0.713977	0	4.15584	0	0	0.000126804	0	0.246545	582	0	8	Coiled-coil domain-containing protein 63 OS=Mus musculus GN=Ccdc63 PE=4 SV=1
F8WGM5	0.193591	0.713977	0	1.03896	0	0	3.10607e-05	0	0.0761963	594	0	2	Syntaxin-binding protein 2 (Fragment) OS=Mus musculus GN=Stxbp2 PE=1 SV=1
Q548T0	0.193591	0.713977	0	1.03896	0	0	3.1113e-05	0	0.0761963	593	0	2	Syntaxin binding protein 2, isoform CRA_e OS=Mus musculus GN=Stxbp2 PE=1 SV=1
P62315	0.193591	0.713977	0	2.07792	0	0	0.000310085	0	0.925207	119	0	4	Small nuclear ribonucleoprotein Sm D1 OS=Mus musculus GN=Snrpd1 PE=1 SV=1
P62071	0.193911	0.713977	2.4407	0	100000	9.58968e-05	0	0.184129	0	204	3	0	Ras-related protein R-Ras2 OS=Mus musculus GN=Rras2 PE=1 SV=1
Q8BXV2	0.193911	0.713977	2.4407	0	100000	0.000182613	0	0.386629	0	253	3	0	BRI3-binding protein OS=Mus musculus GN=Bri3bp PE=1 SV=1
P42932	0.193911	0.713977	16.2713	0	100000	0.000562057	0	0.757908	0	548	20	0	T-complex protein 1 subunit theta OS=Mus musculus GN=Cct8 PE=1 SV=3
Q3UL22	0.193911	0.713977	16.2713	0	100000	0.000562057	0	0.757908	0	548	20	0	Chaperonin subunit 8 (Theta), isoform CRA_a OS=Mus musculus GN=Cct8 PE=1 SV=1
D3YVS1	0.194046	0.713977	4.87697	0	100000	8.59754e-05	0	0.146266	0	436	5.5	0	Smoothelin OS=Mus musculus GN=Smtn PE=1 SV=1
P24527	0.194449	0.713977	0	9.37557	0	0	0.000271527	0	0.574681	611	0	19	Leukotriene A-4 hydrolase OS=Mus musculus GN=Lta4h PE=1 SV=4
Q545V3	0.194736	0.713977	0	7.23105	0	0	0.000313427	0	0.247342	434	0	10.5	Enolase 2, gamma neuronal, isoform CRA_a OS=Mus musculus GN=Eno2 PE=1 SV=1
A0A0N4SUX5	0.194736	0.713977	0	7.23105	0	0	0.000347896	0	0.280568	391	0	10.5	Gamma-enolase OS=Mus musculus GN=Eno2 PE=1 SV=1
Q8K4Z3	0.194838	0.713977	0	5.25548	0	0	0.000347583	0	0.666575	282	0	9	NAD(P)H-hydrate epimerase OS=Mus musculus GN=Naxe PE=1 SV=1
V9GX06	0.19493	0.713977	7.45326	15.1073	0.493356	0.000485212	0.00151909	0.158569	0.408526	183	9	17	Protein Gm11214 (Fragment) OS=Mus musculus GN=Gm11214 PE=1 SV=1
Q3TGZ3	0.195693	0.713977	0	3.72038	0	0	0.000173452	0	0.342713	393	0	7	Isocitrate dehydrogenase [NAD] subunit, mitochondrial OS=Mus musculus GN=Idh3g PE=1 SV=1
P70404	0.195693	0.713977	0	3.72038	0	0	0.000173452	0	0.342713	393	0	7	Isocitrate dehydrogenase [NAD] subunit gamma 1, mitochondrial OS=Mus musculus GN=Idh3g PE=1 SV=1
Q04857	0.195703	0.713977	134.129	94.8116	1.41469	0.00245714	0.00170321	1.85416	1.59815	1025	114	104.33	Collagen alpha-1(VI) chain OS=Mus musculus GN=Col6a1 PE=1 SV=1
Q9R1P3	0.195786	0.713977	5.56381	11.3877	0.488582	0.000524598	0.00104897	0.634109	1.12899	201	7	12.33	Proteasome subunit beta type-2 OS=Mus musculus GN=Psmb2 PE=1 SV=1
Q02788	0.195825	0.713977	114.382	84.1103	1.3599	0.00207357	0.00149887	1.19929	1.14681	1034	96	92.67	Collagen alpha-2(VI) chain OS=Mus musculus GN=Col6a2 PE=1 SV=3
A0A0G2JEU1	0.196096	0.713977	67.5679	47.8975	1.41068	0.000716279	0	0.755293	0	471	57.67	53.67	Aldehyde dehydrogenase, mitochondrial OS=Mus musculus GN=Aldh2 PE=1 SV=1
Q9DAQ9	0.197044	0.713977	0	5.16605	0	0	0.000593478	0	0.980614	154	0	10.5	Spermatogenesis-associated protein 19, mitochondrial OS=Mus musculus GN=Spata19 PE=1 SV=1
Q99LF4	0.197044	0.713977	0	5.16605	0	0	0.000180981	0	0.445928	505	0	10.5	tRNA-splicing ligase RtcB homolog OS=Mus musculus GN=Rtcb PE=1 SV=1
Q9JKF1	0.197181	0.713977	0	18.778	0	0	0.000211544	0	0.473086	1657	0	32	Ras GTPase-activating-like protein IQGAP1 OS=Mus musculus GN=Iqgap1 PE=1 SV=2
E9Q035	0.197412	0.713977	77.3609	59.3264	1.30399	0.00148074	0.00111224	1.62642	1.86389	978	65	68.33	Protein Gm20425 OS=Mus musculus GN=Gm20425 PE=4 SV=1
A0A0R4IZX6	0.197486	0.713977	4.02266	0	100000	0.000178806	0	0.244686	0	423	5.5	0	AP-1 complex subunit mu-2 OS=Mus musculus GN=Ap1m2 PE=1 SV=1
P51863	0.197582	0.713977	0	3.23004	0	0	0.000171805	0	0.396114	351	0	5.5	V-type proton ATPase subunit d 1 OS=Mus musculus GN=Atp6v0d1 PE=1 SV=2
P08730	0.197582	0.713977	0	6.46009	0	0	0.000275989	0	0.341712	437	0	11	Keratin, type I cytoskeletal 13 OS=Mus musculus GN=Krt13 PE=1 SV=2
Q8VIG3	0.198404	0.713977	0	4.75974	0	0	0.000289449	0	0.700271	301	0	9	Radial spoke head 1 homolog OS=Mus musculus GN=Rsph1 PE=1 SV=2
D3Z690	0.198648	0.713977	3.30654	9.49875	0.348103	0.000273814	0.000774909	0.273234	1.07093	227	7	10.33	Izumo sperm-egg fusion protein 4 OS=Mus musculus GN=Izumo4 PE=1 SV=1
F6YY69	0.198856	0.713977	25.1365	12.9583	1.9398	0.0016555	0.000806214	1.22082	0.708402	285	21	25.5	14-3-3 protein theta (Fragment) OS=Mus musculus GN=Ywhaq PE=1 SV=1
F6VW30	0.198856	0.713977	25.1365	12.9583	1.9398	0.00155716	0.00075832	1.11592	0.650991	303	21	25.5	14-3-3 protein theta (Fragment) OS=Mus musculus GN=Ywhaq PE=1 SV=1
Q3V3R1	0.199392	0.713977	24.5648	47.2353	0.520052	0.000476581	0.000888707	0.596158	1.58239	977	31	53.67	Monofunctional C1-tetrahydrofolate synthase, mitochondrial OS=Mus musculus GN=Mthfd1l PE=1 SV=2
O88569	0.200105	0.713977	40.0164	30.3522	1.3184	0.00213142	0.00158722	2.41483	2.08346	353	33.67	34.33	Heterogeneous nuclear ribonucleoproteins A2/B1 OS=Mus musculus GN=Hnrnpa2b1 PE=1 SV=2
B2RXM2	0.201058	0.713977	26.4339	20.9888	1.25943	0	0.000291956	0	0.444486	351	22.33	24.33	EG627828 protein OS=Mus musculus GN=Gm6793 PE=1 SV=1
Q64437	0.201185	0.713977	0	4.43465	0	0	0.000221638	0	0.450722	374	0	7.5	Alcohol dehydrogenase class 4 mu/sigma chain OS=Mus musculus GN=Adh7 PE=2 SV=2
Q9D748	0.201185	0.713977	0	4.43465	0	0	0.000221638	0	0.450722	374	0	7.5	Alcohol dehydrogenase 7 (Class IV), mu or sigma polypeptide OS=Mus musculus GN=Adh7 PE=1 SV=1
Q8QZS1	0.201994	0.713977	4.83978	9.30436	0.520163	0.000235401	0.000443925	0.304773	0.707987	385	6.5	10.67	3-hydroxyisobutyryl-CoA hydrolase, mitochondrial OS=Mus musculus GN=Hibch PE=1 SV=1
P48678	0.202496	0.713977	68.0501	53.6918	1.26742	0.00191988	0.00148016	2.85388	3.35921	665	57.67	61	Prelamin-A/C OS=Mus musculus GN=Lmna PE=1 SV=2
Q8CDV6	0.203074	0.713977	0	3.93731	0	0	0.000125392	0	0.258366	558	0	7.5	Coiled-coil domain-containing protein 63 OS=Mus musculus GN=Ccdc63 PE=2 SV=2
Q9CQZ5	0.203074	0.713977	0	3.93731	0	0	0.000534112	0	1.22871	131	0	7.5	NADH dehydrogenase [ubiquinone] 1 alpha subcomplex subunit 6 OS=Mus musculus GN=Ndufa6 PE=1 SV=1
P07759	0.203087	0.713977	70.1753	52.3993	1.33924	0.00314738	0.00228977	1.80868	1.78523	418	59.67	60.67	Serine protease inhibitor A3K OS=Mus musculus GN=Serpina3k PE=1 SV=2
Q58EV4	0.203414	0.713977	0	5.63926	0	0	0.000413653	0	0.439155	255	0	9.5	Proteasome subunit alpha type OS=Mus musculus GN=Psma3 PE=1 SV=1
O70435	0.203414	0.713977	0	5.63926	0	0	0.000413653	0	0.439155	255	0	9.5	Proteasome subunit alpha type-3 OS=Mus musculus GN=Psma3 PE=1 SV=3
F6ZV59	0.203854	0.713977	6.11506	0	100000	0.000205541	0	0.285935	0	216	8	0	Heterogeneous nuclear ribonucleoprotein D0 (Fragment) OS=Mus musculus GN=Hnrnpd PE=1 SV=1
D3Z4A4	0.20572	0.713977	4.96029	0	100000	0.00064086	0	0.872438	0	147	6.5	0	Peroxiredoxin-2 (Fragment) OS=Mus musculus GN=Prdx2 PE=1 SV=7
Q9DAG6	0.205806	0.713977	0	7.05698	0	0	0.000546062	0	0.726009	236	0	13.5	Protein Glipr1l1 OS=Mus musculus GN=Glipr1l1 PE=1 SV=1
Q01405	0.206034	0.713977	18.8716	14.4762	1.30363	0.000461852	0.00034751	0.444515	0.556279	765	15.33	16.67	Protein transport protein Sec23A OS=Mus musculus GN=Sec23a PE=1 SV=2
Q5SUC3	0.206061	0.713977	47.7657	36.1543	1.32116	0.000891389	0.00112751	0.804892	1.44151	591	40.33	40.67	Calnexin OS=Mus musculus GN=Canx PE=1 SV=1
Q3U647	0.207146	0.713977	0	5.7967	0	0	0.000165124	0	0.295396	624	0	11	3&#039;-phosphoadenosine 5&#039;-phosphosulfate synthase 1, isoform CRA_b OS=Mus musculus GN=Papss1 PE=1 SV=1
Q6NZM8	0.207146	0.713977	0	5.7967	0	0	0.000170874	0	0.307699	603	0	11	3&#039;-phosphoadenosine 5&#039;-phosphosulfate synthase 1, isoform CRA_a OS=Mus musculus GN=Papss1 PE=1 SV=1
Q60967	0.207146	0.713977	0	5.7967	0	0	0.000165124	0	0.295396	624	0	11	Bifunctional 3&#039;-phosphoadenosine 5&#039;-phosphosulfate synthase 1 OS=Mus musculus GN=Papss1 PE=1 SV=1
Q9JIY5	0.207146	0.713977	0	2.89835	0	0	0.000112486	0	0.257837	458	0	5.5	Serine protease HTRA2, mitochondrial OS=Mus musculus GN=Htra2 PE=1 SV=2
Q61292	0.207556	0.713977	32.4169	28.214	1.14897	0.000338326	0.000288008	0.446961	0.508992	1799	27.33	32.33	Laminin subunit beta-2 OS=Mus musculus GN=Lamb2 PE=1 SV=2
P49182	0.208072	0.713977	2.18193	0	100000	8.59373e-05	0	0.0744957	0	478	3	0	Heparin cofactor 2 OS=Mus musculus GN=Serpind1 PE=1 SV=1
P68254	0.208112	0.713977	24.7952	12.9583	1.91347	0.00189917	0.00093784	1.53723	0.882119	245	20.67	25.5	14-3-3 protein theta OS=Mus musculus GN=Ywhaq PE=1 SV=1
P35564	0.209351	0.713977	48.1069	36.1543	1.3306	0.00153135	0.00112751	1.41536	1.44151	591	40.67	40.67	Calnexin OS=Mus musculus GN=Canx PE=1 SV=1
G9MDF2	0.209652	0.713977	7.7626	21.7501	0.356899	0.000406983	0.00113291	0.492474	1.71282	350	19	26	Pmis1 protein OS=Mus musculus GN=Gm128 PE=1 SV=1
Q569E4	0.209652	0.713977	7.7626	21.7501	0.356899	0.000406983	0.00113291	0.492474	1.71282	350	19	26	Protein MENT OS=Mus musculus GN=MENT PE=1 SV=1
Q9CQI6	0.210069	0.713977	0	2.07872	0	0	0.000267006	0	0.824582	142	0	4	Coactosin-like protein OS=Mus musculus GN=Cotl1 PE=1 SV=3
Q544F6	0.210069	0.713977	0	2.07872	0	0	0.000267006	0	0.824582	142	0	4	Coactosin-like protein OS=Mus musculus GN=Cotl1 PE=1 SV=1
E0CYB4	0.210069	0.713977	0	2.07872	0	0	0.000100174	0	0.141869	149	0	4	Beta-centractin (Fragment) OS=Mus musculus GN=Actr1b PE=1 SV=1
A0A0G2JGX4	0.210191	0.713977	12.948	0	100000	0.000235122	0	0.233178	0	1026	17	0	Sodium/potassium-transporting ATPase subunit alpha OS=Mus musculus GN=Atp1a3 PE=1 SV=1
Q8VCE0	0.210191	0.713977	12.948	0	100000	0.000229093	0	0.226984	0	1053	17	0	Sodium/potassium-transporting ATPase subunit alpha OS=Mus musculus GN=Atp1a3 PE=1 SV=1
P47738	0.210781	0.713977	68.8539	49.9225	1.37922	0.00249593	0.00177557	2.07084	2.19438	519	58.67	56	Aldehyde dehydrogenase, mitochondrial OS=Mus musculus GN=Aldh2 PE=1 SV=1
Q544B1	0.210781	0.713977	68.8539	49.9225	1.37922	0.00249593	0.00177557	2.07084	2.19438	519	58.67	56	Aldehyde dehydrogenase 2, mitochondrial, isoform CRA_b OS=Mus musculus GN=Aldh2 PE=1 SV=1
O70503	0.210928	0.713977	0	6.55965	0	0	0.000371624	0	0.94502	312	0	13.5	Very-long-chain 3-oxoacyl-CoA reductase OS=Mus musculus GN=Hsd17b12 PE=1 SV=1
Q6ZWQ9	0.211112	0.713977	24.6003	19.1033	1.28775	0.00185748	0.00126082	1.48571	1.57666	172	20.67	21.33	MCG5400 OS=Mus musculus GN=Myl12a PE=1 SV=1
Q80YW5	0.211209	0.713977	11.6053	0	100000	0.000454252	0	0.418053	0	473	13.5	0	B box and SPRY domain-containing protein OS=Mus musculus GN=Bspry PE=1 SV=1
Q8BVP6	0.212601	0.713977	0	8.43224	0	0	0.000642773	0	1.01069	246	0	14	Ly6/PLAUR domain-containing protein 4 OS=Mus musculus GN=Lypd4 PE=1 SV=1
P12265	0.212949	0.713977	0.944726	10.287	0.0918366	2.74055e-05	0.000291936	0.0346929	0.567731	648	2	19	Beta-glucuronidase OS=Mus musculus GN=Gusb PE=1 SV=2
Q9Z2I8	0.213004	0.713977	16.8776	5.90025	2.86049	0.000731388	0.000238916	1.27417	0.451683	433	14.67	27	Succinyl-CoA ligase [GDP-forming] subunit beta, mitochondrial OS=Mus musculus GN=Suclg2 PE=1 SV=3
Q8BG05	0.213265	0.713977	27.9972	21.6739	1.29175	0.00138877	0.000796619	1.12261	0.967282	379	23.67	25	Heterogeneous nuclear ribonucleoprotein A3 OS=Mus musculus GN=Hnrnpa3 PE=1 SV=1
Q00898	0.213343	0.713977	22.258	9.58077	2.32319	0.000552626	0	0.14848	0	413	19.67	10.33	Alpha-1-antitrypsin 1-5 OS=Mus musculus GN=Serpina1e PE=1 SV=1
Q5HZI6	0.213366	0.713977	0	4.23826	0	0	0.000234773	0	0.513362	321	0	8	GDP-L-fucose synthase OS=Mus musculus GN=Tsta3 PE=1 SV=1
P23591	0.213366	0.713977	0	4.23826	0	0	0.000234773	0	0.513362	321	0	8	GDP-L-fucose synthase OS=Mus musculus GN=Tsta3 PE=1 SV=3
Q5XF90	0.214713	0.713977	5.72425	0	100000	8.93541e-05	0	0.107706	0	1193	7.5	0	Probable cation-transporting ATPase 13A4 OS=Mus musculus GN=Atp13a4 PE=2 SV=1
Q3UVY0	0.214713	0.713977	1.90808	0	100000	4.39124e-05	0	0.104067	0	297	2.5	0	Ankyrin-3 OS=Mus musculus GN=Ank3 PE=1 SV=1
Q9CWJ9	0.215086	0.713977	0	6.45468	0	0	0.000198608	0	0.449915	592	0	12.5	Bifunctional purine biosynthesis protein PURH OS=Mus musculus GN=Atic PE=1 SV=2
Q7TQI3	0.215228	0.713977	5.3015	0	100000	0.000371688	0	0.490291	0	271	7	0	Ubiquitin thioesterase OTUB1 OS=Mus musculus GN=Otub1 PE=1 SV=2
D3YWF6	0.215228	0.713977	5.3015	0	100000	0.000417956	0	0.572708	0	241	7	0	Ubiquitin thioesterase OTUB1 OS=Mus musculus GN=Otub1 PE=1 SV=1
P30416	0.215729	0.713977	0	6.77817	0	0	0.000261524	0	0.624453	458	0	14	Peptidyl-prolyl cis-trans isomerase FKBP4 OS=Mus musculus GN=Fkbp4 PE=1 SV=5
A2AFJ1	0.215729	0.713977	0	3.38909	0	0	5.18607e-05	0	0.118396	416	0	7	Histone-binding protein RBBP7 OS=Mus musculus GN=Rbbp7 PE=1 SV=1
Q9R0K7	0.215729	0.713977	0	3.38909	0	0	4.99909e-05	0	0.0892357	1198	0	7	Plasma membrane calcium-transporting ATPase 2 OS=Mus musculus GN=Atp2b2 PE=1 SV=2
F8WHB1	0.215729	0.713977	0	3.38909	0	0	4.81811e-05	0	0.085677	1243	0	7	Calcium-transporting ATPase OS=Mus musculus GN=Atp2b2 PE=1 SV=1
S4R1C4	0.215729	0.713977	0	3.38909	0	0	5.1897e-05	0	0.0928154	1154	0	7	Calcium-transporting ATPase OS=Mus musculus GN=Atp2b2 PE=1 SV=1
Q3UHH0	0.215729	0.713977	0	3.38909	0	0	5.01584e-05	0	0.0892357	1194	0	7	Calcium-transporting ATPase OS=Mus musculus GN=Atp2b2 PE=1 SV=1
Q3UHJ3	0.215729	0.713977	0	3.38909	0	0	4.99909e-05	0	0.0892357	1198	0	7	Calcium-transporting ATPase OS=Mus musculus GN=Atp2b2 PE=1 SV=1
P31428	0.21603	0.713977	9.64584	5.09023	1.89497	0.000441027	0.000230212	0.518535	0.471156	410	8	9	Dipeptidase 1 OS=Mus musculus GN=Dpep1 PE=1 SV=2
Q58E35	0.216835	0.713977	0	1.85939	0	0	0.000290075	0	1.22614	114	0	3.5	60S acidic ribosomal protein P1 OS=Mus musculus GN=Rplp1 PE=1 SV=1
P47955	0.216835	0.713977	0	1.85939	0	0	0.000290075	0	1.22614	114	0	3.5	60S acidic ribosomal protein P1 OS=Mus musculus GN=Rplp1 PE=1 SV=1
E9PV04	0.217817	0.713977	0	9.45087	0	0	0.00043488	0	0.597337	411	0	13.5	Protein Gm8994 OS=Mus musculus GN=Gm8994 PE=3 SV=2
contaminant_KERATIN10	0.219228	0.713977	0	8.81602	0	0	0.000413963	0	0.573055	400	0	14.5	no description
P09470	0.220119	0.713977	0	23.4365	0	0	0.000335582	0	0.474658	1312	0	38.5	Angiotensin-converting enzyme OS=Mus musculus GN=Ace PE=1 SV=3
P17156	0.220345	0.713977	50.2277	39.0569	1.28601	0.00148858	0.00113647	1.61763	1.83319	633	42.33	43.33	Heat shock-related 70 kDa protein 2 OS=Mus musculus GN=Hspa2 PE=1 SV=2
Q8QZT1	0.220428	0.713977	42.7895	38.2027	1.12006	0.00189111	0.00165421	2.54726	2.63395	424	35.33	43.67	Acetyl-CoA acetyltransferase, mitochondrial OS=Mus musculus GN=Acat1 PE=1 SV=1
B2RTM0	0.220847	0.713977	51.4269	33.2827	1.54515	0.0093535	0.00354421	2.39755	1.6132	103	44	36.67	Histone H4 OS=Mus musculus GN=Hist2h4 PE=1 SV=1
Q99LR1	0.221024	0.713977	0	7.00911	0	0	0.000330909	0	0.513118	398	0	11.5	Monoacylglycerol lipase ABHD12 OS=Mus musculus GN=Abhd12 PE=1 SV=2
E9Q1S3	0.221176	0.713977	19.344	14.4762	1.33626	0.000492114	0.000361203	0.466886	0.584517	736	15.67	16.67	Protein transport protein Sec23A OS=Mus musculus GN=Sec23a PE=1 SV=1
P60335	0.221298	0.713977	8.34572	15.5689	0.536052	0.000444287	0.00080057	0.551155	1.72505	356	10.5	18.33	Poly(rC)-binding protein 1 OS=Mus musculus GN=Pcbp1 PE=1 SV=1
Q08091	0.222424	0.713977	72.5521	56.9731	1.27345	0.00458089	0.00350934	4.38834	4.16342	297	60.33	65	Calponin-1 OS=Mus musculus GN=Cnn1 PE=1 SV=1
Q9EPJ9	0.223354	0.713977	0	2.27231	0	0	0.000101192	0	0.156547	414	0	3.5	ADP-ribosylation factor GTPase-activating protein 1 OS=Mus musculus GN=Arfgap1 PE=1 SV=2
Q3TU85	0.22469	0.713977	50.2242	43.1852	1.163	0.00147063	0.00123846	1.82885	1.95445	641	42.33	49	Heat shock 70 kDa protein 1A OS=Mus musculus GN=Hspa1b PE=1 SV=1
Q9QXD6	0.22479	0.713977	17.7718	33.4142	0.531862	0.000974842	0.00181482	1.32689	2.65239	338	20.5	38	Fructose-1,6-bisphosphatase 1 OS=Mus musculus GN=Fbp1 PE=1 SV=3
Q62318	0.224848	0.713977	0	5.87913	0	0	0.000125419	0	0.321941	834	0	11	Transcription intermediary factor 1-beta OS=Mus musculus GN=Trim28 PE=1 SV=3
Q60973	0.22524	0.713977	0	3.60761	0	0	0.000149931	0	0.470413	425	0	7.5	Histone-binding protein RBBP7 OS=Mus musculus GN=Rbbp7 PE=1 SV=1
Q8R059	0.225768	0.713977	0	4.5999	0	0	0.000249349	0	0.644207	347	0	7.5	UDP-glucose 4-epimerase OS=Mus musculus GN=Gale PE=1 SV=1
Q4FZK2	0.228219	0.713977	8.03017	21.5911	0.37192	0.000345422	0.000908312	0.337908	0.984714	437	17	25	Elongation factor 1-gamma OS=Mus musculus GN=Eef1g PE=1 SV=1
Q9D8N0	0.228219	0.713977	8.03017	21.5911	0.37192	0.000345422	0.000908312	0.337908	0.984714	437	17	25	Elongation factor 1-gamma OS=Mus musculus GN=Eef1g PE=1 SV=3
Q9ER00	0.228776	0.713977	0	2.67982	0	0	0.00017404	0	0.32403	274	0	5	Syntaxin-12 OS=Mus musculus GN=Stx12 PE=1 SV=1
D3YX27	0.228776	0.713977	0	2.67982	0	0	7.59649e-05	0	0.140776	426	0	5	Serine protease HTRA2, mitochondrial OS=Mus musculus GN=Htra2 PE=1 SV=1
Q80Y39	0.228776	0.713977	0	2.67982	0	0	0.000156865	0	0.301971	304	0	5	Uncharacterized protein C10orf62 homolog OS=Mus musculus PE=2 SV=1
P24823	0.228776	0.713977	0	1.33991	0	0	4.50729e-05	0	0.162779	529	0	2.5	Alkaline phosphatase, placental-like OS=Mus musculus GN=Alppl2 PE=2 SV=2
P62806	0.228889	0.713977	51.4269	33.5837	1.5313	0.0093535	0.00600532	2.39755	2.55595	103	44	37	Histone H4 OS=Mus musculus GN=Hist1h4a PE=1 SV=2
Q9CQC7	0.229585	0.713977	2.38843	6.45809	0.369836	0.000353852	0.000915274	0.466278	2.03116	129	7	7.33	NADH dehydrogenase [ubiquinone] 1 beta subcomplex subunit 4 OS=Mus musculus GN=Ndufb4 PE=1 SV=3
A0A087WRU0	0.230421	0.713977	30.7331	0	100000	0.000233302	0	0.457125	0	1705	41	0	Protein Tns1 (Fragment) OS=Mus musculus GN=Tns1 PE=1 SV=1
S4R1S2	0.233283	0.713977	5.38304	0	100000	3.73401e-05	0	0.0601069	0	1807	7	0	Ankyrin-3 OS=Mus musculus GN=Ank3 PE=1 SV=1
Q11011	0.23363	0.713977	8.96255	0	100000	0.000180144	0	0.190261	0	920	10.5	0	Puromycin-sensitive aminopeptidase OS=Mus musculus GN=Npepps PE=1 SV=2
P23116	0.234425	0.713977	0	12.435	0	0	0.000163351	0	0.376126	1344	0	26	Eukaryotic translation initiation factor 3 subunit A OS=Mus musculus GN=Eif3a PE=1 SV=5
E0CXN5	0.234425	0.713977	0	5.73921	0	0	0.000310823	0	0.76557	326	0	12	Glycerol-3-phosphate dehydrogenase [NAD(+)] OS=Mus musculus GN=Gpd1 PE=1 SV=1
P13707	0.234425	0.713977	0	5.73921	0	0	0.000290339	0	0.692334	349	0	12	Glycerol-3-phosphate dehydrogenase [NAD(+)], cytoplasmic OS=Mus musculus GN=Gpd1 PE=1 SV=3
A0A171EBK9	0.234425	0.713977	0	1.91307	0	0	4.21368e-05	0	0.041535	256	0	4	DnaJ homolog subfamily B member 13 (Fragment) OS=Mus musculus GN=Dnajb13 PE=4 SV=1
Q9DBR7	0.234569	0.713977	29.4516	15.5844	1.88981	0.000537429	0.000268951	0.811938	0.721403	1029	25.33	30	Protein phosphatase 1 regulatory subunit 12A OS=Mus musculus GN=Ppp1r12a PE=1 SV=2
H3BKG0	0.23513	0.713977	3.99605	7.49785	0.532959	0.000322454	0.000463958	0.402668	0.843944	93	4.5	8.67	Caveolin-1 OS=Mus musculus GN=Cav1 PE=1 SV=1
Q91YR1	0.235256	0.713977	0	5.58597	0	0	0.000300804	0	0.687907	350	0	9	Twinfilin-1 OS=Mus musculus GN=Twf1 PE=1 SV=2
P18760	0.235852	0.713977	19.6329	16.3644	1.19974	0.00221785	0.00180583	2.56642	3.27589	166	16.33	18.67	Cofilin-1 OS=Mus musculus GN=Cfl1 PE=1 SV=3
Q9JIW9	0.237322	0.713977	6.71859	1.20381	5.58111	0.000618279	0.000104728	0.750672	0.187716	206	8.5	4	Ras-related protein Ral-B OS=Mus musculus GN=Ralb PE=1 SV=1
Q9D0E1	0.23851	0.713977	34.5395	18.4475	1.87232	0.000891612	0.000470871	1.17716	1.10757	729	29.67	32	Heterogeneous nuclear ribonucleoprotein M OS=Mus musculus GN=Hnrnpm PE=1 SV=3
B2RVD5	0.238569	0.713977	23.1221	0	100000	0.0034895	0	1.80425	0	126	31	0	Histone H2B OS=Mus musculus GN=Hist1h2bk PE=2 SV=1
Q8CBB6	0.238569	0.713977	23.1221	0	100000	0.00328117	0	1.61735	0	134	31	0	Histone H2B OS=Mus musculus GN=Hist1h2br PE=2 SV=1
P28666	0.2389	0.713977	10.813	0	100000	9.88709e-05	0	0.103061	0	1451	14.5	0	Murinoglobulin-2 OS=Mus musculus GN=Mug2 PE=1 SV=2
D3YYN7	0.238911	0.713977	12.3586	0	100000	7.50107e-05	0	0.0950956	0	947	14.5	0	Sodium/potassium-transporting ATPase subunit alpha OS=Mus musculus GN=Atp1a2 PE=1 SV=1
B2RU69	0.239809	0.713977	117.455	81.4213	1.44255	0.00362135	0.00246805	1.59578	1.74515	607	99.67	91.33	CUB and zona pellucida-like domain-containing protein 1 OS=Mus musculus GN=Cuzd1 PE=1 SV=1
P97807	0.240936	0.713977	12.7025	23.5333	0.539767	0.000475611	0.00085221	0.696551	1.36022	507	16.5	27.33	Fumarate hydratase, mitochondrial OS=Mus musculus GN=Fh PE=1 SV=3
Q8CGC7	0.241271	0.713977	18.1246	0	100000	0.000222715	0	0.277907	0	1512	23.5	0	Bifunctional glutamate/proline--tRNA ligase OS=Mus musculus GN=Eprs PE=1 SV=4
P17879	0.242549	0.713977	49.4106	41.9273	1.17848	0.000467106	0.000420055	0.483021	0.576326	642	41.67	47.33	Heat shock 70 kDa protein 1B OS=Mus musculus GN=Hspa1b PE=1 SV=3
Q3UHK5	0.244013	0.713977	12.7672	0	100000	0.000231343	0	0.246979	0	1020	15	0	Sodium/potassium-transporting ATPase subunit alpha OS=Mus musculus GN=Atp1a2 PE=1 SV=1
P62141	0.24428	0.713977	10.0208	18.0896	0.553951	0.000574249	0.00101867	0.554075	1.15632	327	13.5	20.67	Serine/threonine-protein phosphatase PP1-beta catalytic subunit OS=Mus musculus GN=Ppp1cb PE=1 SV=3
B8JK32	0.244324	0.713977	32.3691	16.8058	1.92607	0.000441775	0	0.708693	0	679	28	29	Heterogeneous nuclear ribonucleoprotein M OS=Mus musculus GN=Hnrnpm PE=1 SV=1
P31001	0.244932	0.713977	178.863	141.74	1.26191	0.00715122	0.00551981	4.43809	4.97962	469	151.33	163.33	Desmin OS=Mus musculus GN=Des PE=1 SV=3
Q3V1K9	0.244932	0.713977	178.863	141.74	1.26191	0.00715122	0.00551981	4.43809	4.97962	469	151.33	163.33	Desmin OS=Mus musculus GN=Des PE=1 SV=1
P02088	0.248142	0.713977	48.2354	36.1485	1.33437	0.00613092	0.00450896	4.82654	5.19229	147	39.67	41.67	Hemoglobin subunit beta-1 OS=Mus musculus GN=Hbb-b1 PE=1 SV=2
D3Z080	0.249308	0.713977	42.5804	29.5577	1.44058	0.000879812	0.000767994	1.15402	1.13101	707	36.67	33	Sorbin and SH3 domain-containing protein 2 OS=Mus musculus GN=Sorbs2 PE=1 SV=1
Q9WTQ5	0.249762	0.713977	17.1861	0	100000	0.000192827	0	0.36538	0	1684	24	0	A-kinase anchor protein 12 OS=Mus musculus GN=Akap12 PE=1 SV=1
P29391	0.25051	0.713977	18.6173	15.6271	1.19134	0	0.000652497	0	0.81186	183	15.67	17.67	Ferritin light chain 1 OS=Mus musculus GN=Ftl1 PE=1 SV=2
Q9R1T2	0.251345	0.713977	0	2.1316	0	0	0.00010745	0	0.274741	350	0	4.5	SUMO-activating enzyme subunit 1 OS=Mus musculus GN=Sae1 PE=1 SV=1
P01837	0.251345	0.713977	0	2.1316	0	0	0.000354788	0	0.596807	106	0	4.5	Ig kappa chain C region OS=Mus musculus PE=1 SV=1
contaminant_S68241	0.251345	0.713977	0	2.1316	0	0	0.000172512	0	0.238198	218	0	4.5	owl|S68241| immunoglobulin light chain (Mab13-1) - mouse (fragment)
A6H6Q4	0.251345	0.713977	0	2.1316	0	0	0.000182561	0	0.660729	206	0	4.5	Uncharacterized protein C19orf71 homolog OS=Mus musculus PE=2 SV=1
contaminant_NRL_1IKFL	0.251345	0.713977	0	2.1316	0	0	0.000175736	0	0.244682	214	0	4.5	owl|| Immunoglobulin igg1-kappa antibody fragment fab complexed With...
A0A075B5P2	0.251345	0.713977	0	2.1316	0	0	0.000351473	0	0.590417	107	0	4.5	Protein Igkc (Fragment) OS=Mus musculus GN=Igkc PE=1 SV=1
Q9R1P0	0.251951	0.713977	2.36181	11.2198	0.210504	0.000170103	0.000795907	0.128919	1.15389	261	5	20	Proteasome subunit alpha type-4 OS=Mus musculus GN=Psma4 PE=1 SV=1
Q61696	0.252733	0.713977	49.8156	43.1852	1.15353	0.0010028	0.00123846	1.34395	1.95445	641	42	49	Heat shock 70 kDa protein 1A OS=Mus musculus GN=Hspa1a PE=1 SV=2
Q8C2Q7	0.253089	0.713977	5.80048	14.9957	0.386809	0.000234866	0.000582776	0.342561	0.799868	472	17	17.33	Heterogeneous nuclear ribonucleoprotein H OS=Mus musculus GN=Hnrnph1 PE=1 SV=1
Q811L7	0.253089	0.713977	5.80048	14.9957	0.386809	0.000246897	0.000612629	0.367926	0.855538	449	17	17.33	Heterogeneous nuclear ribonucleoprotein H OS=Mus musculus GN=Hnrnph1 PE=1 SV=2
F6QYF8	0.253652	0.713977	8.49018	0	100000	0.000128374	0	0.132123	0	876	10	0	Puromycin-sensitive aminopeptidase (Fragment) OS=Mus musculus GN=Npepps PE=1 SV=1
J3QQ16	0.254105	0.713977	220.316	172.992	1.27356	0.00154468	0.0011946	1.24513	1.4036	2677	185.33	190.33	Protein Col6a3 OS=Mus musculus GN=Col6a3 PE=1 SV=1
A0A0J9YKD4	0.254115	0.713977	24.9308	18.6083	1.33977	0	0.000307012	0	0.696765	312	21	21.33	Creatine kinase M-type OS=Mus musculus GN=Ckm PE=1 SV=1
Q99K51	0.254565	0.713977	53.061	46.9048	1.13125	0.00157698	0.00136667	1.5723	1.6658	630	44	53.67	Plastin-3 OS=Mus musculus GN=Pls3 PE=1 SV=3
Q8BZF8	0.25485	0.713977	13.6985	35.2982	0.38808	0.000454148	0.00113902	0.572146	2.02752	567	29	41	Phosphoglucomutase-like protein 5 OS=Mus musculus GN=Pgm5 PE=1 SV=2
E9Q197	0.255176	0.713977	24.0455	19.2094	1.25175	0.000572864	0.000717092	0.601811	1.75876	279	20	22	Glyoxalase domain-containing protein 4 OS=Mus musculus GN=Glod4 PE=1 SV=1
Q91X72	0.255488	0.713977	18.4746	3.9335	4.69674	0.000753362	0.000149928	0.71526	0.295997	460	25	18	Hemopexin OS=Mus musculus GN=Hpx PE=1 SV=2
Q4FJK0	0.2558	0.713977	3.41205	8.72619	0.391012	0.000194656	0.000472999	0.244601	1.0081	335	10	10.67	2,4-dienoyl-CoA reductase, mitochondrial OS=Mus musculus GN=Decr1 PE=1 SV=1
Q9CQ62	0.2558	0.713977	3.41205	8.72619	0.391012	0.000194656	0.000472999	0.244601	1.0081	335	10	10.67	2,4-dienoyl-CoA reductase, mitochondrial OS=Mus musculus GN=Decr1 PE=1 SV=1
B7ZC46	0.256513	0.713977	0	3.30666	0	0	0.000132562	0	0.257896	440	0	7	Septin-8 OS=Mus musculus GN=Sept8 PE=1 SV=1
Q8CHH9	0.256513	0.713977	0	3.30666	0	0	0.000135961	0	0.264514	429	0	7	Septin-8 OS=Mus musculus GN=Sept8 PE=1 SV=4
B1AQZ0	0.256513	0.713977	0	3.30666	0	0	0.000120511	0	0.229872	484	0	7	Septin-8 OS=Mus musculus GN=Sept8 PE=1 SV=1
B1AQY9	0.256513	0.713977	0	3.30666	0	0	0.000131962	0	0.25577	442	0	7	Septin-8 OS=Mus musculus GN=Sept8 PE=1 SV=1
Q58EV5	0.256597	0.713977	11.9182	3.83775	3.10552	0.00104433	0.000347113	1.05596	0.356714	215	10.67	10	High mobility group box 1 OS=Mus musculus GN=Hmgb1 PE=1 SV=1
Q80ZQ7	0.256976	0.713977	0.408558	2.02544	0.201713	3.67503e-05	0.000184877	0.0892173	0.355409	204	1	3.5	Protein BC048562 OS=Mus musculus GN=BC048562 PE=2 SV=1
A0A087WS16	0.258128	0.713977	220.316	173.075	1.27295	0.00154468	0.000798461	1.24513	0.922454	2677	185.33	190.33	Protein Col6a3 OS=Mus musculus GN=Col6a3 PE=1 SV=1
A0A0N4SVU1	0.258428	0.713977	7.00752	0	100000	6.62702e-05	0	0.0692713	0	1476	9.5	0	Protein Gm7298 OS=Mus musculus GN=Gm7298 PE=4 SV=1
Q6AW46	0.259875	0.713977	39.9624	32.4581	1.2312	0.00130042	0.00103831	0.736142	0.804454	575	33.33	36.67	Carboxylesterase 5A OS=Mus musculus GN=Ces5a PE=2 SV=1
A1L3B8	0.261344	0.713977	8.22521	6.67702	1.23187	0.000481586	0.000381337	0.627155	0.732993	321	7	7.67	26S proteasome non-ATPase regulatory subunit 7 OS=Mus musculus GN=Psmd7 PE=1 SV=1
P26516	0.261344	0.713977	8.22521	6.67702	1.23187	0.000481586	0.000381337	0.627155	0.732993	321	7	7.67	26S proteasome non-ATPase regulatory subunit 7 OS=Mus musculus GN=Psmd7 PE=1 SV=2
P62264	0.263786	0.713977	3.75325	9.46921	0.396364	0.000475039	0.00115255	0.498198	1.43435	151	11	10.67	40S ribosomal protein S14 OS=Mus musculus GN=Rps14 PE=1 SV=3
Q8R164	0.263891	0.713977	1.41709	9.03455	0.156852	9.154e-05	0.000582188	0.113226	0.780045	291	3	15	Valacyclovir hydrolase OS=Mus musculus GN=Bphl PE=1 SV=1
Q8VC28	0.264147	0.713977	13.2484	16.803	0.788455	0.000768207	0.000958084	0.867317	1.31855	323	11	19.33	Aldo-keto reductase family 1 member C13 OS=Mus musculus GN=Akr1c13 PE=1 SV=2
Q9D172	0.264772	0.713977	4.08558	10.2896	0.397058	0.000281844	0.000709224	0.641384	1.62161	266	10	11.67	ES1 protein homolog, mitochondrial OS=Mus musculus GN=D10Jhu81e PE=1 SV=1
B1AX58	0.264978	0.713977	51.97	45.783	1.13514	0.000500247	0	0.490575	0	639	43	52.33	Plastin-3 OS=Mus musculus GN=Pls3 PE=1 SV=1
G5E911	0.265572	0.713977	5.51154	0	100000	0.000424656	0	0.660841	0	247	7.5	0	DNA segment, Chr 6, Wayne State University 176, expressed, isoform CRA_f OS=Mus musculus GN=Fam3c PE=1 SV=1
F2Z456	0.266616	0.713977	10.4709	4.15203	2.52189	0.000337878	0	0.437253	0	313	9	19	NADH-cytochrome b5 reductase OS=Mus musculus GN=Cyb5r3 PE=1 SV=1
Q64514	0.268198	0.713977	8.44501	19.6431	0.429923	0.000112872	0.000283879	0.16312	0.697188	1262	10.5	23.67	Tripeptidyl-peptidase 2 OS=Mus musculus GN=Tpp2 PE=1 SV=3
Q91V41	0.269629	0.713977	8.27304	14.8608	0.556703	0.000713966	0.00127592	1.06778	3.54782	215	9.5	17	Ras-related protein Rab-14 OS=Mus musculus GN=Rab14 PE=1 SV=3
Q50HX4	0.269629	0.713977	8.27304	14.8608	0.556703	0.000713966	0.00127592	1.06778	3.54782	215	9.5	17	RAB14 protein OS=Mus musculus GN=Rab14 PE=1 SV=1
Q60605	0.270733	0.713977	20.2666	14.9708	1.35374	0.00251818	0.00182263	1.98186	3.10461	151	17.33	16.67	Myosin light polypeptide 6 OS=Mus musculus GN=Myl6 PE=1 SV=3
A2ATU0	0.270923	0.713977	3.75325	9.35804	0.401072	7.78837e-05	0.000186339	0.120482	0.395686	921	11	11	Probable 2-oxoglutarate dehydrogenase E1 component DHKTD1, mitochondrial OS=Mus musculus GN=Dhtkd1 PE=1 SV=1
Q9D0S9	0.271135	0.713977	1.63423	4.29735	0.380288	0.000183977	0.000485281	0.295997	0.580951	163	4	4.67	Histidine triad nucleotide-binding protein 2, mitochondrial OS=Mus musculus GN=Hint2 PE=1 SV=1
Q5M9J2	0.271135	0.713977	1.63423	4.29735	0.380288	0.000183977	0.000485281	0.295997	0.580951	163	4	4.67	Histidine triad nucleotide binding protein 2 OS=Mus musculus GN=Hint2 PE=1 SV=1
B2RQW9	0.271854	0.713977	0.817116	3.50185	0.233338	3.43902e-05	0.000147558	0.0511511	0.267068	436	2	6.5	Carboxypeptidase A5 OS=Mus musculus GN=Cpa5 PE=2 SV=1
Q8R4H4	0.271854	0.713977	0.817116	3.50185	0.233338	3.43902e-05	0.000147558	0.0511511	0.267068	436	2	6.5	Carboxypeptidase A5 OS=Mus musculus GN=Cpa5 PE=2 SV=1
Q3UUI3	0.272115	0.713977	1.02361	5.03695	0.203221	8.50563e-05	0.000409509	0.174684	0.872082	230	3	8.5	Acyl-coenzyme A thioesterase THEM4 OS=Mus musculus GN=Them4 PE=1 SV=1
P15532	0.272425	0.713977	12.4136	21.8142	0.569058	0.000817838	0.00264987	0.857576	2.57273	152	15.5	24.33	Nucleoside diphosphate kinase A OS=Mus musculus GN=Nme1 PE=1 SV=1
Q9JLV5	0.272826	0.713977	1.88945	7.62735	0.247721	4.62468e-05	0.000176108	0.0450036	0.430072	768	4	15	Cullin-3 OS=Mus musculus GN=Cul3 PE=1 SV=1
E9PWQ3	0.273029	0.713977	222.967	176.469	1.26349	0.00127451	0.000993427	1.01182	1.11677	3284	187.67	194	Protein Col6a3 OS=Mus musculus GN=Col6a3 PE=1 SV=2
Q9WTP6	0.273125	0.713977	13.2138	23.0962	0.572119	0.00102781	0.00177576	0.987909	2.29095	239	15	26.67	Adenylate kinase 2, mitochondrial OS=Mus musculus GN=Ak2 PE=1 SV=5
P11352	0.273674	0.713977	8.8447	17.2979	0.511315	0.000837292	0.00158876	1.64884	3.86746	201	12	19.33	Glutathione peroxidase 1 OS=Mus musculus GN=Gpx1 PE=1 SV=2
Q543K9	0.273871	0.713977	20.9933	11.9874	1.75128	0.0013585	0.000770441	1.61868	1.46453	289	17.33	21	Purine nucleoside phosphorylase OS=Mus musculus GN=Pnp PE=1 SV=1
P23492	0.273871	0.713977	20.9933	11.9874	1.75128	0.0013585	0.000770441	1.61868	1.46453	289	17.33	21	Purine nucleoside phosphorylase OS=Mus musculus GN=Pnp PE=1 SV=2
Q5M9J9	0.273922	0.713977	33.773	7.16155	4.71587	0.00202514	0.000401056	1.38895	0.96836	316	30.67	14.5	Aldo-keto reductase family 1, member B7 OS=Mus musculus GN=Akr1b7 PE=1 SV=1
P21300	0.273922	0.713977	33.773	7.16155	4.71587	0.00202514	0.000401056	1.38895	0.96836	316	30.67	14.5	Aldose reductase-related protein 1 OS=Mus musculus GN=Akr1b7 PE=1 SV=4
Q3UCH0	0.273972	0.713977	12.8336	3.05939	4.19484	0.000822613	0.00018122	0.808824	0.198626	296	16.5	14	60S ribosomal protein L6 OS=Mus musculus GN=Rpl6 PE=1 SV=1
P47911	0.273972	0.713977	12.8336	3.05939	4.19484	0.000822613	0.00018122	0.808824	0.198626	296	16.5	14	60S ribosomal protein L6 OS=Mus musculus GN=Rpl6 PE=1 SV=3
P63101	0.274278	0.713977	51.2167	41.9868	1.21983	0.00391571	0.00316453	3.31829	3.43657	245	42.33	46.67	14-3-3 protein zeta/delta OS=Mus musculus GN=Ywhaz PE=1 SV=1
O35660	0.274287	0.713977	11.9067	6.50597	1.83012	0.000343902	0.00052862	0.202314	0.656103	218	10.33	13	Glutathione S-transferase Mu 6 OS=Mus musculus GN=Gstm6 PE=1 SV=4
Q8R5C5	0.274391	0.713977	0	3.17136	0	0	0.000151788	0	0.305613	376	0	6.5	Beta-centractin OS=Mus musculus GN=Actr1b PE=1 SV=1
F6QC68	0.276079	0.713977	4.75025	1.20381	3.94602	0	0.000144792	0	0.284511	149	6	4	Ras-related protein Ral-B (Fragment) OS=Mus musculus GN=Ralb PE=1 SV=2
G5E8N5	0.277637	0.713977	23.7769	43.6242	0.545038	0.00124522	0.00222729	0.813203	1.6241	361	28.5	49.67	L-lactate dehydrogenase OS=Mus musculus GN=Ldha PE=1 SV=1
P28665	0.278407	0.713977	16.0623	0	100000	0.000207175	0	0.271942	0	1476	22	0	Murinoglobulin-1 OS=Mus musculus GN=Mug1 PE=1 SV=3
Q80Y75	0.278968	0.713977	0	2.56865	0	0	0.000143261	0	0.288348	316	0	5.5	DnaJ homolog subfamily B member 13 OS=Mus musculus GN=Dnajb13 PE=1 SV=1
E9Q0B0	0.280668	0.713977	30.0241	6.99289	4.29351	0.000476551	0.000102515	0.475794	0.190121	1196	39	32	Sorbin and SH3 domain-containing protein 2 OS=Mus musculus GN=Sorbs2 PE=1 SV=1
B7ZWM6	0.280668	0.713977	30.0241	6.99289	4.29351	0.000476551	0.000102515	0.475794	0.190121	1196	39	32	Sorbin and SH3 domain-containing protein 2 OS=Mus musculus GN=Sorbs2 PE=1 SV=1
J3KMQ2	0.281337	0.713977	9.77966	18.5554	0.527051	0.00020014	0.000101834	0.216687	0.174684	903	11.5	21	Protein Gm5422 OS=Mus musculus GN=Gm5422 PE=4 SV=1
P63017	0.281538	0.713977	80.7783	62.7613	1.28707	0.00234839	0.00179354	2.55972	2.45858	646	69	69.67	Heat shock cognate 71 kDa protein OS=Mus musculus GN=Hspa8 PE=1 SV=1
Q9DB05	0.282132	0.713977	1.41709	5.39499	0.262667	9.02988e-05	0.000341634	0.0980653	0.654439	295	3	8	Alpha-soluble NSF attachment protein OS=Mus musculus GN=Napa PE=1 SV=1
Q9D0F9	0.282274	0.713977	23.2772	9.17817	2.53614	0.000777838	0.00028634	1.18678	0.765366	562	20.33	42	Phosphoglucomutase-1 OS=Mus musculus GN=Pgm1 PE=1 SV=4
P68368	0.284142	0.713977	76.4533	89.5325	0.853916	0.00319338	0.00366237	1.88881	2.5604	448	62.33	104.33	Tubulin alpha-4A chain OS=Mus musculus GN=Tuba4a PE=1 SV=1
F6ZAW1	0.284147	0.713977	7.55781	18.5538	0.407345	0.000673318	0.00160944	0.565913	1.93258	211	16	21	Protein Cald1 (Fragment) OS=Mus musculus GN=Cald1 PE=1 SV=1
P06151	0.284394	0.713977	23.7769	43.2405	0.549876	0.00135399	0.000649821	0.92122	0.54747	332	28.5	49.33	L-lactate dehydrogenase A chain OS=Mus musculus GN=Ldha PE=1 SV=3
Q545H0	0.284937	0.713977	92.6353	82.1133	1.12814	0.00712236	0.00616298	2.24126	2.81868	244	78	96.67	Cysteine-rich secretory protein 1 OS=Mus musculus GN=Crisp1 PE=1 SV=1
Q03401	0.284937	0.713977	92.6353	82.1133	1.12814	0.00712236	0.00616298	2.24126	2.81868	244	78	96.67	Cysteine-rich secretory protein 1 OS=Mus musculus GN=Crisp1 PE=2 SV=1
Q9Z2I9	0.28505	0.713977	36.1143	54.7639	0.659455	0.00145084	0.00217968	1.74549	2.48401	463	28.67	62	Succinyl-CoA ligase [ADP-forming] subunit beta, mitochondrial OS=Mus musculus GN=Sucla2 PE=1 SV=2
Q9CPV4	0.285105	0.713977	25.1365	20.0299	1.25495	0.00158328	0.0012272	1.88705	2.69359	298	21	23	Glyoxalase domain-containing protein 4 OS=Mus musculus GN=Glod4 PE=1 SV=1
G3XA10	0.2858	0.713977	28.5361	16.5946	1.7196	0.000673586	0.00037118	0.865023	0.584742	793	23.67	32.5	Heterogeneous nuclear ribonucleoprotein U, isoform CRA_b OS=Mus musculus GN=Gm28062 PE=4 SV=1
Q8VEK3	0.2858	0.713977	28.5361	16.5946	1.7196	0.000667692	0.000367933	0.853358	0.577441	800	23.67	32.5	Heterogeneous nuclear ribonucleoprotein U OS=Mus musculus GN=Hnrnpu PE=1 SV=1
A2AVJ7	0.286405	0.713977	27.3636	15.1823	1.80234	0.000351204	0.00018715	0.651789	0.734973	1464	24	18	Ribosome-binding protein 1 OS=Mus musculus GN=Rrbp1 PE=1 SV=1
Q9R0Q7	0.286623	0.713977	0	2.95823	0	0	0.000351701	0	0.517593	160	0	4.5	Prostaglandin E synthase 3 OS=Mus musculus GN=Ptges3 PE=1 SV=1
D3Z7C6	0.286623	0.713977	0	2.95823	0	0	0.000432862	0	0.687806	130	0	4.5	Prostaglandin E synthase 3 OS=Mus musculus GN=Ptges3 PE=1 SV=1
E9QNN1	0.287059	0.713977	22.0364	28.7002	0.767815	0.0002993	0.00037896	0.322391	0.717821	1384	19	34.33	ATP-dependent RNA helicase A OS=Mus musculus GN=Dhx9 PE=1 SV=1
A2CEK3	0.28726	0.713977	20.0867	7.64848	2.62624	0.000573325	0	0.91063	0	580	17.67	35	Phosphoglucomutase-2 OS=Mus musculus GN=Pgm2 PE=1 SV=1
A2AL12	0.287712	0.713977	27.9972	16.2568	1.72219	0.00165517	0.00094943	1.4512	1.27351	318	23.67	28.5	Heterogeneous nuclear ribonucleoprotein A3 OS=Mus musculus GN=Hnrnpa3 PE=1 SV=1
P05784	0.288074	0.713977	47.7312	39.2417	1.21634	0.00211802	0.00170174	2.84447	3.38893	423	40.67	45	Keratin, type I cytoskeletal 18 OS=Mus musculus GN=Krt18 PE=1 SV=5
A0A0A0MQA5	0.288098	0.713977	76.1121	89.5325	0.850105	0.00298556	0.00343971	1.70731	2.29692	477	62	104.33	Tubulin alpha-4A chain (Fragment) OS=Mus musculus GN=Tuba4a PE=1 SV=1
Q8C8R3	0.288964	0.713977	4.70064	0	100000	2.23285e-05	0	0.0475051	0	3898	6	0	Ankyrin-2 OS=Mus musculus GN=Ank2 PE=1 SV=2
Q8BGH2	0.290173	0.713977	2.83418	10.5642	0.26828	0.000113596	0.000418416	0.125736	0.769356	469	6	18.5	Sorting and assembly machinery component 50 homolog OS=Mus musculus GN=Samm50 PE=1 SV=1
P11087	0.290796	0.713977	92.3233	63.3879	1.45648	0.00119664	0.000801921	0.543422	0.565862	1453	79.33	70	Collagen alpha-1(I) chain OS=Mus musculus GN=Col1a1 PE=1 SV=4
Q8BVP2	0.292161	0.713977	39.9481	68.7968	0.580668	0.00193946	0.00330715	1.21497	1.99028	382	46	79	L-lactate dehydrogenase OS=Mus musculus GN=Ldhal6b PE=1 SV=1
A0A0J9YUB6	0.29236	0.713977	3.46432	0.874112	3.96324	0.000369461	0	1.00958	0	178	4.5	4	OCIA domain-containing protein 1 (Fragment) OS=Mus musculus GN=Ociad1 PE=1 SV=1
Q9QXC1	0.292475	0.713977	6.20016	0.655584	9.45747	0.000296579	2.9625e-05	0.319866	0.171187	388	8	3	Fetuin-B OS=Mus musculus GN=Fetub PE=1 SV=1
Q6YJU1	0.292475	0.713977	6.20016	0.655584	9.45747	0.000373612	3.73199e-05	0.428094	0.228851	308	8	3	Fetuin-B OS=Mus musculus GN=Fetub PE=1 SV=1
P47857	0.292856	0.713977	9.39683	23.1316	0.406234	0.000221067	0.000551045	0.251294	0.966677	780	23	25.33	ATP-dependent 6-phosphofructokinase, muscle type OS=Mus musculus GN=Pfkm PE=1 SV=3
Q9DCM2	0.293583	0.713977	7.92829	13.6562	0.580564	0.000652159	0.00111387	0.72398	2.70616	226	9	15.67	Glutathione S-transferase kappa 1 OS=Mus musculus GN=Gstk1 PE=1 SV=3
Q3TG75	0.295512	0.713977	24.8635	18.0076	1.38072	0.00106679	0.000756378	1.23591	1.54072	439	21	20.67	Ornithine aminotransferase, isoform CRA_b OS=Mus musculus GN=Oat PE=1 SV=1
P29758	0.295512	0.713977	24.8635	18.0076	1.38072	0.00106679	0.000756378	1.23591	1.54072	439	21	20.67	Ornithine aminotransferase, mitochondrial OS=Mus musculus GN=Oat PE=1 SV=1
P08003	0.295658	0.713977	68.7555	50.5491	1.36017	0.00202417	0.00145469	1.88872	1.98644	638	59	56.33	Protein disulfide-isomerase A4 OS=Mus musculus GN=Pdia4 PE=1 SV=3
A0A0R4J0Z1	0.295658	0.713977	68.7555	50.5491	1.36017	0.00201469	0.00144788	1.87473	1.97017	641	59	56.33	Protein disulfide-isomerase A4 OS=Mus musculus GN=Pdia4 PE=1 SV=1
Q52L87	0.295922	0.713977	57.5208	99.9629	0.575421	0.00239015	0.00408392	1.66796	2.75667	449	76	115.33	Tubulin alpha-1C chain OS=Mus musculus GN=Tuba1c PE=1 SV=1
E9Q5F4	0.299096	0.713977	182.442	158.806	1.14884	0	0.00319533	0	1.52823	265	153.67	181.67	Actin, cytoplasmic 1 (Fragment) OS=Mus musculus GN=Actb PE=1 SV=1
P62962	0.301724	0.713977	19.2394	11.3998	1.6877	0.0025792	0.00144354	2.99015	2.66148	140	16.33	22.5	Profilin-1 OS=Mus musculus GN=Pfn1 PE=1 SV=2
Q5SX50	0.301724	0.713977	19.2394	11.3998	1.6877	0.0025792	0.00144354	2.99015	2.66148	140	16.33	22.5	Profilin OS=Mus musculus GN=Pfn1 PE=1 SV=1
O35350	0.302207	0.713977	2.36181	8.85609	0.266688	6.22678e-05	0.000219745	0.0493846	0.447382	713	5	18	Calpain-1 catalytic subunit OS=Mus musculus GN=Capn1 PE=1 SV=1
Q3TI07	0.302207	0.713977	2.36181	8.85609	0.266688	6.22678e-05	0.000219745	0.0493846	0.447382	713	5	18	Calpain-1 catalytic subunit OS=Mus musculus GN=Capn1 PE=1 SV=1
Q9D1G1	0.302348	0.713977	7.05979	11.9313	0.591703	0.000666102	0.00108908	1.13351	2.31746	201	9	13.67	Ras-related protein Rab-1B OS=Mus musculus GN=Rab1b PE=1 SV=1
Q0PD66	0.302348	0.713977	7.05979	11.9313	0.591703	0.000666102	0.00108908	1.13351	2.31746	201	9	13.67	RAB1B, member RAS oncogene family, isoform CRA_c OS=Mus musculus GN=Rab1b PE=1 SV=1
Q6RI64	0.30353	0.713977	2.36181	8.6005	0.274614	0.000184987	0.000673918	0.236672	0.684792	240	5	12.5	Proteasome subunit beta type OS=Mus musculus GN=Psmb1 PE=1 SV=1
O09061	0.30353	0.713977	2.36181	8.6005	0.274614	0.000184987	0.000673918	0.236672	0.684792	240	5	12.5	Proteasome subunit beta type-1 OS=Mus musculus GN=Psmb1 PE=1 SV=1
Q9DCM0	0.304942	0.713977	0.944726	3.25298	0.290418	6.99164e-05	0.000226849	0.108114	0.706945	254	2	6.5	Persulfide dioxygenase ETHE1, mitochondrial OS=Mus musculus GN=Ethe1 PE=1 SV=2
P99026	0.305219	0.713977	2.83418	9.62284	0.294526	0.000201804	0.000646172	0.313629	1.02188	264	6	19	Proteasome subunit beta type-4 OS=Mus musculus GN=Psmb4 PE=1 SV=1
Q99MM9	0.306353	0.713977	3.26846	7.71638	0.423575	0	9.52496e-05	0	0.243272	453	8	9	Radial spoke head protein 6 homolog A OS=Mus musculus GN=Rsph6a PE=1 SV=1
Q9DCJ9	0.306432	0.713977	2.45135	8.70405	0.281633	0.00014057	0.00050673	0.131052	1.00185	320	6	15	N-acetylneuraminate lyase OS=Mus musculus GN=Npl PE=1 SV=1
A2AMW0	0.30648	0.713977	19.7109	11.3174	1.74165	0.00141508	0.000771284	1.63571	1.36648	260	16.33	22.5	Capping protein (Actin filament) muscle Z-line, beta, isoform CRA_a OS=Mus musculus GN=Capzb PE=1 SV=1
P27659	0.307232	0.713977	7.55781	17.7833	0.424995	0.000352531	0.000805657	0.306223	1.08066	403	16	21.33	60S ribosomal protein L3 OS=Mus musculus GN=Rpl3 PE=1 SV=3
F6T4L3	0.307627	0.713977	5.03918	0	100000	0.00013874	0	0.188917	0	128	7	0	Mesencephalic astrocyte-derived neurotrophic factor (Fragment) OS=Mus musculus GN=Manf PE=1 SV=1
Q91WS0	0.307645	0.713977	4.21319	8.15343	0.516738	0.00071977	0.0013799	0.840507	1.62889	108	5	9.67	CDGSH iron-sulfur domain-containing protein 1 OS=Mus musculus GN=Cisd1 PE=1 SV=1
P14733	0.30822	0.713977	32.5783	18.1569	1.79427	0.00104056	0.000549358	1.3363	1.03928	588	28	34	Lamin-B1 OS=Mus musculus GN=Lmnb1 PE=1 SV=3
P50516	0.309617	0.713977	21.1811	12.6573	1.67343	0.000643695	0.000363659	0.942987	0.988632	617	17.33	25	V-type proton ATPase catalytic subunit A OS=Mus musculus GN=Atp6v1a PE=1 SV=2
Q99PL5	0.310642	0.713977	27.3636	15.867	1.72456	0.00032035	0.000178719	0.63899	0.751182	1605	24	18.67	Ribosome-binding protein 1 OS=Mus musculus GN=Rrbp1 PE=1 SV=2
Q922B1	0.3114	0.713977	0.817116	1.94221	0.420713	4.64214e-05	0.000108786	0.0911677	0.235713	323	2	2.33	O-acetyl-ADP-ribose deacetylase MACROD1 OS=Mus musculus GN=Macrod1 PE=1 SV=2
Q9DCY1	0.312302	0.713977	34.0972	25.9118	1.3159	0.00297246	0.00219378	2.7986	2.98669	216	28.67	30.33	Peptidyl-prolyl cis-trans isomerase OS=Mus musculus GN=Ppib PE=1 SV=1
P24369	0.312302	0.713977	34.0972	25.9118	1.3159	0.00297246	0.00219378	2.7986	2.98669	216	28.67	30.33	Peptidyl-prolyl cis-trans isomerase B OS=Mus musculus GN=Ppib PE=1 SV=2
Q8K2I3	0.313811	0.713977	4.61909	1.31117	3.52288	0.000163898	4.29702e-05	0.178813	0.140776	535	6	6	Dimethylaniline monooxygenase [N-oxide-forming] 2 OS=Mus musculus GN=Fmo2 PE=1 SV=3
Q9CXI5	0.315046	0.713977	5.38038	0	100000	9.9211e-05	0	0.126795	0	179	7.5	0	Mesencephalic astrocyte-derived neurotrophic factor OS=Mus musculus GN=Manf PE=1 SV=1
Q561N4	0.317406	0.713977	0	5.08744	0	0	0.000589839	0	0.644397	154	0	9	MCG1032217 OS=Mus musculus GN=Ube2l3 PE=1 SV=1
P68037	0.317406	0.713977	0	5.08744	0	0	0.000589839	0	0.644397	154	0	9	Ubiquitin-conjugating enzyme E2 L3 OS=Mus musculus GN=Ube2l3 PE=1 SV=1
Q3TVK3	0.317551	0.713977	8.97489	21.3251	0.420861	0.000355175	0.000834609	0.290227	1.02604	475	19	23.33	Aspartyl aminopeptidase OS=Mus musculus GN=Dnpep PE=1 SV=1
Q91VC3	0.317903	0.713977	7.11117	12.345	0.576036	0.000127687	0.000284188	0.179385	0.518061	411	8	13.67	Eukaryotic initiation factor 4A-III OS=Mus musculus GN=Eif4a3 PE=1 SV=3
Q8R0W0	0.321013	0.713977	1.22567	4.05087	0.30257	3.43481e-06	1.15195e-05	0.0205652	0.162398	6548	3	7	Epiplakin OS=Mus musculus GN=Eppk1 PE=1 SV=2
Q80ZP8	0.321606	0.713977	5.72159	0	100000	0.000660925	0	0.643648	0	165	8	0	Armet protein OS=Mus musculus GN=Manf PE=1 SV=1
Q3TMX5	0.321606	0.713977	5.72159	0	100000	0.000609232	0	0.573074	0	179	8	0	Arginine-rich, mutated in early stage tumors, isoform CRA_b OS=Mus musculus GN=Manf PE=1 SV=1
A2AJ28	0.321787	0.713977	13.8635	15.2962	0.906331	0.000350926	0	0.675638	0	235	11.67	17.67	Chloride intracellular channel protein OS=Mus musculus GN=Clic3 PE=1 SV=1
A2AIM4	0.323811	0.713977	90.2602	59.7842	1.50977	0.00597545	0.00382444	3.16888	3.05466	284	78	68.67	Tropomyosin beta chain OS=Mus musculus GN=Tpm2 PE=1 SV=1
Q9R0P5	0.32432	0.713977	24.0978	20.3857	1.18209	0.00273839	0.0022626	3.33552	2.87797	165	19.67	23.67	Destrin OS=Mus musculus GN=Dstn PE=1 SV=3
Q4FK36	0.32432	0.713977	24.0978	20.3857	1.18209	0.00273839	0.0022626	3.33552	2.87797	165	19.67	23.67	Destrin OS=Mus musculus GN=Dstn PE=1 SV=1
Q504P4	0.324885	0.713977	74.5214	59.2307	1.25816	0.000946427	0.000397206	0.954557	0.846658	627	63.67	65.67	Heat shock cognate 71 kDa protein OS=Mus musculus GN=Hspa8 PE=1 SV=1
Q9EQ20	0.325062	0.713977	57.1404	63.217	0.903876	0.00200249	0.00217214	2.20654	2.53348	535	47.67	72	Methylmalonate-semialdehyde dehydrogenase [acylating], mitochondrial OS=Mus musculus GN=Aldh6a1 PE=1 SV=1
P08249	0.325904	0.713977	36.6417	29.5893	1.23834	0.00203317	0.00161946	2.32716	3.10552	338	31	32.67	Malate dehydrogenase, mitochondrial OS=Mus musculus GN=Mdh2 PE=1 SV=3
Q9Z2W0	0.325973	0.713977	8.97489	20.9413	0.428574	0.000356677	0.000396358	0.291665	0.654523	473	19	23	Aspartyl aminopeptidase OS=Mus musculus GN=Dnpep PE=1 SV=2
P16332	0.326257	0.713977	6.94549	16.0654	0.432326	0.000170388	0.000396941	0.271839	0.696178	748	17	18.33	Methylmalonyl-CoA mutase, mitochondrial OS=Mus musculus GN=Mut PE=1 SV=2
A0A0U1RP81	0.326319	0.713977	32.8813	29.8024	1.10331	0.0012629	0.00112332	1.94259	2.39738	488	27.33	34	MICOS complex subunit MIC60 OS=Mus musculus GN=Immt PE=1 SV=1
Q8VDD5	0.327401	0.713977	151.482	134.85	1.12334	0.00145	0.00126159	1.23662	1.72349	1960	124.67	156.33	Myosin-9 OS=Mus musculus GN=Myh9 PE=1 SV=4
E9Q175	0.327678	0.713977	24.2617	31.5798	0.768268	0.000361199	0.000463043	0.41447	0.897552	1253	20	36.33	Unconventional myosin-VI OS=Mus musculus GN=Myo6 PE=1 SV=1
O89023	0.327717	0.713977	5.93075	9.74141	0.608818	0.000197808	0.000317748	0.147866	0.27288	562	8	11.33	Tripeptidyl-peptidase 1 OS=Mus musculus GN=Tpp1 PE=1 SV=2
P28654	0.328096	0.713977	51.5943	36.4277	1.41635	0.00274703	0.00189948	1.69643	1.93604	354	44.33	41.33	Decorin OS=Mus musculus GN=Dcn PE=1 SV=1
Q61029	0.329243	0.713977	9.26479	0	100000	0.000390754	0	0.599966	0	452	13	0	Lamina-associated polypeptide 2, isoforms beta/delta/epsilon/gamma OS=Mus musculus GN=Tmpo PE=1 SV=4
Q3UKR1	0.329345	0.713977	51.9355	36.4277	1.42571	0.00276545	0.00189948	1.69643	1.93604	354	44.67	41.33	Decorin OS=Mus musculus GN=Dcn PE=1 SV=1
O55023	0.329392	0.713977	2.72964	8.83116	0.309092	0	0.000566156	0	0.925669	277	8	17	Inositol monophosphatase 1 OS=Mus musculus GN=Impa1 PE=1 SV=1
Q80XN0	0.329417	0.713977	1.36482	5.64346	0.241841	7.60465e-05	0.000311925	0.0941102	0.357755	343	4	8	D-beta-hydroxybutyrate dehydrogenase, mitochondrial OS=Mus musculus GN=Bdh1 PE=1 SV=2
A0A087WPC7	0.329438	0.713977	4.29651	0.874112	4.91529	0.000393885	0	1.69846	0	149	6	4	Protein Tns1 (Fragment) OS=Mus musculus GN=Tns1 PE=1 SV=1
P09405	0.329875	0.713977	27.1988	15.3409	1.77295	0.00072329	0.000386232	0.917104	0.679932	707	23.33	28.5	Nucleolin OS=Mus musculus GN=Ncl PE=1 SV=2
D6RHS6	0.330697	0.713977	18.7803	30.7585	0.610571	0.00132301	0.00134838	0.619197	1.09516	136	21.5	35.33	Phosphatidylethanolamine-binding protein 1 OS=Mus musculus GN=Pebp1 PE=1 SV=1
A0A0R4J1E2	0.331718	0.713977	6.40666	10.6742	0.6002	0.000181275	0.000298684	0.202629	0.541793	660	8.5	12	Elongation factor 1-delta OS=Mus musculus GN=Eef1d PE=1 SV=1
Q99J99	0.332733	0.713977	1.70602	6.40681	0.266283	0.000109781	0.000405412	0.231446	0.671305	297	5	10.5	3-mercaptopyruvate sulfurtransferase OS=Mus musculus GN=Mpst PE=1 SV=3
Q3UW66	0.332733	0.713977	1.70602	6.40681	0.266283	0.000109781	0.000405412	0.231446	0.671305	297	5	10.5	Sulfurtransferase OS=Mus musculus GN=Mpst PE=1 SV=1
Q9DBF1	0.333993	0.713977	13.15	21.455	0.612911	0.00045318	0.000732213	0.649969	1.18992	539	15	24.67	Alpha-aminoadipic semialdehyde dehydrogenase OS=Mus musculus GN=Aldh7a1 PE=1 SV=4
G5E8A8	0.335862	0.713977	26.2619	44.1625	0.594667	0.000873158	0.00145257	1.12213	2.74624	557	30.5	52	Tektin-5 OS=Mus musculus GN=Tekt5 PE=1 SV=1
B1B1A8	0.336016	0.713977	72.9757	64.7914	1.12632	0.000701765	0.000418636	0.625811	0.645364	1950	61	75.67	Myosin light chain kinase, smooth muscle OS=Mus musculus GN=Mylk PE=1 SV=1
P06801	0.337375	0.713977	10.8643	24.4366	0.444594	0.000357038	0.000784543	0.322629	1.42641	572	23	28.33	NADP-dependent malic enzyme OS=Mus musculus GN=Me1 PE=1 SV=2
Q9CRD0	0.338324	0.713977	3.46432	1.09264	3.17059	0.000266251	7.75608e-05	0.620691	0.409478	247	4.5	5	OCIA domain-containing protein 1 OS=Mus musculus GN=Ociad1 PE=1 SV=1
O09114	0.339529	0.713977	27.1899	7.64848	3.55494	0.00273375	0.000709538	1.23802	0.448076	189	36	35	Prostaglandin-H2 D-isomerase OS=Mus musculus GN=Ptgds PE=1 SV=1
P31230	0.34003	0.713977	1.36482	4.07341	0.335055	8.41418e-05	0.000233026	0.149591	0.603937	310	4	8	Aminoacyl tRNA synthase complex-interacting multifunctional protein 1 OS=Mus musculus GN=Aimp1 PE=1 SV=2
Q3UZG4	0.34003	0.713977	1.36482	4.07341	0.335055	8.17678e-05	0.000226452	0.145163	0.580529	319	4	8	Aminoacyl tRNA synthase complex-interacting multifunctional protein 1 OS=Mus musculus GN=Aimp1 PE=1 SV=1
Q9JJN4	0.340098	0.713977	60.3369	97.8185	0.616825	0.00215442	0.00343745	1.65124	3.80055	520	69	114.33	Succinyl-CoA:3-ketoacid coenzyme A transferase 2A, mitochondrial OS=Mus musculus GN=Oxct2a PE=2 SV=2
A0A0R4J198	0.340098	0.713977	60.3369	97.8185	0.616825	0.00215442	0.00343745	1.65124	3.80055	520	69	114.33	Succinyl-CoA:3-ketoacid-coenzyme A transferase OS=Mus musculus GN=Oxct2b PE=3 SV=1
Q6PDN3	0.340224	0.713977	72.9757	65.1752	1.11969	0.000705019	0.000612822	0.629559	0.851938	1941	61	76	Myosin light chain kinase, smooth muscle OS=Mus musculus GN=Mylk PE=1 SV=3
P61164	0.342698	0.713977	1.70602	5.60311	0.304478	8.67152e-05	0.000263454	0.0901914	0.518625	376	5	11.5	Alpha-centractin OS=Mus musculus GN=Actr1a PE=1 SV=1
P19157	0.343658	0.713977	35.7261	40.4405	0.883425	0.00318263	0.00351851	2.03804	2.33524	210	29.33	47.33	Glutathione S-transferase P 1 OS=Mus musculus GN=Gstp1 PE=1 SV=2
P57776	0.343868	0.713977	6.06545	10.0719	0.602215	0.000240119	0.00019194	0.239303	0.369543	281	8	11.33	Elongation factor 1-delta OS=Mus musculus GN=Eef1d PE=1 SV=3
P12970	0.34391	0.713977	14.5911	4.58909	3.17953	0.00103197	0.000302487	0.959158	0.41808	266	20	21	60S ribosomal protein L7a OS=Mus musculus GN=Rpl7a PE=1 SV=2
Q58ET1	0.34391	0.713977	14.5911	4.58909	3.17953	0.00103197	0.000302487	0.959158	0.41808	266	20	21	60S ribosomal protein L7a OS=Mus musculus GN=Rpl7a PE=1 SV=1
E9Q2W9	0.344151	0.713977	29.028	36.1218	0.803614	0.000428018	0.000443804	0.715916	0.871366	518	24.67	42	Alpha-actinin-4 (Fragment) OS=Mus musculus GN=Actn4 PE=1 SV=1
Q9DCN2	0.34478	0.713977	10.8122	4.80761	2.24896	0.000676314	0.000280044	0.968196	0.715916	301	9.33	22	NADH-cytochrome b5 reductase 3 OS=Mus musculus GN=Cyb5r3 PE=1 SV=3
Q924M7	0.344784	0.713977	11.1072	18.3618	0.604908	0.000488839	0.000798212	0.632561	1.37487	423	12.5	21.33	Mannose-6-phosphate isomerase OS=Mus musculus GN=Mpi PE=1 SV=1
Q3V100	0.344784	0.713977	11.1072	18.3618	0.604908	0.000488839	0.000798212	0.632561	1.37487	423	12.5	21.33	Mannose-6-phosphate isomerase OS=Mus musculus GN=Mpi PE=1 SV=1
Q3THE2	0.345716	0.713977	33.0426	26.4941	1.24717	0.00360172	0.00283617	2.22114	2.31208	172	28	29.33	Myosin regulatory light chain 12B OS=Mus musculus GN=Myl12b PE=1 SV=2
B7FAU9	0.345806	0.713977	372.292	296.567	1.25534	0.00264043	0.00205879	2.98064	2.95939	2639	312	334.67	Filamin, alpha OS=Mus musculus GN=Flna PE=1 SV=1
Q05186	0.346948	0.713977	2.36181	7.16155	0.329791	0.000136606	0.00038995	0.115287	0.911285	325	5	14.5	Reticulocalbin-1 OS=Mus musculus GN=Rcn1 PE=1 SV=1
Q8BTM8	0.347885	0.713977	371.951	296.567	1.25419	0.00176529	0.00205257	2.02254	2.944	2647	311.67	334.67	Filamin-A OS=Mus musculus GN=Flna PE=1 SV=5
Q9WV27	0.348109	0.713977	15.3719	0	100000	0.000274148	0	0.315808	0	1032	18.5	0	Sodium/potassium-transporting ATPase subunit alpha-4 OS=Mus musculus GN=Atp1a4 PE=1 SV=3
H3BJZ9	0.348267	0.713977	2.04279	7.21523	0.283122	0	0.000254662	0	0.841236	331	5	15	3-ketoacyl-CoA thiolase A, peroxisomal OS=Mus musculus GN=Acaa1a PE=1 SV=1
Q8CIB5	0.348398	0.713977	27.5878	17.0722	1.61595	0.000760001	0.000461784	0.99174	0.694586	680	23	31.5	Fermitin family homolog 2 OS=Mus musculus GN=Fermt2 PE=1 SV=1
Q3TLE2	0.348398	0.713977	27.5878	17.0722	1.61595	0.000760001	0.000461784	0.99174	0.694586	680	23	31.5	Fermitin family homolog 2 OS=Mus musculus GN=Fermt2 PE=1 SV=1
P21981	0.348821	0.713977	16.4575	10.1423	1.62266	0.000449513	0.00026212	0.685563	0.691721	686	14	20	Protein-glutamine gamma-glutamyltransferase 2 OS=Mus musculus GN=Tgm2 PE=1 SV=4
P70696	0.349014	0.713977	3.7789	11.3318	0.333478	0	0.0016627	0	2.12529	127	8	19.5	Histone H2B type 1-A OS=Mus musculus GN=Hist1h2ba PE=1 SV=3
A2AFQ2	0.349192	0.713977	11.5203	18.5558	0.620845	0.000387302	0.000358241	0.725625	0.922346	271	15.5	21	3-hydroxyacyl-CoA dehydrogenase type-2 OS=Mus musculus GN=Hsd17b10 PE=1 SV=1
D6RJ11	0.349283	0.713977	1.35328	2.40881	0.561805	0	0.0001185	0	0.987593	97	1.5	2.67	Eukaryotic initiation factor 4A-II OS=Mus musculus GN=Eif4a2 PE=1 SV=1
P54869	0.349604	0.713977	10.1829	3.49645	2.91236	0.000380176	0.000120677	0.543536	0.333287	508	13	16	Hydroxymethylglutaryl-CoA synthase, mitochondrial OS=Mus musculus GN=Hmgcs2 PE=1 SV=2
E9QNH6	0.350325	0.713977	43.0155	26.5146	1.62233	0.000749966	0.000435369	0.86363	0.765406	1078	36.33	53.5	Unconventional myosin-Ib OS=Mus musculus GN=Myo1b PE=1 SV=1
E9Q580	0.350325	0.713977	43.0155	26.5146	1.62233	0.000745815	0.000432959	0.856317	0.758826	1084	36.33	53.5	Unconventional myosin-Ib OS=Mus musculus GN=Myo1b PE=1 SV=1
Q80X19	0.351096	0.713977	64.1453	45.5733	1.40752	0.000345089	0.000380126	0.361747	0.448843	1797	55.67	50	Collagen alpha-1(XIV) chain OS=Mus musculus GN=Col14a1 PE=1 SV=2
Q5SXS5	0.351156	0.713977	20.6317	34.4307	0.599224	0.000779543	0.00129602	1.04253	2.25624	490	24	38.67	Tektin 3 OS=Mus musculus GN=Tekt3 PE=1 SV=1
Q6X6Z7	0.351156	0.713977	20.6317	34.4307	0.599224	0.000779543	0.00129602	1.04253	2.25624	490	24	38.67	Tektin-3 OS=Mus musculus GN=Tekt3 PE=2 SV=1
P35700	0.351678	0.713977	37.3843	42.5795	0.877989	0.00352785	0.00392996	3.75565	4.02253	199	31.67	49.33	Peroxiredoxin-1 OS=Mus musculus GN=Prdx1 PE=1 SV=1
Q63836	0.351973	0.713977	14.452	5.02614	2.87536	0	0.000186705	0	0.59966	472	19.5	23	Selenium-binding protein 2 OS=Mus musculus GN=Selenbp2 PE=1 SV=2
B7ZNH7	0.354131	0.713977	65.1689	45.7918	1.42316	0.000683711	0.000470462	0.708993	0.694708	1794	56.67	50.33	Collagen alpha-1(XIV) chain OS=Mus musculus GN=Col14a1 PE=1 SV=1
Q3TQP6	0.354674	0.713977	10.8643	23.8343	0.455829	0.000369974	0.00022473	0.337908	0.397602	552	23	27.67	Malic enzyme OS=Mus musculus GN=Me1 PE=1 SV=1
G3UYJ7	0.354929	0.713977	10.9796	17.5398	0.625982	0.000809581	0.00127379	0.881475	1.90364	252	12.5	20.33	Protein Gm20441 (Fragment) OS=Mus musculus GN=Gm20441 PE=4 SV=1
G3X8S9	0.356881	0.713977	2.36181	7.06239	0.334421	0.000181212	0.000538375	0.269058	0.808745	245	5	12	MCG117834, isoform CRA_a OS=Mus musculus GN=Nipsnap3a PE=1 SV=1
B1AWZ3	0.356881	0.713977	2.36181	7.06239	0.334421	0.000179745	0.000534016	0.26629	0.798589	247	5	12	Protein NipSnap homolog 3B OS=Mus musculus GN=Nipsnap3a PE=1 SV=1
contaminant_GR78_KLULA	0.357882	0.713977	11.7002	8.59549	1.3612	0.000257345	0.000124576	0.0980713	0.0813456	679	10	9.33	owl|P22010| 78 KD GLUCOSE REGULATED PROTEIN HOMOLOG PRECURSOR (GRP 78) (IMMUNOGLOBULIN...
P15626	0.35803	0.713977	56.0459	50.136	1.11788	0.004822	0.00423316	3.34611	4.35551	218	46.67	57.33	Glutathione S-transferase Mu 2 OS=Mus musculus GN=Gstm2 PE=1 SV=2
Q7TQD7	0.358069	0.713977	42.6743	26.5146	1.60946	0.000705935	0.00041314	0.804079	0.709205	1136	36	53.5	Myo1b protein OS=Mus musculus GN=Myo1b PE=1 SV=1
Q8BJ64	0.358127	0.713977	3.67702	10.3609	0.354896	0.000113211	0.000308131	0.20727	0.86792	596	9	20.5	Choline dehydrogenase, mitochondrial OS=Mus musculus GN=Chdh PE=1 SV=1
Q3U4W8	0.358363	0.713977	6.12837	13.3836	0.457902	0.000134678	0.000295435	0.185322	0.743824	835	15	15	Ubiquitin carboxyl-terminal hydrolase 5 OS=Mus musculus GN=Usp5 PE=1 SV=1
Q9JHI5	0.359485	0.713977	18.9469	11.9193	1.5896	0.000838508	0.000498398	0.904238	1.10511	424	15.67	23.5	Isovaleryl-CoA dehydrogenase, mitochondrial OS=Mus musculus GN=Ivd PE=1 SV=1
Q99PT1	0.359487	0.713977	10.104	16.5603	0.610133	0.00093787	0.00150388	0.78514	1.62127	204	12.5	18.33	Rho GDP-dissociation inhibitor 1 OS=Mus musculus GN=Arhgdia PE=1 SV=3
O55135	0.360597	0.713977	0.817116	2.82173	0.28958	6.12004e-05	0.000218348	0.0610139	0.247428	245	2	4	Eukaryotic translation initiation factor 6 OS=Mus musculus GN=Eif6 PE=1 SV=2
Q545K4	0.360597	0.713977	0.817116	2.82173	0.28958	6.12004e-05	0.000218348	0.0610139	0.247428	245	2	4	Eukaryotic translation initiation factor 6 OS=Mus musculus GN=Eif6 PE=1 SV=1
E9PZF0	0.363505	0.713977	17.8462	28.3264	0.630021	0.00126687	0.0019553	2.23956	3.18725	267	22.5	32	Nucleoside diphosphate kinase OS=Mus musculus GN=Gm20390 PE=3 SV=1
Q9WU78	0.363905	0.713977	12.4765	4.37056	2.85468	0.000269738	8.8182e-05	0.47186	0.208516	869	17	20	Programmed cell death 6-interacting protein OS=Mus musculus GN=Pdcd6ip PE=1 SV=3
D3Z660	0.364177	0.713977	45.3065	31.8103	1.42427	0.00203873	0.00141533	0.939045	0.972752	418	39.33	34.67	Protein Serpina16 OS=Mus musculus GN=Serpina16 PE=3 SV=1
E9PVU0	0.364361	0.713977	23.7894	30.6765	0.775491	0.000259298	0	0.328994	0	1266	19.67	35.33	Unconventional myosin-VI OS=Mus musculus GN=Myo6 PE=1 SV=1
G5E8R3	0.364428	0.713977	30.0054	18.7799	1.59774	0.000476524	0.000282395	0.544585	0.628138	1178	24.33	37.5	Pyruvate carboxylase OS=Mus musculus GN=Pcx PE=1 SV=1
Q05920	0.364428	0.713977	30.0054	18.7799	1.59774	0.000476524	0.000282395	0.544585	0.628138	1178	24.33	37.5	Pyruvate carboxylase, mitochondrial OS=Mus musculus GN=Pc PE=1 SV=1
E9QPD7	0.364428	0.713977	30.0054	18.7799	1.59774	0.00047612	0.000282155	0.544585	0.626845	1179	24.33	37.5	Pyruvate carboxylase OS=Mus musculus GN=Pcx PE=1 SV=1
Q8CIE6	0.36467	0.713977	29.6607	38.8323	0.763814	0.00045362	0.000584623	0.591134	1.15079	1224	24	45	Coatomer subunit alpha OS=Mus musculus GN=Copa PE=1 SV=2
E9Q0S6	0.365037	0.713977	50.2694	39.0756	1.28647	0.000499969	0.000378809	0.855244	0.931848	1888	43.33	45	Protein Tns1 OS=Mus musculus GN=Tns1 PE=1 SV=1
Q6NZC7	0.36587	0.713977	4.49414	12.4244	0.361718	0	0.000103658	0	0.191328	998	11	22	SEC23-interacting protein OS=Mus musculus GN=Sec23ip PE=1 SV=2
A0A087WQS0	0.366327	0.713977	49.9282	39.0756	1.27773	0.000282056	0.000383069	0.433192	0.94394	1867	43	45	Protein Tns1 OS=Mus musculus GN=Tns1 PE=1 SV=1
P54071	0.366909	0.713977	5.19599	14.2846	0.363747	0.000216091	0.000584964	0.271839	0.877807	452	11	25.5	Isocitrate dehydrogenase [NADP], mitochondrial OS=Mus musculus GN=Idh2 PE=1 SV=3
P53994	0.36712	0.713977	7.08544	20.0358	0.353638	0.000628258	0.00176093	0.675638	2.36363	212	15	34.5	Ras-related protein Rab-2A OS=Mus musculus GN=Rab2a PE=1 SV=1
Q0PD65	0.36712	0.713977	7.08544	20.0358	0.353638	0.000628258	0.00176093	0.675638	2.36363	212	15	34.5	RAB2, member RAS oncogene family OS=Mus musculus GN=Rab2a PE=1 SV=1
P40142	0.368122	0.713977	59.2329	48.74	1.21528	0.00178446	0.00143697	1.52995	1.8357	623	50.67	55.33	Transketolase OS=Mus musculus GN=Tkt PE=1 SV=1
P46735	0.368632	0.713977	42.2657	26.5146	1.59405	0.000521256	0.000423963	0.602388	0.736039	1107	35.67	53.5	Unconventional myosin-Ib OS=Mus musculus GN=Myo1b PE=1 SV=3
Q3TKV1	0.368728	0.713977	26.3763	33.4454	0.788639	0.000542604	0.000679854	0.659044	1.28372	908	22	37.67	26S proteasome non-ATPase regulatory subunit 2 OS=Mus musculus GN=Psmd2 PE=1 SV=1
Q5FWA0	0.369258	0.713977	2.4407	0.956536	2.55161	0.000178383	6.52047e-05	0.212171	0.131046	259	3	2	Protein Rnaset2a OS=Mus musculus GN=Rnaset2b PE=1 SV=1
Q9CQ01	0.369258	0.713977	2.4407	0.956536	2.55161	0.000178383	6.52047e-05	0.212171	0.131046	259	3	2	Ribonuclease T2 OS=Mus musculus GN=Rnaset2 PE=1 SV=1
Q8BML9	0.369379	0.713977	2.83418	9.34683	0.303223	6.87436e-05	0.000212966	0.0711296	0.485111	775	6	19.5	Glutaminyl-tRNA synthetase OS=Mus musculus GN=Qars PE=1 SV=1
F8WHL2	0.369999	0.713977	29.6607	38.4486	0.771438	0.000450309	0.000320091	0.600479	0.779503	1233	24	44.67	Coatomer subunit alpha OS=Mus musculus GN=Copa PE=1 SV=1
A6PWZ2	0.370317	0.713977	0.817116	2.43796	0.335164	0.000258519	0.000278975	0.347246	0.680295	58	2	3.5	Eukaryotic translation initiation factor 6 (Fragment) OS=Mus musculus GN=Eif6 PE=1 SV=1
Q9D258	0.371532	0.713977	12.784	9.55123	1.33847	0.00273279	0.00198966	1.33875	2.4208	88	11	10.67	Acyl-CoA-binding domain-containing protein 7 OS=Mus musculus GN=Acbd7 PE=3 SV=2
D3Z158	0.372145	0.713977	2.83418	8.90977	0.318098	7.09405e-05	7.18177e-05	0.0739332	0.135349	751	6	18.5	Protein Qars OS=Mus musculus GN=Qars PE=1 SV=2
Q8CDR2	0.373529	0.713977	4.49414	9.60571	0.467861	0.00011648	0.000249734	0.222416	0.496597	708	11	11	Radial spoke head protein 6 homolog A OS=Mus musculus GN=Rsph6a PE=1 SV=1
B2RQM5	0.373529	0.713977	4.49414	9.60571	0.467861	0.00011648	0.000249734	0.222416	0.496597	708	11	11	Radial spoke head protein 6 homolog A OS=Mus musculus GN=Rsph6a PE=1 SV=1
P17563	0.376993	0.713977	16.3601	6.11878	2.67375	0.000649247	0.000227293	1.08957	0.806598	472	22	28	Selenium-binding protein 1 OS=Mus musculus GN=Selenbp1 PE=1 SV=2
P58774	0.377253	0.713977	76.1193	51.3839	1.48138	0	0.00186114	0	0.936886	284	66	59	Tropomyosin beta chain OS=Mus musculus GN=Tpm2 PE=1 SV=1
P20108	0.377422	0.713977	8.80921	3.27792	2.68744	0.000637215	0.000223629	0.648182	0.505892	257	10	15	Thioredoxin-dependent peroxide reductase, mitochondrial OS=Mus musculus GN=Prdx3 PE=1 SV=1
P16110	0.37757	0.713977	10.3398	6.23376	1.65868	0.000737466	0.000419319	0.529633	0.61209	264	9	12	Galectin-3 OS=Mus musculus GN=Lgals3 PE=1 SV=3
Q8C253	0.37757	0.713977	10.3398	6.23376	1.65868	0.000737466	0.000419319	0.529633	0.61209	264	9	12	Galectin OS=Mus musculus GN=Lgals3 PE=1 SV=1
F8WJ41	0.377773	0.713977	3.86844	6.32278	0.611825	0.000663153	0.000833288	0.511993	0.74419	108	4.5	7	40S ribosomal protein S15a (Fragment) OS=Mus musculus GN=Rps15a PE=1 SV=1
Q8BMF4	0.378953	0.713977	38.9485	54.4072	0.715869	0.00112931	0.0015585	1.10225	2.60208	642	30.67	61.33	Dihydrolipoyllysine-residue acetyltransferase component of pyruvate dehydrogenase complex, mitochondrial OS=Mus musculus GN=Dlat PE=1 SV=2
Q03402	0.379469	0.713977	1.88945	5.02995	0.37564	0	0.000369818	0	0.297659	241	4	10	Cysteine-rich secretory protein 3 OS=Mus musculus GN=Crisp3 PE=1 SV=1
Q80X81	0.380637	0.713977	10.0349	15.6808	0.639946	0	0.000221976	0	0.481143	397	11.5	18	Acetyl-Coenzyme A acetyltransferase 3 OS=Mus musculus GN=Acat3 PE=1 SV=1
Q3U9V4	0.381821	0.713977	3.30654	8.75733	0.377574	0.000182811	0.000477511	0.21353	1.10607	340	7	15.5	Guanine nucleotide binding protein, beta 2, isoform CRA_a OS=Mus musculus GN=Gnb2 PE=1 SV=1
P62880	0.381821	0.713977	3.30654	8.75733	0.377574	0.000182811	0.000477511	0.21353	1.10607	340	7	15.5	Guanine nucleotide-binding protein G(I)/G(S)/G(T) subunit beta-2 OS=Mus musculus GN=Gnb2 PE=1 SV=3
E9QKR0	0.381821	0.713977	3.30654	8.75733	0.377574	0.000162711	0.00042501	0.184129	0.922268	382	7	15.5	Guanine nucleotide-binding protein G(I)/G(S)/G(T) subunit beta-2 OS=Mus musculus GN=Gnb2 PE=1 SV=1
Q6P5I3	0.382107	0.713977	33.7321	28.2677	1.19331	0.00168938	0.00138726	1.30233	1.63275	374	27.33	32.67	S-(hydroxymethyl)glutathione dehydrogenase OS=Mus musculus GN=Adh5 PE=1 SV=2
P28474	0.382107	0.713977	33.7321	28.2677	1.19331	0.00168938	0.00138726	1.30233	1.63275	374	27.33	32.67	Alcohol dehydrogenase class-3 OS=Mus musculus GN=Adh5 PE=1 SV=3
A0A0R4J156	0.383077	0.713977	8.7454	13.6266	0.641787	0.000541273	0.000832883	0.738481	1.40762	300	10	16	Renalase OS=Mus musculus GN=Rnls PE=1 SV=1
P58252	0.384513	0.713977	49.1846	54.2386	0.90682	0.00107301	0.00116134	1.02319	1.34303	858	40.67	62.33	Elongation factor 2 OS=Mus musculus GN=Eef2 PE=1 SV=2
O54734	0.385349	0.713977	9.15929	3.49645	2.6196	0.000393575	0.000139012	0.47869	0.374415	441	11.5	16	Dolichyl-diphosphooligosaccharide--protein glycosyltransferase 48 kDa subunit OS=Mus musculus GN=Ddost PE=1 SV=2
Q91YQ5	0.385938	0.713977	29.4923	25.4522	1.15874	0.000909112	0.000772015	1.1449	1.46676	608	24.67	29	Dolichyl-diphosphooligosaccharide--protein glycosyltransferase subunit 1 OS=Mus musculus GN=Rpn1 PE=1 SV=1
Q8VDM4	0.386464	0.713977	26.3763	33.2268	0.793826	0.000542604	0.000675634	0.659044	1.28372	908	22	37.33	26S proteasome non-ATPase regulatory subunit 2 OS=Mus musculus GN=Psmd2 PE=1 SV=1
Q3UG37	0.386717	0.713977	24.5028	31.9897	0.765958	0.000319917	0	0.35054	0	1009	20	37.33	Histone deacetylase 6 (Fragment) OS=Mus musculus GN=Hdac6 PE=1 SV=1
Q9Z2X1	0.387128	0.713977	2.83418	7.40882	0.382541	0.000128377	0.000316674	0.212272	0.516213	415	6	14.5	Heterogeneous nuclear ribonucleoprotein F OS=Mus musculus GN=Hnrnpf PE=1 SV=3
P42669	0.387665	0.713977	6.27195	10.0178	0.626079	0.000366633	0.000575146	0.535052	0.794476	321	8.5	11	Transcriptional activator protein Pur-alpha OS=Mus musculus GN=Pura PE=1 SV=1
G3X928	0.388699	0.713977	4.9027	12.8082	0.382778	9.01449e-05	0.00023826	0.107099	0.340918	998	12	22.5	SEC23-interacting protein OS=Mus musculus GN=Sec23ip PE=1 SV=1
A0A0G2JFF1	0.391383	0.713977	7.39212	11.4946	0.643093	0.00046961	0.000725171	0.434073	0.898607	292	8.5	13	Serine/threonine-protein phosphatase (Fragment) OS=Mus musculus GN=Ppp1cc PE=1 SV=1
P15265	0.391666	0.713977	12.9586	4.81523	2.69117	0.00167914	0.00060347	0.907086	0.377682	143	15	16	Sperm mitochondrial-associated cysteine-rich protein OS=Mus musculus GN=Smcp PE=2 SV=4
Q91W43	0.392416	0.713977	21.144	26.8466	0.787585	0.000387344	0.000482879	0.406022	0.967639	1025	18	31	Glycine dehydrogenase (decarboxylating), mitochondrial OS=Mus musculus GN=Gldc PE=1 SV=1
Q61233	0.393096	0.713977	6.14072	16.1001	0.381409	0.000184102	0.000454504	0.155183	0.973935	627	13	32.5	Plastin-2 OS=Mus musculus GN=Lcp1 PE=1 SV=4
Q91WT9	0.393244	0.713977	4.25127	11.1276	0.382047	0.00014245	0.000352151	0.16312	0.586291	561	9	21.5	Cystathionine beta-synthase OS=Mus musculus GN=Cbs PE=1 SV=3
P59279	0.393754	0.713977	4.72363	12.7016	0.371891	0	0.000407984	0	0.645883	216	10	21.5	Ras-related protein Rab-2B OS=Mus musculus GN=Rab2b PE=1 SV=1
Q71LX8	0.395983	0.713977	72.4325	67.7579	1.06899	0.00187706	0.00171945	1.79706	1.95816	724	60.67	77.67	Heat shock protein 84b OS=Mus musculus GN=Hsp90ab1 PE=1 SV=1
P11499	0.395983	0.713977	72.4325	67.7579	1.06899	0.00187706	0.00171945	1.79706	1.95816	724	60.67	77.67	Heat shock protein HSP 90-beta OS=Mus musculus GN=Hsp90ab1 PE=1 SV=3
Q60692	0.396165	0.713977	3.45988	1.31117	2.63878	0.000269426	9.65926e-05	0.419944	0.239303	238	4	6	Proteasome subunit beta type-6 OS=Mus musculus GN=Psmb6 PE=1 SV=3
Q5BKQ9	0.39953	0.713977	5.19599	13.4051	0.387613	0.000231453	0.000583049	0.284511	1.27843	422	11	25	26S proteasome non-ATPase regulatory subunit 11 OS=Mus musculus GN=Psmd11 PE=1 SV=1
Q8BG32	0.39953	0.713977	5.19599	13.4051	0.387613	0.000231453	0.000583049	0.284511	1.27843	422	11	25	26S proteasome non-ATPase regulatory subunit 11 OS=Mus musculus GN=Psmd11 PE=1 SV=3
A0A0R3P9C8	0.401133	0.713977	3.30654	9.03455	0.365988	0.000166637	0.0004542	0.206027	0.609504	373	7	15	NADH dehydrogenase [ubiquinone] 1 alpha subcomplex subunit 9, mitochondrial OS=Mus musculus GN=Ndufa9 PE=1 SV=1
Q9DC69	0.401133	0.713977	3.30654	9.03455	0.365988	0.000164869	0.000449381	0.203549	0.600719	377	7	15	NADH dehydrogenase [ubiquinone] 1 alpha subcomplex subunit 9, mitochondrial OS=Mus musculus GN=Ndufa9 PE=1 SV=2
P23578	0.401135	0.713977	4.72363	11.9874	0.39405	0.000203656	0.000510682	0.134271	0.602624	436	10	21	Acrosin OS=Mus musculus GN=Acr PE=1 SV=1
Q3U7R1	0.401962	0.713977	12.099	4.37056	2.76829	0.000210529	7.01741e-05	0.326989	0.196182	1092	16	20	Extended synaptotagmin-1 OS=Mus musculus GN=Esyt1 PE=1 SV=2
P63028	0.40199	0.713977	5.56647	9.3327	0.596448	0.000598785	0.000995687	0.905562	1.67185	172	6.5	10.33	Translationally-controlled tumor protein OS=Mus musculus GN=Tpt1 PE=1 SV=1
Q545X8	0.402101	0.713977	10.6553	16.3947	0.649921	0.000768095	0.00115077	0.948316	1.87684	263	13.5	18.33	40S ribosomal protein S4 OS=Mus musculus GN=Rps4x PE=1 SV=1
P62702	0.402101	0.713977	10.6553	16.3947	0.649921	0.000768095	0.00115077	0.948316	1.87684	263	13.5	18.33	40S ribosomal protein S4, X isoform OS=Mus musculus GN=Rps4x PE=1 SV=2
Q6ZQ38	0.404369	0.713977	20.9507	32.1871	0.650903	0.000316169	0.000482936	0.348991	0.725047	1230	24	36	Cullin-associated NEDD8-dissociated protein 1 OS=Mus musculus GN=Cand1 PE=1 SV=2
Q922R8	0.404868	0.713977	48.2904	38.5266	1.25343	0.00206327	0.00160022	1.50479	1.86546	440	41.67	44.67	Protein disulfide-isomerase A6 OS=Mus musculus GN=Pdia6 PE=1 SV=3
P62242	0.404951	0.713977	6.575	10.1256	0.649345	0.000587174	0.000896848	0.81824	1.62247	208	7.5	11.67	40S ribosomal protein S8 OS=Mus musculus GN=Rps8 PE=1 SV=2
Q497E9	0.404951	0.713977	6.575	10.1256	0.649345	0.000587174	0.000896848	0.81824	1.62247	208	7.5	11.67	40S ribosomal protein S8 OS=Mus musculus GN=Rps8 PE=1 SV=1
A0A087WPL5	0.405359	0.713977	22.0364	27.0589	0.814387	0.000299517	0	0.322391	0	1383	19	32.33	ATP-dependent RNA helicase A OS=Mus musculus GN=Dhx9 PE=1 SV=1
P56399	0.406188	0.713977	6.53693	13.3836	0.488429	0.000139805	0.000287515	0.178206	0.718221	858	16	15	Ubiquitin carboxyl-terminal hydrolase 5 OS=Mus musculus GN=Usp5 PE=1 SV=1
P37804	0.406605	0.713977	83.7604	76.3743	1.09671	0.00780456	0.00695958	5.42261	5.9653	201	69.33	87.67	Transgelin OS=Mus musculus GN=Tagln PE=1 SV=3
P99029	0.407133	0.713977	23.9063	19.5998	1.21972	0.00213184	0.00172906	1.6978	1.86165	210	19.67	21.33	Peroxiredoxin-5, mitochondrial OS=Mus musculus GN=Prdx5 PE=1 SV=2
Q8CGK3	0.407667	0.713977	13.8112	8.71999	1.58386	0.000273596	0.000162707	0.409172	0.333197	949	12	17.5	Lon protease homolog, mitochondrial OS=Mus musculus GN=Lonp1 PE=1 SV=2
H3BKH6	0.408988	0.713977	13.5373	10.7808	1.25569	0.000861348	0.000669598	0.967422	1.00582	295	11.67	12.67	S-formylglutathione hydrolase OS=Mus musculus GN=Esd PE=1 SV=1
H3BJL6	0.408988	0.713977	13.5373	10.7808	1.25569	0.000958859	0.000745402	1.12949	1.17257	265	11.67	12.67	S-formylglutathione hydrolase OS=Mus musculus GN=Esd PE=1 SV=1
Q9R0P3	0.408988	0.713977	13.5373	10.7808	1.25569	0.000901056	0.000700467	1.03032	1.07272	282	11.67	12.67	S-formylglutathione hydrolase OS=Mus musculus GN=Esd PE=1 SV=1
H3BLJ9	0.408988	0.713977	13.5373	10.7808	1.25569	0.000981072	0.00076267	1.16781	1.21387	259	11.67	12.67	S-formylglutathione hydrolase OS=Mus musculus GN=Esd PE=1 SV=1
Q91YR9	0.41002	0.713977	12.7796	10.4794	1.21949	0.000725973	0.000582464	0.650436	1.01812	329	10.67	12.33	Prostaglandin reductase 1 OS=Mus musculus GN=Ptgr1 PE=1 SV=2
Q8VCT4	0.410722	0.713977	8.03017	20.2597	0.396361	0.000267167	0.000636771	0.288793	0.981026	565	17	39	Carboxylesterase 1D OS=Mus musculus GN=Ces1d PE=1 SV=1
A3KGU9	0.410886	0.713977	53.6974	84.9776	0.631901	0.000408453	0.000462048	0.612522	0.740039	2498	71	96	Spectrin alpha chain, non-erythrocytic 1 OS=Mus musculus GN=Sptan1 PE=1 SV=2
Q91XV3	0.411121	0.713977	26.7078	13.564	1.96903	0.00222288	0.00106885	3.70691	4.32118	226	24	25	Brain acid soluble protein 1 OS=Mus musculus GN=Basp1 PE=1 SV=3
A2RSV8	0.411782	0.713977	12.807	20.0602	0.63843	0.00143339	0.002181	1.14955	2.15986	169	15.5	22.67	Cytochrome c oxidase subunit 4 isoform 1, mitochondrial OS=Mus musculus GN=Cox4i1 PE=1 SV=1
P19783	0.411782	0.713977	12.807	20.0602	0.63843	0.00143339	0.002181	1.14955	2.15986	169	15.5	22.67	Cytochrome c oxidase subunit 4 isoform 1, mitochondrial OS=Mus musculus GN=Cox4i1 PE=1 SV=2
H3BJP2	0.412152	0.713977	12.7876	10.397	1.22993	0.000215694	0.00049758	0.271839	0.810288	247	11	12.33	S-formylglutathione hydrolase (Fragment) OS=Mus musculus GN=Esd PE=1 SV=1
P26041	0.412352	0.713977	32.8582	50.057	0.656417	0.00108012	0.00159751	1.03462	1.58352	577	42	56.33	Moesin OS=Mus musculus GN=Msn PE=1 SV=3
Q99N15	0.413435	0.713977	12.5439	19.1581	0.654756	0.000901833	0.00135411	1.92175	3.10913	261	17	21.67	17beta-hydroxysteroid dehydrogenase type 10/short chain L-3-hydroxyacyl-CoA dehydrogenase OS=Mus musculus GN=Hsd17b10 PE=1 SV=1
P21956	0.413718	0.713977	9.92058	3.83775	2.585	0.000406939	0.000161186	0.526366	0.17235	463	13	10	Lactadherin OS=Mus musculus GN=Mfge8 PE=1 SV=3
A3KGU7	0.413828	0.713977	53.6974	84.7591	0.63353	0.000411916	0.000465965	0.619103	0.748221	2477	71	95.67	Spectrin alpha chain, non-erythrocytic 1 OS=Mus musculus GN=Sptan1 PE=1 SV=1
D3YYI5	0.415033	0.713977	45.2302	41.4227	1.09192	0.000924936	0	0.5495	0	336	37.33	49.33	Glyceraldehyde-3-phosphate dehydrogenase OS=Mus musculus GN=Gm7293 PE=1 SV=1
Q9QYB1	0.41601	0.713977	11.2881	13.3548	0.845242	0.000838117	0.000971673	1.67016	2.06906	253	9.67	15.33	Chloride intracellular channel protein 4 OS=Mus musculus GN=Clic4 PE=1 SV=3
Q543N5	0.41601	0.713977	11.2881	13.3548	0.845242	0.000838117	0.000971673	1.67016	2.06906	253	9.67	15.33	Chloride intracellular channel protein OS=Mus musculus GN=Clic4 PE=1 SV=1
Q14AQ1	0.417041	0.713977	3.7789	9.23947	0.408996	0.000182609	0.000420652	0.174684	1.03339	389	8	18.5	26S protease regulatory subunit 10B OS=Mus musculus GN=Psmc6 PE=1 SV=1
P62334	0.417041	0.713977	3.7789	9.23947	0.408996	0.000182609	0.000420652	0.174684	1.03339	389	8	18.5	26S protease regulatory subunit 10B OS=Mus musculus GN=Psmc6 PE=1 SV=1
Q9EPC1	0.417992	0.713977	9.02813	3.71497	2.4302	0.000460237	0.000175096	0.483977	0.281672	372	11.5	17	Alpha-parvin OS=Mus musculus GN=Parva PE=1 SV=1
Q9DAY9	0.419778	0.713977	1.41709	3.71878	0.381062	0.00010365	0.000257343	0.103061	0.586225	257	3	7	Nucleophosmin OS=Mus musculus GN=Npm1 PE=1 SV=1
Q9CZN7	0.420121	0.713977	33.5602	38.0103	0.882923	0.00124949	0.00138677	1.52098	2.17698	504	28	44	Serine hydroxymethyltransferase OS=Mus musculus GN=Shmt2 PE=1 SV=1
P50544	0.420316	0.713977	18.3585	12.1378	1.5125	0.000525475	0.000327976	0.830242	0.799568	656	15.67	24	Very long-chain specific acyl-CoA dehydrogenase, mitochondrial OS=Mus musculus GN=Acadvl PE=1 SV=3
P50171	0.421124	0.713977	2.83418	6.89714	0.41092	0.0002057	0.000495253	0.414627	1.60723	259	6	12	Estradiol 17-beta-dehydrogenase 8 OS=Mus musculus GN=Hsd17b8 PE=1 SV=2
G5E8G5	0.421305	0.713977	7.08544	17.3614	0.408116	0.000153623	0.000355544	0.173516	0.512705	867	15	33.5	Prominin 1, isoform CRA_a OS=Mus musculus GN=Prom1 PE=1 SV=1
G3X9J8	0.421305	0.713977	7.08544	17.3614	0.408116	0.000155234	0.000359274	0.175855	0.51956	858	15	33.5	Prominin 1, isoform CRA_g OS=Mus musculus GN=Prom1 PE=1 SV=1
P10107	0.421312	0.713977	22.5088	26.2959	0.855979	0.00122286	0.00139256	1.56051	2.72257	346	19.33	30.67	Annexin A1 OS=Mus musculus GN=Anxa1 PE=1 SV=2
Q4FJV4	0.421312	0.713977	22.5088	26.2959	0.855979	0.00122286	0.00139256	1.56051	2.72257	346	19.33	30.67	Annexin OS=Mus musculus GN=Anxa1 PE=1 SV=1
contaminant_GR78_YEAST	0.42138	0.713977	10.1368	7.60942	1.33214	0.000278176	0.000205952	0.139937	0.160751	682	8.67	8.33	owl|P16474| 78 KD GLUCOSE REGULATED PROTEIN HOMOLOG PRECURSOR (GRP 78) (IMMUNOGLOBULIN...
P14602	0.421383	0.713977	2.83418	7.05419	0.401772	0.000254911	0.000599611	0.462604	2.06553	209	6	13.5	Heat shock protein beta-1 OS=Mus musculus GN=Hspb1 PE=1 SV=3
G5E8W8	0.42265	0.713977	3.26846	0	100000	0.000123408	0	0.14848	0	486	8	0	Zinc finger protein 185 OS=Mus musculus GN=Zfp185 PE=1 SV=1
Q64010	0.42265	0.713977	0	1.74822	0	0	0.000100829	0	0.255346	304	0	8	Adapter molecule crk OS=Mus musculus GN=Crk PE=1 SV=1
P26369	0.42265	0.713977	0	2.40381	0	0	8.87296e-05	0	0.324141	475	0	11	Splicing factor U2AF 65 kDa subunit OS=Mus musculus GN=U2af2 PE=1 SV=3
Q9DAU1	0.42265	0.713977	0	0.218528	0	0	1.38823e-05	0	0.0538162	276	0	1	Protein canopy homolog 3 OS=Mus musculus GN=Cnpy3 PE=1 SV=1
Q9EQQ9	0.42265	0.713977	0	0.437056	0	0	8.36573e-06	0	0.0564998	916	0	2	Protein O-GlcNAcase OS=Mus musculus GN=Mgea5 PE=1 SV=2
A0A0N4SVA6	0.42265	0.713977	0.408558	0	100000	1.9174e-05	0	0.0601069	0	391	1	0	Ancient ubiquitous protein 1 (Fragment) OS=Mus musculus GN=Aup1 PE=1 SV=1
Q60928	0.42265	0.713977	7.1653	0	100000	0.000241093	0	0.29455	0	568	21	0	Gamma-glutamyltranspeptidase 1 OS=Mus musculus GN=Ggt1 PE=1 SV=1
F8WJE0	0.42265	0.713977	0	2.40381	0	0	6.40525e-05	0	0.184129	658	0	11	Deoxynucleoside triphosphate triphosphohydrolase SAMHD1 OS=Mus musculus GN=Samhd1 PE=1 SV=1
B2RRH9	0.42265	0.713977	0	2.40381	0	0	6.08176e-05	0	0.197403	693	0	11	GMP synthase [glutamine-hydrolyzing] OS=Mus musculus GN=Gmps PE=1 SV=1
Q80ZS7	0.42265	0.713977	0	1.74822	0	0	0.000344405	0	0.735423	89	0	8	MCG49550 OS=Mus musculus GN=BC048507 PE=1 SV=1
Q99NB9	0.42265	0.713977	0	3.49645	0	0	4.70123e-05	0	0.100057	1304	0	16	Splicing factor 3B subunit 1 OS=Mus musculus GN=Sf3b1 PE=1 SV=1
Q6PB93	0.42265	0.713977	0	2.40381	0	0	7.39413e-05	0	0.146266	570	0	11	Polypeptide N-acetylgalactosaminyltransferase 2 OS=Mus musculus GN=Galnt2 PE=1 SV=1
A2BI37	0.42265	0.713977	3.26846	0	100000	0.000123663	0	0.149591	0	485	8	0	Zinc finger protein 185 OS=Mus musculus GN=Zfp185 PE=1 SV=1
Q8C7X2	0.42265	0.713977	0	1.74822	0	0	3.07443e-05	0	0.107099	997	0	8	ER membrane protein complex subunit 1 OS=Mus musculus GN=Emc1 PE=1 SV=1
Q9MD68	0.42265	0.713977	0	0.437056	0	0	1.49086e-05	0	0.0511511	514	0	2	Cytochrome c oxidase subunit 1 OS=Mus musculus GN=mt-Co1 PE=1 SV=1
E9Q3G7	0.42265	0.713977	0	0.218528	0	0	3.35508e-06	0	0.0157095	1142	0	1	Phospholipid-transporting ATPase OS=Mus musculus GN=Atp11a PE=1 SV=1
Q14C26	0.42265	0.713977	0	0.437056	0	0	3.17967e-05	0	0.146266	241	0	2	ER membrane protein complex subunit 7 OS=Mus musculus GN=Emc7 PE=1 SV=1
Q66L47	0.42265	0.713977	0	0.874112	0	0	3.42099e-05	0	0.0637473	448	0	4	Guanine nucleotide binding protein, alpha stimulating, olfactory type OS=Mus musculus GN=Gnal PE=1 SV=1
P43276	0.42265	0.713977	8.87132	0	100000	0.000760294	0	0.502036	0	223	26	0	Histone H1.5 OS=Mus musculus GN=Hist1h1b PE=1 SV=2
Q9CY27	0.42265	0.713977	0	2.40381	0	0	0.000136839	0	0.217321	308	0	11	Very-long-chain enoyl-CoA reductase OS=Mus musculus GN=Tecr PE=1 SV=1
Q61419	0.42265	0.713977	0.408558	0	100000	1.29932e-05	0	0.0380982	0	577	1	0	Cytidine monophosphate-N-acetylneuraminic acid hydroxylase OS=Mus musculus GN=Cmah PE=1 SV=1
P61963	0.42265	0.713977	0	0.437056	0	0	2.24065e-05	0	0.0637473	342	0	2	DDB1- and CUL4-associated factor 7 OS=Mus musculus GN=Dcaf7 PE=1 SV=1
Q91XE4	0.42265	0.713977	0	0.218528	0	0	1.20488e-05	0	0.0805508	318	0	1	N-acyl-aromatic-L-amino acid amidohydrolase (carboxylate-forming) OS=Mus musculus GN=Acy3 PE=1 SV=1
Q9QZ06	0.42265	0.713977	0	0.874112	0	0	5.59344e-05	0	0.209765	274	0	4	Toll-interacting protein OS=Mus musculus GN=Tollip PE=1 SV=1
Q8VE47	0.42265	0.713977	0	0.874112	0	0	3.80298e-05	0	0.138598	403	0	4	Ubiquitin-like modifier-activating enzyme 5 OS=Mus musculus GN=Uba5 PE=1 SV=2
Q8BG37	0.42265	0.713977	0	2.40381	0	0	0.000188154	0	0.277438	224	0	11	MCG48959 OS=Mus musculus GN=Prdx6b PE=1 SV=1
Q9JLI8	0.42265	0.713977	0	1.74822	0	0	3.18628e-05	0	0.0834197	962	0	8	Squamous cell carcinoma antigen recognized by T-cells 3 OS=Mus musculus GN=Sart3 PE=1 SV=1
A0A0A6YW80	0.42265	0.713977	0	0.437056	0	0	9.40247e-06	0	0.0355413	815	0	2	N-alpha-acetyltransferase 15, NatA auxiliary subunit OS=Mus musculus GN=Naa15 PE=1 SV=1
Q99K70	0.42265	0.713977	0	0.437056	0	0	1.92538e-05	0	0.104067	398	0	2	Ras-related GTP-binding protein C OS=Mus musculus GN=Rragc PE=1 SV=1
P36993	0.42265	0.713977	3.26846	0	100000	0.000153786	0	0.264911	0	390	8	0	Protein phosphatase 1B OS=Mus musculus GN=Ppm1b PE=1 SV=1
Q3THK7	0.42265	0.713977	0	2.40381	0	0	6.08176e-05	0	0.197403	693	0	11	GMP synthase [glutamine-hydrolyzing] OS=Mus musculus GN=Gmps PE=1 SV=2
Q9R1R8	0.42265	0.713977	0	1.74822	0	0	0.000102173	0	0.342561	300	0	8	Retinol dehydrogenase 11 OS=Mus musculus GN=Rdh11 PE=1 SV=1
Q9WVL0	0.42265	0.713977	0	1.74822	0	0	0.000141908	0	0.341006	216	0	8	Maleylacetoacetate isomerase OS=Mus musculus GN=Gstz1 PE=1 SV=1
Q9CXI0	0.42265	0.713977	0	0.437056	0	0	2.34343e-05	0	0.0758131	327	0	2	2-methoxy-6-polyprenyl-1,4-benzoquinol methylase, mitochondrial OS=Mus musculus GN=Coq5 PE=1 SV=2
A0A0R4IZY0	0.42265	0.713977	0	3.49645	0	0	8.92345e-05	0	0.217321	687	0	16	Thimet oligopeptidase OS=Mus musculus GN=Thop1 PE=1 SV=1
Q9QYF1	0.42265	0.713977	0	1.74822	0	0	9.70001e-05	0	0.318113	316	0	8	Retinol dehydrogenase 11 OS=Mus musculus GN=Rdh11 PE=1 SV=2
B2RQS1	0.42265	0.713977	0	0.874112	0	0	2.15253e-05	0	0.0601069	712	0	4	Striatin-3 OS=Mus musculus GN=Strn3 PE=1 SV=1
P63254	0.42265	0.713977	0	0.874112	0	0	0.000199039	0	1.0246	77	0	4	Cysteine-rich protein 1 OS=Mus musculus GN=Crip1 PE=1 SV=2
Q02248	0.42265	0.713977	0	6.99289	0	0	0.000156989	0	0.394243	781	0	32	Catenin beta-1 OS=Mus musculus GN=Ctnnb1 PE=1 SV=1
F6RT60	0.42265	0.713977	0.408558	0	100000	3.13684e-05	0	0.0748721	0	239	1	0	Methylglutaconyl-CoA hydratase, mitochondrial (Fragment) OS=Mus musculus GN=Auh PE=1 SV=1
G8JL55	0.42265	0.713977	0	0.437056	0	0	2.58014e-05	0	0.0805508	297	0	2	Chitinase domain-containing protein 1 (Fragment) OS=Mus musculus GN=Chid1 PE=1 SV=1
Q9DA15	0.42265	0.713977	0	0.437056	0	0	1.6695e-05	0	0.0485043	459	0	2	Testicular haploid expressed gene protein-like OS=Mus musculus GN=Thegl PE=2 SV=1
D3YU17	0.42265	0.713977	0	0.437056	0	0	1.36353e-05	0	0.0432653	562	0	2	Nicalin OS=Mus musculus GN=Ncln PE=1 SV=1
G5E866	0.42265	0.713977	0	3.49645	0	0	4.70123e-05	0	0.100057	1304	0	16	Splicing factor 3B subunit 1 OS=Mus musculus GN=Sf3b1 PE=1 SV=1
Q99MN9	0.42265	0.713977	0	4.98908	0	0	0.000179331	0	0.217321	541	0	13	Propionyl-CoA carboxylase beta chain, mitochondrial OS=Mus musculus GN=Pccb PE=1 SV=2
Q8R2K3	0.42265	0.713977	0	1.74822	0	0	0.000207108	0	0.55562	148	0	8	Single-stranded DNA-binding protein OS=Mus musculus GN=Ssbp1 PE=1 SV=1
Q544Z3	0.42265	0.713977	0	2.40381	0	0	0.000147883	0	0.226268	285	0	11	Heterogeneous nuclear ribonucleoprotein A/B OS=Mus musculus GN=Hnrnpab PE=1 SV=1
E9Q4P0	0.42265	0.713977	7.08544	0	100000	0.000690108	0	0.348815	0	193	15	0	KxDL motif-containing protein 1 (Fragment) OS=Mus musculus GN=Kxd1 PE=1 SV=1
P21614	0.42265	0.713977	1.63423	0	100000	6.30005e-05	0	0.0556032	0	476	4	0	Vitamin D-binding protein OS=Mus musculus GN=Gc PE=1 SV=2
O70318	0.42265	0.713977	0	0.874112	0	0	1.55122e-05	0	0.0304801	988	0	4	Band 4.1-like protein 2 OS=Mus musculus GN=Epb41l2 PE=1 SV=2
Q99020	0.42265	0.713977	0	2.40381	0	0	0.000147883	0	0.226268	285	0	11	Heterogeneous nuclear ribonucleoprotein A/B OS=Mus musculus GN=Hnrnpab PE=1 SV=1
Q3UW53	0.42265	0.713977	4.43566	0	100000	9.15473e-05	0	0.107099	0	926	13	0	Protein Niban OS=Mus musculus GN=Fam129a PE=1 SV=2
A0A0R4J242	0.42265	0.713977	0	0.437056	0	0	1.9351e-05	0	0.059202	396	0	2	Chitinase domain-containing protein 1 OS=Mus musculus GN=Chid1 PE=1 SV=1
Q7TT50	0.42265	0.713977	0	0.437056	0	0	4.47344e-06	0	0.0173206	1713	0	2	Serine/threonine-protein kinase MRCK beta OS=Mus musculus GN=Cdc42bpb PE=1 SV=2
Q80UM3	0.42265	0.713977	0	0.437056	0	0	8.85897e-06	0	0.0338464	865	0	2	N-alpha-acetyltransferase 15, NatA auxiliary subunit OS=Mus musculus GN=Naa15 PE=1 SV=1
O35969	0.42265	0.713977	0	0.874112	0	0	6.49408e-05	0	0.359899	236	0	4	Guanidinoacetate N-methyltransferase OS=Mus musculus GN=Gamt PE=1 SV=1
contaminant_KERATIN08	0.42265	0.713977	0	7.29173	0	0	0.000302336	0	0.258063	469	0	19	no description
O35955	0.42265	0.713977	0	0.874112	0	0	5.61393e-05	0	0.187716	273	0	4	Proteasome subunit beta type-10 OS=Mus musculus GN=Psmb10 PE=1 SV=1
Q9D898	0.42265	0.713977	0	0.437056	0	0	5.0085e-05	0	0.198626	153	0	2	Actin-related protein 2/3 complex subunit 5-like protein OS=Mus musculus GN=Arpc5l PE=1 SV=1
Q9D7X3	0.42265	0.713977	0	2.40381	0	0	0.000227819	0	0.513658	185	0	11	Dual specificity protein phosphatase 3 OS=Mus musculus GN=Dusp3 PE=1 SV=1
B1AWZ5	0.42265	0.713977	0	1.74822	0	0	0.000155594	0	0.347246	197	0	8	Protein NipSnap homolog 3B OS=Mus musculus GN=Nipsnap3b PE=1 SV=1
P62983	0.42265	0.713977	0	6.77436	0	0	0.000761389	0	0.5495	156	0	31	Ubiquitin-40S ribosomal protein S27a OS=Mus musculus GN=Rps27a PE=1 SV=2
F6R307	0.42265	0.713977	0.408558	0	100000	3.42331e-05	0	0.0824612	0	219	1	0	Methylglutaconyl-CoA hydratase, mitochondrial (Fragment) OS=Mus musculus GN=Auh PE=1 SV=1
Q8VCM8	0.42265	0.713977	0	0.437056	0	0	1.3611e-05	0	0.0432653	563	0	2	Nicalin OS=Mus musculus GN=Ncln PE=1 SV=2
B1AWQ3	0.42265	0.713977	0	0.874112	0	0	1.80731e-05	0	0.0777016	848	0	4	Espin OS=Mus musculus GN=Espn PE=1 SV=1
E9QNP0	0.42265	0.713977	7.08544	0	100000	0.000574098	0	0.271839	0	232	15	0	KxDL motif-containing protein 1 OS=Mus musculus GN=Kxd1 PE=1 SV=1
Q9D4E6	0.42265	0.713977	0	3.49645	0	0	9.53407e-05	0	0.269058	643	0	16	Polyadenylate-binding protein OS=Mus musculus GN=Pabpc6 PE=1 SV=1
D3Z0Z2	0.42265	0.713977	0.408558	0	100000	3.04758e-05	0	0.0610139	0	246	1	0	Ceramide synthase 2 (Fragment) OS=Mus musculus GN=Cers2 PE=1 SV=7
Q05BC3	0.42265	0.713977	0	0.874112	0	0	1.8828e-05	0	0.0547087	814	0	4	Echinoderm microtubule-associated protein-like 1 OS=Mus musculus GN=Eml1 PE=1 SV=1
Q9WUQ2	0.42265	0.713977	0	0.874112	0	0	3.67531e-05	0	0.0990598	417	0	4	Prolactin regulatory element-binding protein OS=Mus musculus GN=Preb PE=1 SV=1
Q541E3	0.42265	0.713977	0	0.437056	0	0	4.53433e-05	0	0.0701994	169	0	2	Peripheral-type benzodiazepine receptor (Fragment) OS=Mus musculus GN=Tspo PE=1 SV=1
Q99MR8	0.42265	0.713977	0	3.49645	0	0	8.55008e-05	0	0.316615	717	0	16	Methylcrotonoyl-CoA carboxylase subunit alpha, mitochondrial OS=Mus musculus GN=Mccc1 PE=1 SV=2
R4GML5	0.42265	0.713977	0	0.874112	0	0	2.72705e-05	0	0.0655802	562	0	4	Dynein intermediate chain 2, axonemal (Fragment) OS=Mus musculus GN=Dnaic2 PE=1 SV=1
Q3UAP1	0.42265	0.713977	0	0.874112	0	0	3.67531e-05	0	0.0990598	417	0	4	Prolactin regulatory element binding, isoform CRA_c OS=Mus musculus GN=Preb PE=1 SV=1
D9J2Z9	0.42265	0.713977	1.63423	0	100000	6.22162e-05	0	0.127855	0	482	4	0	ENH isoform 1b OS=Mus musculus GN=Pdlim5 PE=1 SV=1
A2AC93	0.42265	0.713977	0	0.874112	0	0	2.46004e-05	0	0.059202	623	0	4	Dynein intermediate chain 2, axonemal OS=Mus musculus GN=Dnai2 PE=1 SV=2
Q6P4T2	0.42265	0.713977	0	6.99289	0	0	5.74008e-05	0	0.140776	2136	0	32	U5 small nuclear ribonucleoprotein 200 kDa helicase OS=Mus musculus GN=Snrnp200 PE=1 SV=1
D6RII8	0.42265	0.713977	0	0.218528	0	0	1.31667e-05	0	0.0664998	291	0	1	Probable phospholipid-transporting ATPase IH OS=Mus musculus GN=Atp11a PE=1 SV=1
E9QAS1	0.42265	0.713977	0	0.437056	0	0	2.28747e-05	0	0.0683453	335	0	2	Protein Gm7073 OS=Mus musculus GN=Gm7073 PE=4 SV=1
A0A0G2JGQ3	0.42265	0.713977	0	0.437056	0	0	0.000212861	0	1.11837	36	0	2	Ragulator complex protein LAMTOR3 (Fragment) OS=Mus musculus GN=Lamtor3 PE=1 SV=1
P97346	0.42265	0.713977	0	0.218528	0	0	8.80806e-06	0	0.0450036	435	0	1	Nucleoredoxin OS=Mus musculus GN=Nxn PE=1 SV=1
D3Z4M2	0.42265	0.713977	0.408558	0	100000	5.76696e-05	0	0.124681	0	130	1	0	Ceramide synthase 2 (Fragment) OS=Mus musculus GN=Cers2 PE=1 SV=1
Q9D358	0.42265	0.713977	0	0.874112	0	0	9.70001e-05	0	0.442697	158	0	4	Low molecular weight phosphotyrosine protein phosphatase OS=Mus musculus GN=Acp1 PE=1 SV=3
P97324	0.42265	0.713977	6.14072	0	100000	0.000225014	0	0.144063	0	513	13	0	Glucose-6-phosphate 1-dehydrogenase 2 OS=Mus musculus GN=G6pd2 PE=1 SV=3
Q3U3K9	0.42265	0.713977	0.408558	0	100000	1.70776e-05	0	0.0529258	0	439	1	0	Ancient ubiquitous protein 1 OS=Mus musculus GN=Aup1 PE=1 SV=1
Q3UUQ7	0.42265	0.713977	0	0.874112	0	0	1.66226e-05	0	0.0432653	922	0	4	GPI inositol-deacylase OS=Mus musculus GN=Pgap1 PE=1 SV=3
Q60710	0.42265	0.713977	0	2.40381	0	0	6.72194e-05	0	0.196182	627	0	11	Deoxynucleoside triphosphate triphosphohydrolase SAMHD1 OS=Mus musculus GN=Samhd1 PE=1 SV=2
P70295	0.42265	0.713977	0.408558	0	100000	1.82855e-05	0	0.0564998	0	410	1	0	Ancient ubiquitous protein 1 OS=Mus musculus GN=Aup1 PE=1 SV=1
Q9ET78	0.42265	0.713977	0	0.874112	0	0	2.20201e-05	0	0.0406728	696	0	4	Junctophilin-2 OS=Mus musculus GN=Jph2 PE=1 SV=2
Q561M1	0.42265	0.713977	0	0.874112	0	0	9.70001e-05	0	0.347246	158	0	4	Acp1 protein OS=Mus musculus GN=Acp1 PE=1 SV=1
E9Q1J7	0.42265	0.713977	0	4.98908	0	0	0.000192496	0	0.237986	504	0	13	Propionyl-CoA carboxylase beta chain, mitochondrial OS=Mus musculus GN=Pccb PE=1 SV=1
A0A140LJB0	0.42265	0.713977	0	0.874112	0	0	1.09082e-05	0	0.0450036	1405	0	4	Espin OS=Mus musculus GN=Espn PE=1 SV=1
Q8C634	0.42265	0.713977	0	0.874112	0	0	8.10901e-05	0	0.182939	189	0	4	C-type lectin-like receptor 2m OS=Mus musculus GN=4922502D21Rik PE=2 SV=1
Q8CG27	0.42265	0.713977	0	0.437056	0	0	1.84651e-05	0	0.0601069	415	0	2	Actin-like protein 9 OS=Mus musculus GN=Actl9 PE=1 SV=1
A0A140LIU9	0.42265	0.713977	0	0.437056	0	0	7.43982e-05	0	0.122576	103	0	2	Translocator protein (Fragment) OS=Mus musculus GN=Tspo PE=1 SV=1
Q45VK5	0.42265	0.713977	0	0.874112	0	0	2.18009e-05	0	0.0786492	703	0	4	Interleukin enhancer-binding factor 3 OS=Mus musculus GN=Ilf3 PE=1 SV=1
O35657	0.42265	0.713977	0	1.74822	0	0	7.49439e-05	0	0.21353	409	0	8	Sialidase-1 OS=Mus musculus GN=Neu1 PE=1 SV=1
P00397	0.42265	0.713977	0	0.437056	0	0	1.49086e-05	0	0.0511511	514	0	2	Cytochrome c oxidase subunit 1 OS=Mus musculus GN=Mtco1 PE=1 SV=2
D9J301	0.42265	0.713977	1.63423	0	100000	5.22443e-05	0	0.104067	0	574	4	0	ENH isoform 1d OS=Mus musculus GN=Pdlim5 PE=1 SV=1
D9J300	0.42265	0.713977	1.63423	0	100000	5.70118e-05	0	0.115287	0	526	4	0	ENH isoform 1c OS=Mus musculus GN=Pdlim5 PE=1 SV=1
D9J302	0.42265	0.713977	1.63423	0	100000	4.88407e-05	0	0.0970731	0	614	4	0	ENH isoform 1e OS=Mus musculus GN=Pdlim5 PE=1 SV=1
Q80XR5	0.42265	0.713977	0	2.40381	0	0	8.94831e-05	0	0.327176	471	0	11	Splicing factor U2AF 65 kDa subunit OS=Mus musculus GN=U2af2 PE=2 SV=1
D3Z4J9	0.42265	0.713977	0	0.874112	0	0	1.91575e-05	0	0.0564998	800	0	4	Echinoderm microtubule-associated protein-like 1 OS=Mus musculus GN=Eml1 PE=1 SV=1
Q9CR09	0.42265	0.713977	0	0.437056	0	0	4.58863e-05	0	0.124681	167	0	2	Ubiquitin-fold modifier-conjugating enzyme 1 OS=Mus musculus GN=Ufc1 PE=1 SV=1
P50637	0.42265	0.713977	0	0.437056	0	0	4.53433e-05	0	0.0701994	169	0	2	Translocator protein OS=Mus musculus GN=Tspo PE=1 SV=1
Q80Y14	0.42265	0.713977	0.817116	0	100000	9.86454e-05	0	0.111174	0	152	2	0	Glutaredoxin-related protein 5, mitochondrial OS=Mus musculus GN=Glrx5 PE=1 SV=2
O88587	0.42265	0.713977	0	1.74822	0	0	0.000115668	0	0.243272	265	0	8	Catechol O-methyltransferase OS=Mus musculus GN=Comt PE=1 SV=2
D3YWG2	0.42265	0.713977	0	0.437056	0	0	2.91369e-05	0	0.0921463	263	0	2	Chitinase domain-containing protein 1 (Fragment) OS=Mus musculus GN=Chid1 PE=1 SV=1
F8WGS1	0.42265	0.713977	5.19599	0	100000	0.00063015	0	0.975483	0	155	11	0	Ras-related protein Rab-11A (Fragment) OS=Mus musculus GN=Rab11a PE=4 SV=1
H3BJ02	0.42265	0.713977	0	0.874112	0	0	5.91738e-05	0	0.155183	259	0	4	Syntaxin-5 OS=Mus musculus GN=Stx5a PE=1 SV=1
P98197	0.42265	0.713977	0	0.218528	0	0	3.22789e-06	0	0.0149067	1187	0	1	Probable phospholipid-transporting ATPase IH OS=Mus musculus GN=Atp11a PE=1 SV=1
O88653	0.42265	0.713977	0	0.437056	0	0	6.17985e-05	0	0.177029	124	0	2	Ragulator complex protein LAMTOR3 OS=Mus musculus GN=Lamtor3 PE=1 SV=1
A3KGQ6	0.42265	0.713977	0	0.437056	0	0	5.0085e-05	0	0.198626	153	0	2	Actin-related protein 2/3 complex subunit 5 OS=Mus musculus GN=Arpc5l PE=1 SV=2
F6XWD4	0.42265	0.713977	0	0.874112	0	0	2.17699e-05	0	0.0502668	704	0	4	Protein phosphatase 1 regulatory subunit 12C (Fragment) OS=Mus musculus GN=Ppp1r12c PE=1 SV=1
Q3UMT1	0.42265	0.713977	0	0.874112	0	0	1.95985e-05	0	0.0450036	782	0	4	Protein phosphatase 1 regulatory subunit 12C OS=Mus musculus GN=Ppp1r12c PE=1 SV=1
A2APX3	0.42265	0.713977	4.43566	0	100000	0.000831106	0	0.79355	0	102	13	0	Cystatin (Fragment) OS=Mus musculus GN=Cst3 PE=1 SV=1
Q922Q9	0.42265	0.713977	0	0.437056	0	0	1.94988e-05	0	0.059202	393	0	2	Chitinase domain-containing protein 1 OS=Mus musculus GN=Chid1 PE=1 SV=1
Q3UMG6	0.42265	0.713977	0	1.74822	0	0	7.76001e-05	0	0.171187	395	0	8	Non-metastatic cells 7, protein expressed in, isoform CRA_c OS=Mus musculus GN=Nme7 PE=1 SV=1
Q6PE01	0.42265	0.713977	0	0.874112	0	0	4.28101e-05	0	0.190121	358	0	4	U5 small nuclear ribonucleoprotein 40 kDa protein OS=Mus musculus GN=Snrnp40 PE=1 SV=1
Q8K1E0	0.42265	0.713977	0	0.874112	0	0	4.31719e-05	0	0.107099	355	0	4	Syntaxin-5 OS=Mus musculus GN=Stx5 PE=1 SV=3
Q9EP72	0.42265	0.713977	0	0.437056	0	0	3.17967e-05	0	0.146266	241	0	2	ER membrane protein complex subunit 7 OS=Mus musculus GN=Emc7 PE=1 SV=1
Q9CZP5	0.42265	0.713977	0	0.874112	0	0	3.66651e-05	0	0.0863085	418	0	4	Mitochondrial chaperone BCS1 OS=Mus musculus GN=Bcs1l PE=1 SV=1
Q9D281	0.42265	0.713977	0	0.218528	0	0	6.73375e-06	0	0.0279756	569	0	1	Protein Noxp20 OS=Mus musculus GN=Fam114a1 PE=1 SV=1
O09043	0.42265	0.713977	0	0.437056	0	0	1.82888e-05	0	0.103061	419	0	2	Napsin-A OS=Mus musculus GN=Napsa PE=1 SV=1
Q9JLZ3	0.42265	0.713977	0.408558	0	100000	2.3876e-05	0	0.0556032	0	314	1	0	Methylglutaconyl-CoA hydratase, mitochondrial OS=Mus musculus GN=Auh PE=1 SV=1
G3X8Y3	0.42265	0.713977	0	0.437056	0	0	8.85897e-06	0	0.0338464	865	0	2	N-alpha-acetyltransferase 15, NatA auxiliary subunit OS=Mus musculus GN=Naa15 PE=1 SV=1
Q9CQ65	0.42265	0.713977	1.63423	0	100000	0.000105965	0	0.110151	0	283	4	0	S-methyl-5&#039;-thioadenosine phosphorylase OS=Mus musculus GN=Mtap PE=1 SV=1
Q9JM90	0.42265	0.713977	0	0.218528	0	0	1.29007e-05	0	0.0646627	297	0	1	Signal-transducing adaptor protein 1 OS=Mus musculus GN=Stap1 PE=1 SV=1
A0A0R4J058	0.42265	0.713977	0	0.437056	0	0	2.47194e-05	0	0.0767563	310	0	2	Chitinase domain-containing protein 1 OS=Mus musculus GN=Chid1 PE=1 SV=1
Q542I7	0.42265	0.713977	0	0.437056	0	0	6.17985e-05	0	0.177029	124	0	2	MCG121084 OS=Mus musculus GN=Lamtor3 PE=1 SV=1
Q9CXZ1	0.42265	0.713977	0	0.874112	0	0	8.75773e-05	0	0.208516	175	0	4	NADH dehydrogenase [ubiquinone] iron-sulfur protein 4, mitochondrial OS=Mus musculus GN=Ndufs4 PE=1 SV=3
Q9ERG2	0.42265	0.713977	0	0.874112	0	0	1.92538e-05	0	0.0529258	796	0	4	Striatin-3 OS=Mus musculus GN=Strn3 PE=1 SV=1
S4R2Q6	0.42265	0.713977	1.63423	0	100000	0.000340775	0	0.747799	0	88	4	0	Cytochrome c oxidase subunit 6B2 OS=Mus musculus GN=Cox6b2 PE=1 SV=1
Q9CXY9	0.42265	0.713977	0	0.874112	0	0	3.88001e-05	0	0.0872759	395	0	4	GPI-anchor transamidase OS=Mus musculus GN=Pigk PE=1 SV=2
A0A0R4J023	0.42265	0.713977	0.408558	0	100000	2.3876e-05	0	0.0556032	0	314	1	0	Methylglutaconyl-CoA hydratase, mitochondrial OS=Mus musculus GN=Auh PE=1 SV=1
D3Z3F9	0.42265	0.713977	0	0.437056	0	0	2.47994e-05	0	0.0990598	309	0	2	Leucine-rich repeat-containing protein 18 OS=Mus musculus GN=Lrrc18 PE=1 SV=1
P26645	0.42265	0.713977	5.11807	0	100000	0.000316553	0	0.78065	0	309	15	0	Myristoylated alanine-rich C-kinase substrate OS=Mus musculus GN=Marcks PE=1 SV=2
B2RUC7	0.42265	0.713977	0	1.74822	0	0	8.75773e-05	0	0.400975	350	0	8	Serine-threonine kinase receptor-associated protein OS=Mus musculus GN=Strap PE=1 SV=1
Q9CQ07	0.42265	0.713977	0	0.437056	0	0	2.92481e-05	0	0.120482	262	0	2	Leucine-rich repeat-containing protein 18 OS=Mus musculus GN=Lrrc18 PE=2 SV=1
Q3UL64	0.42265	0.713977	0	1.74822	0	0	7.49439e-05	0	0.21353	409	0	8	Neuraminidase 1, isoform CRA_a OS=Mus musculus GN=Neu1 PE=1 SV=1
Q7JCX7	0.42265	0.713977	0.817116	0	100000	5.74487e-05	0	0.0441335	0	261	2	0	Cytochrome c oxidase subunit 3 OS=Mus musculus GN=mt-Co3 PE=1 SV=1
P97819	0.42265	0.713977	0	0.218528	0	0	4.74784e-06	0	0.0321594	807	0	1	85/88 kDa calcium-independent phospholipase A2 OS=Mus musculus GN=Pla2g6 PE=1 SV=3
Q921X9	0.42265	0.713977	0	1.74822	0	0	5.92883e-05	0	0.132123	517	0	8	Protein disulfide-isomerase A5 OS=Mus musculus GN=Pdia5 PE=1 SV=1
A0A0G2JEK2	0.42265	0.713977	0	0.874112	0	0	0.000119735	0	0.442697	128	0	4	Cysteine-rich protein 1 OS=Mus musculus GN=Crip1 PE=1 SV=1
P00416	0.42265	0.713977	0.817116	0	100000	5.74487e-05	0	0.0441335	0	261	2	0	Cytochrome c oxidase subunit 3 OS=Mus musculus GN=mt-Co3 PE=1 SV=2
O88322	0.42265	0.713977	0	0.874112	0	0	1.09238e-05	0	0.0363916	1403	0	4	Nidogen-2 OS=Mus musculus GN=Nid2 PE=1 SV=2
Q8C5G6	0.42265	0.713977	0	0.874112	0	0	6.96637e-05	0	0.278846	220	0	4	Toll-interacting protein OS=Mus musculus GN=Tollip PE=1 SV=1
Q8BL63	0.42265	0.713977	0	0.874112	0	0	3.46743e-05	0	0.0767563	442	0	4	GPI-anchor transamidase OS=Mus musculus GN=Pigk PE=1 SV=1
Q8K0E4	0.42265	0.713977	0	0.874112	0	0	0.000102859	0	0.355127	149	0	4	Gene model 75, (NCBI) OS=Mus musculus GN=Eddm3b PE=2 SV=1
Q3U7H1	0.42265	0.713977	0	0.437056	0	0	1.82888e-05	0	0.103061	419	0	2	Napsin-A OS=Mus musculus GN=Napsa PE=1 SV=1
E9QPX3	0.42265	0.713977	0	0.874112	0	0	8.75773e-05	0	0.208516	175	0	4	NADH dehydrogenase [ubiquinone] iron-sulfur protein 4, mitochondrial OS=Mus musculus GN=Ndufs4 PE=1 SV=1
E9QPX1	0.42265	0.713977	4.43566	0	100000	4.77863e-05	0	0.0655802	0	1774	13	0	Collagen alpha-1(XVIII) chain OS=Mus musculus GN=Col18a1 PE=1 SV=1
Q9JIB0	0.42265	0.713977	0	0.218528	0	0	2.07108e-05	0	0.0941102	185	0	1	Ran guanine nucleotide release factor OS=Mus musculus GN=Rangrf PE=1 SV=1
B1AQF4	0.42265	0.713977	0	2.40381	0	0	0.000200698	0	0.425032	210	0	11	Dual-specificity protein phosphatase 3 OS=Mus musculus GN=Dusp3 PE=1 SV=1
P10639	0.42265	0.713977	0	2.40381	0	0	0.000401396	0	0.561781	105	0	11	Thioredoxin OS=Mus musculus GN=Txn PE=1 SV=3
P39061	0.42265	0.713977	4.43566	0	100000	4.77863e-05	0	0.0655802	0	1774	13	0	Collagen alpha-1(XVIII) chain OS=Mus musculus GN=Col18a1 PE=1 SV=4
P42227	0.42265	0.713977	0	1.74822	0	0	3.98079e-05	0	0.138598	770	0	8	Signal transducer and activator of transcription 3 OS=Mus musculus GN=Stat3 PE=1 SV=2
Z4YJW0	0.42265	0.713977	0	1.74822	0	0	3.07443e-05	0	0.107099	997	0	8	ER membrane protein complex subunit 1 OS=Mus musculus GN=Emc1 PE=1 SV=1
O70194	0.42265	0.713977	0	3.49645	0	0	0.000111869	0	0.303284	548	0	16	Eukaryotic translation initiation factor 3 subunit D OS=Mus musculus GN=Eif3d PE=1 SV=2
P42208	0.42265	0.713977	0	2.40381	0	0	0.000116749	0	0.387573	361	0	11	Septin-2 OS=Mus musculus GN=Sept2 PE=1 SV=2
Q4FK56	0.42265	0.713977	7.1653	0	100000	0.000241093	0	0.29455	0	568	21	0	Gamma-glutamyltransferase 1, isoform CRA_a OS=Mus musculus GN=Ggt1 PE=1 SV=1
A0A0H2UKC0	0.42265	0.713977	0	0.218528	0	0	1.47935e-05	0	0.0758131	259	0	1	Signal-transducing adaptor protein 1 OS=Mus musculus GN=Stap1 PE=1 SV=1
Q9Z1X4	0.42265	0.713977	0	0.874112	0	0	1.70668e-05	0	0.0601069	898	0	4	Interleukin enhancer-binding factor 3 OS=Mus musculus GN=Ilf3 PE=1 SV=2
O70152	0.42265	0.713977	4.43566	0	100000	0.000326049	0	0.453493	0	260	13	0	Dolichol-phosphate mannosyltransferase subunit 1 OS=Mus musculus GN=Dpm1 PE=1 SV=1
I1E4X1	0.42265	0.713977	0	0.874112	0	0	3.46743e-05	0	0.0834197	442	0	4	Syntaxin-5 OS=Mus musculus GN=Stx5a PE=1 SV=1
Q9Z1Z2	0.42265	0.713977	0	1.74822	0	0	8.75773e-05	0	0.400975	350	0	8	Serine-threonine kinase receptor-associated protein OS=Mus musculus GN=Strap PE=1 SV=2
Q6P1B1	0.42265	0.713977	0	3.05939	0	0	8.61012e-05	0	0.306223	623	0	14	Xaa-Pro aminopeptidase 1 OS=Mus musculus GN=Xpnpep1 PE=1 SV=1
A4FUS1	0.42265	0.713977	0	3.05939	0	0	0.000367405	0	0.882513	146	0	14	40S ribosomal protein S16 OS=Mus musculus GN=Rps16 PE=1 SV=1
A3KMP2	0.42265	0.713977	0	2.84086	0	0	0.000107117	0	0.458947	465	0	13	Tetratricopeptide repeat protein 38 OS=Mus musculus GN=Ttc38 PE=1 SV=2
P63321	0.42265	0.713977	1.41709	0	100000	0.000129311	0	0.154059	0	206	3	0	Ras-related protein Ral-A OS=Mus musculus GN=Rala PE=1 SV=1
Q9DAR7	0.42265	0.713977	0	0.383775	0	0	2.20797e-05	0	0.0458757	338	0	1	m7GpppX diphosphatase OS=Mus musculus GN=Dcps PE=1 SV=1
Q6PBC0	0.42265	0.713977	0.341205	0	100000	5.05503e-05	0	0.134271	0	129	1	0	Cds2 protein OS=Mus musculus GN=Cds2 PE=1 SV=1
P63325	0.42265	0.713977	0	3.61142	0	0	0.000392255	0	0.458947	165	0	12	40S ribosomal protein S10 OS=Mus musculus GN=Rps10 PE=1 SV=1
A6PWC3	0.42265	0.713977	0	6.33731	0	0	9.94751e-05	0	0.273234	1117	0	29	Nardilysin OS=Mus musculus GN=Nrd1 PE=1 SV=1
E9Q7Q8	0.42265	0.713977	0	1.80571	0	0	8.44936e-05	0	0.124681	383	0	6	NAD(P)(+)--arginine ADP-ribosyltransferase OS=Mus musculus GN=Art3 PE=1 SV=1
Q9JL35	0.42265	0.713977	1.02361	0	100000	4.81846e-05	0	0.0729965	0	406	3	0	High mobility group nucleosome-binding domain-containing protein 5 OS=Mus musculus GN=Hmgn5 PE=1 SV=2
A2AEX6	0.42265	0.713977	1.88945	0	100000	0.000114944	0	0.133196	0	309	4	0	Four and a half LIM domains protein 1 OS=Mus musculus GN=Fhl1 PE=1 SV=1
Q9Z0S1	0.42265	0.713977	0	2.84086	0	0	0.000161719	0	0.300359	308	0	13	3&#039;(2&#039;),5&#039;-bisphosphate nucleotidase 1 OS=Mus musculus GN=Bpnt1 PE=1 SV=2
A2AEX8	0.42265	0.713977	1.88945	0	100000	0.000119992	0	0.139686	0	296	4	0	Four and a half LIM domains 1, isoform CRA_b OS=Mus musculus GN=Fhl1 PE=1 SV=1
Q8JZR0	0.42265	0.713977	0	1.5297	0	0	3.92687e-05	0	0.0748721	683	0	7	Long-chain-fatty-acid--CoA ligase 5 OS=Mus musculus GN=Acsl5 PE=1 SV=1
Q9EQS3	0.42265	0.713977	1.22567	0	100000	0.000218361	0	0.428533	0	103	3	0	C-Myc-binding protein OS=Mus musculus GN=Mycbp PE=1 SV=5
P06342	0.42265	0.713977	2.04723	0	100000	0.000147645	0	0.252641	0	265	6	0	H-2 class II histocompatibility antigen, A-Q beta chain OS=Mus musculus GN=H2-Ab1 PE=1 SV=1
D3Z6V5	0.42265	0.713977	2.83418	0	100000	0.000253697	0	0.224981	0	210	6	0	MCG6859, isoform CRA_b OS=Mus musculus GN=Tsc22d4 PE=4 SV=1
Q9D154	0.42265	0.713977	1.36482	0	100000	6.88231e-05	0	0.059202	0	379	4	0	Leukocyte elastase inhibitor A OS=Mus musculus GN=Serpinb1a PE=1 SV=1
O35435	0.42265	0.713977	0	2.18528	0	0	9.70001e-05	0	0.353543	395	0	10	Dihydroorotate dehydrogenase (quinone), mitochondrial OS=Mus musculus GN=Dhodh PE=1 SV=2
Q9WVA3	0.42265	0.713977	2.04723	0	100000	0.000120018	0	0.0990598	0	326	6	0	Mitotic checkpoint protein BUB3 OS=Mus musculus GN=Bub3 PE=1 SV=2
P53986	0.42265	0.713977	1.41709	0	100000	5.40328e-05	0	0.0610139	0	493	3	0	Monocarboxylate transporter 1 OS=Mus musculus GN=Slc16a1 PE=1 SV=1
Q3UFV9	0.42265	0.713977	2.85991	0	100000	0.000104126	0	0.132123	0	504	7	0	DnaJ (Hsp40) homolog, subfamily C, member 3 OS=Mus musculus GN=Dnajc3 PE=1 SV=1
D3Z313	0.42265	0.713977	0	0.76755	0	0	0.00013569	0	0.113226	110	0	2	Chromobox protein homolog 3 (Fragment) OS=Mus musculus GN=Cbx3 PE=1 SV=1
Q3TCR7	0.42265	0.713977	0	3.05939	0	0	6.17274e-05	0	0.193749	869	0	14	Dynamin-2 OS=Mus musculus GN=Dnm2 PE=1 SV=1
A2A4P4	0.42265	0.713977	0	1.50476	0	0	4.9664e-05	0	0.106086	543	0	5	Protein Gm27029 OS=Mus musculus GN=Gm27029 PE=4 SV=1
A2A4P3	0.42265	0.713977	0	1.50476	0	0	5.13668e-05	0	0.110151	525	0	5	Protein Gm27029 OS=Mus musculus GN=Gm27029 PE=4 SV=1
O35400	0.42265	0.713977	0	1.91888	0	0	0.000110398	0	0.125736	338	0	5	Sulfotransferase family cytosolic 2B member 1 OS=Mus musculus GN=Sult2b1 PE=2 SV=2
Q4FE56	0.42265	0.713977	0	5.68173	0	0	3.90051e-05	0	0.0863085	2554	0	26	Probable ubiquitin carboxyl-terminal hydrolase FAF-X OS=Mus musculus GN=Usp9x PE=1 SV=1
Q8BW75	0.42265	0.713977	0	2.84086	0	0	9.57876e-05	0	0.256703	520	0	13	Amine oxidase [flavin-containing] B OS=Mus musculus GN=Maob PE=1 SV=4
P62874	0.42265	0.713977	4.25127	0	100000	0.000235043	0	0.263535	0	340	9	0	Guanine nucleotide-binding protein G(I)/G(S)/G(T) subunit beta-1 OS=Mus musculus GN=Gnb1 PE=1 SV=3
Q62252	0.42265	0.713977	0	2.70857	0	0	0.000325783	0	0.389235	149	0	9	Sperm surface protein Sp17 OS=Mus musculus GN=Spa17 PE=1 SV=1
O55026	0.42265	0.713977	0	3.05939	0	0	0.000108366	0	0.248607	495	0	14	Ectonucleoside triphosphate diphosphohydrolase 2 OS=Mus musculus GN=Entpd2 PE=1 SV=2
Q8VCS3	0.42265	0.713977	0	1.09264	0	0	4.68399e-05	0	0.0960832	409	0	5	Glycosaminoglycan xylosylkinase OS=Mus musculus GN=Fam20b PE=1 SV=1
D3YUK4	0.42265	0.713977	1.36482	0	100000	0.00017506	0	0.157437	0	149	4	0	NADH dehydrogenase [ubiquinone] 1 beta subcomplex subunit 10 (Fragment) OS=Mus musculus GN=Ndufb10 PE=1 SV=1
Q545R0	0.42265	0.713977	0	3.71497	0	0	7.18936e-05	0	0.20727	906	0	17	Catenin (Cadherin associated protein), alpha 1 OS=Mus musculus GN=Ctnna1 PE=1 SV=1
Q545R3	0.42265	0.713977	0.944726	0	100000	4.5073e-05	0	0.0288086	0	394	2	0	N-myc downstream regulated gene 1 OS=Mus musculus GN=Ndrg1 PE=1 SV=1
Q5SUS9	0.42265	0.713977	0	3.61142	0	0	9.79155e-05	0	0.251294	661	0	12	RNA-binding protein EWS OS=Mus musculus GN=Ewsr1 PE=1 SV=1
Q6P5F9	0.42265	0.713977	0	4.37056	0	0	7.15501e-05	0	0.139686	1071	0	20	Exportin-1 OS=Mus musculus GN=Xpo1 PE=1 SV=1
A0A0J9YUS5	0.42265	0.713977	0	2.84086	0	0	3.82268e-05	0	0.0739332	1303	0	13	Eukaryotic translation initiation factor 4 gamma 1 OS=Mus musculus GN=Eif4g1 PE=1 SV=1
F6ZFS0	0.42265	0.713977	0.944726	0	100000	8.96908e-05	0	0.059202	0	198	2	0	EGF-containing fibulin-like extracellular matrix protein 1 (Fragment) OS=Mus musculus GN=Efemp1 PE=1 SV=1
P61982	0.42265	0.713977	10.8643	0	100000	0.000826825	0	0.677964	0	247	23	0	14-3-3 protein gamma OS=Mus musculus GN=Ywhag PE=1 SV=2
Q9WV80	0.42265	0.713977	0	3.71497	0	0	0.000124781	0	0.298902	522	0	17	Sorting nexin-1 OS=Mus musculus GN=Snx1 PE=1 SV=1
E9Q3E9	0.42265	0.713977	0	1.5297	0	0	0.000102368	0	0.469968	262	0	7	Staphylococcal nuclease domain-containing protein 1 OS=Mus musculus GN=Snd1 PE=1 SV=1
Q8K370	0.42265	0.713977	1.88945	0	100000	3.3225e-05	0	0.0619229	0	1069	4	0	Acyl-CoA dehydrogenase family member 10 OS=Mus musculus GN=Acad10 PE=1 SV=1
P06728	0.42265	0.713977	0	3.9335	0	0	0.0001746	0	0.601811	395	0	18	Apolipoprotein A-IV OS=Mus musculus GN=Apoa4 PE=1 SV=3
Q9DAK9	0.42265	0.713977	1.41709	0	100000	0.000214824	0	0.237986	0	124	3	0	14 kDa phosphohistidine phosphatase OS=Mus musculus GN=Phpt1 PE=1 SV=1
P97930	0.42265	0.713977	0	1.09264	0	0	9.03657e-05	0	0.181751	212	0	5	Thymidylate kinase OS=Mus musculus GN=Dtymk PE=1 SV=2
D3Z2H7	0.42265	0.713977	0	3.0702	0	0	9.80352e-05	0	0.122576	609	0	8	Catenin delta-1 OS=Mus musculus GN=Ctnnd1 PE=1 SV=1
Q9D0I9	0.42265	0.713977	0	3.05939	0	0	8.12744e-05	0	0.201082	660	0	14	Arginine--tRNA ligase, cytoplasmic OS=Mus musculus GN=Rars PE=1 SV=2
Q91XH5	0.42265	0.713977	0.472363	0	100000	3.38908e-05	0	0.0502668	0	262	1	0	Sepiapterin reductase OS=Mus musculus GN=Spr PE=1 SV=1
Q9Z1B7	0.42265	0.713977	0	1.96675	0	0	9.42174e-05	0	0.287362	366	0	9	Mitogen-activated protein kinase 13 OS=Mus musculus GN=Mapk13 PE=1 SV=2
O08795	0.42265	0.713977	0	1.96675	0	0	6.61872e-05	0	0.208516	521	0	9	Glucosidase 2 subunit beta OS=Mus musculus GN=Prkcsh PE=1 SV=1
F8WIV5	0.42265	0.713977	0	3.05939	0	0	6.16564e-05	0	0.193749	870	0	14	Dynamin-2 OS=Mus musculus GN=Dnm2 PE=1 SV=2
O08797	0.42265	0.713977	1.41709	0	100000	7.1225e-05	0	0.0748721	0	374	3	0	Protein Serpinb9 OS=Mus musculus GN=Serpinb9 PE=1 SV=1
E9Q3Y4	0.42265	0.713977	0.944726	0	100000	6.22241e-06	0	0.00855064	0	2854	2	0	Lipopolysaccharide-responsive and beige-like anchor protein OS=Mus musculus GN=Lrba PE=1 SV=1
P43275	0.42265	0.713977	2.72964	0	100000	0.00024492	0	0.164265	0	213	8	0	Histone H1.1 OS=Mus musculus GN=Hist1h1a PE=1 SV=2
Q99JT9	0.42265	0.713977	0	1.5297	0	0	0.000149835	0	0.284511	179	0	7	1,2-dihydroxy-3-keto-5-methylthiopentene dioxygenase OS=Mus musculus GN=Adi1 PE=1 SV=1
Q6NZJ6	0.42265	0.713977	0	2.84086	0	0	3.1131e-05	0	0.059202	1600	0	13	Eukaryotic translation initiation factor 4 gamma 1 OS=Mus musculus GN=Eif4g1 PE=1 SV=1
P70419	0.42265	0.713977	1.88945	0	100000	5.61099e-05	0	0.0683453	0	633	4	0	Polypeptide N-acetylgalactosaminyltransferase 3 OS=Mus musculus GN=Galnt3 PE=1 SV=3
P01869	0.42265	0.713977	0.472363	0	100000	2.25939e-05	0	0.0246631	0	393	1	0	Ig gamma-1 chain C region, membrane-bound form OS=Mus musculus GN=Ighg1 PE=1 SV=2
Q3TQ70	0.42265	0.713977	4.25127	0	100000	0.000235043	0	0.263535	0	340	9	0	Beta1 subnuit of GTP-binding protein OS=Mus musculus GN=Gnb1 PE=1 SV=1
P01868	0.42265	0.713977	0.472363	0	100000	2.74055e-05	0	0.0296434	0	324	1	0	Ig gamma-1 chain C region secreted form OS=Mus musculus GN=Ighg1 PE=1 SV=1
Q8R010	0.42265	0.713977	0	1.09264	0	0	5.98673e-05	0	0.17235	320	0	5	Aminoacyl tRNA synthase complex-interacting multifunctional protein 2 OS=Mus musculus GN=Aimp2 PE=1 SV=2
P56135	0.42265	0.713977	0.472363	0	100000	0.000100902	0	0.122576	0	88	1	0	ATP synthase subunit f, mitochondrial OS=Mus musculus GN=Atp5j2 PE=1 SV=3
Q9Z1D1	0.42265	0.713977	0	0.902856	0	0	5.05642e-05	0	0.117358	320	0	3	Eukaryotic translation initiation factor 3 subunit G OS=Mus musculus GN=Eif3g PE=1 SV=2
Q3TLP8	0.42265	0.713977	0	1.91888	0	0	0.000176847	0	0.165412	211	0	5	RAS-related C3 botulinum substrate 1, isoform CRA_a OS=Mus musculus GN=Rac1 PE=1 SV=1
Q91XE8	0.42265	0.713977	1.88945	0	100000	0.000187924	0	0.0767563	0	189	4	0	Transmembrane protein 205 OS=Mus musculus GN=Tmem205 PE=1 SV=1
A2A9Q2	0.42265	0.713977	0	6.33731	0	0	9.04098e-05	0	0.240623	1229	0	29	Nardilysin OS=Mus musculus GN=Nrd1 PE=1 SV=1
A2RTT4	0.42265	0.713977	0	1.96675	0	0	0.000226865	0	0.785792	152	0	9	MCG4297 OS=Mus musculus GN=Ube2n PE=1 SV=1
Q3THG9	0.42265	0.713977	0	1.50476	0	0	6.54552e-05	0	0.146266	412	0	5	Alanyl-tRNA editing protein Aarsd1 OS=Mus musculus GN=Aarsd1 PE=1 SV=2
Q3UKJ6	0.42265	0.713977	1.88945	0	100000	4.46762e-05	0	0.0450036	0	795	4	0	DEAH (Asp-Glu-Ala-His) box polypeptide 15, isoform CRA_a OS=Mus musculus GN=Dhx15 PE=1 SV=1
Q99JR5	0.42265	0.713977	0	1.96675	0	0	7.3999e-05	0	0.278846	466	0	9	Tubulointerstitial nephritis antigen-like OS=Mus musculus GN=Tinagl1 PE=1 SV=1
Q01339	0.42265	0.713977	2.85991	0	100000	0.000152114	0	0.216054	0	345	7	0	Beta-2-glycoprotein 1 OS=Mus musculus GN=Apoh PE=1 SV=1
H7BXB1	0.42265	0.713977	0	3.0702	0	0	0.000178753	0	0.171187	334	0	8	Casein kinase I isoform alpha OS=Mus musculus GN=Csnk1a1 PE=1 SV=1
P01887	0.42265	0.713977	0	0.902856	0	0	0.000135971	0	0.14848	119	0	3	Beta-2-microglobulin OS=Mus musculus GN=B2m PE=1 SV=2
Q8BJS4	0.42265	0.713977	2.38843	0	100000	6.24445e-05	0	0.102057	0	731	7	0	SUN domain-containing protein 2 OS=Mus musculus GN=Sun2 PE=1 SV=3
Q9CXW4	0.42265	0.713977	0	1.96675	0	0	0.000193728	0	0.654944	178	0	9	60S ribosomal protein L11 OS=Mus musculus GN=Rpl11 PE=1 SV=4
G3UZ34	0.42265	0.713977	0	3.05939	0	0	5.576e-05	0	0.152938	962	0	14	116 kDa U5 small nuclear ribonucleoprotein component OS=Mus musculus GN=Eftud2 PE=1 SV=1
Q9D9V2	0.42265	0.713977	0	3.00952	0	0	0.000160045	0	0.190121	337	0	10	Equatorin OS=Mus musculus GN=Eqtn PE=1 SV=2
Q6PGB8	0.42265	0.713977	1.88945	0	100000	3.39556e-05	0	0.0450036	0	1046	4	0	Probable global transcription activator SNF2L1 OS=Mus musculus GN=Smarca1 PE=1 SV=1
Q8BJY1	0.42265	0.713977	0	3.9335	0	0	0.000136839	0	0.374415	504	0	18	26S proteasome non-ATPase regulatory subunit 5 OS=Mus musculus GN=Psmd5 PE=1 SV=4
Q9WVQ5	0.42265	0.713977	0.944726	0	100000	7.36879e-05	0	0.0476261	0	241	2	0	Methylthioribulose-1-phosphate dehydratase OS=Mus musculus GN=Apip PE=1 SV=1
E0CZD4	0.42265	0.713977	0	0.76755	0	0	0.000105112	0	0.150704	142	0	2	Beta-centractin (Fragment) OS=Mus musculus GN=Actr1b PE=1 SV=1
Q5SVP3	0.42265	0.713977	0	1.96675	0	0	0.000144283	0	0.498198	239	0	9	MCG22048, isoform CRA_c OS=Mus musculus GN=PSME2b PE=1 SV=1
Q99JW5	0.42265	0.713977	0	2.18528	0	0	0.000121635	0	0.273234	315	0	10	Epithelial cell adhesion molecule OS=Mus musculus GN=Epcam PE=1 SV=1
Q925B0	0.42265	0.713977	0	3.00952	0	0	0.000161967	0	0.666388	333	0	10	PRKC apoptosis WT1 regulator protein OS=Mus musculus GN=Pawr PE=1 SV=2
Q7TMD2	0.42265	0.713977	0.944726	0	100000	0.000286432	0	0.187716	0	62	2	0	Beta-defensin 37 OS=Mus musculus GN=Defb37 PE=2 SV=1
Q8CAC8	0.42265	0.713977	1.22567	0	100000	0.000138834	0	0.170027	0	162	3	0	Serine protease inhibitor Kazal-type 10 OS=Mus musculus GN=Spink10 PE=2 SV=1
Q9D9T8	0.42265	0.713977	0	3.83775	0	0	0.000115169	0	0.167714	648	0	10	EF-hand domain-containing protein 1 OS=Mus musculus GN=Efhc1 PE=1 SV=1
Q9Z1A1	0.42265	0.713977	0	2.18528	0	0	9.65115e-05	0	0.331754	397	0	10	Protein Tfg OS=Mus musculus GN=Tfg PE=1 SV=1
P18242	0.42265	0.713977	0	4.6053	0	0	0.000218427	0	0.219862	410	0	12	Cathepsin D OS=Mus musculus GN=Ctsd PE=1 SV=1
Q8CII3	0.42265	0.713977	0	1.96675	0	0	0.000103866	0	0.535385	332	0	9	3-ketodihydrosphingosine reductase OS=Mus musculus GN=Kdsr PE=1 SV=2
Q8JZU2	0.42265	0.713977	1.88945	0	100000	0.000114204	0	0.111174	0	311	4	0	Tricarboxylate transport protein, mitochondrial OS=Mus musculus GN=Slc25a1 PE=1 SV=1
B2RQQ1	0.42265	0.713977	2.83418	0	100000	2.74904e-05	0	0.0133067	0	1938	6	0	MCG133649, isoform CRA_a OS=Mus musculus GN=Myh6 PE=1 SV=1
Q8VHM5	0.42265	0.713977	0	3.9335	0	0	0.000109125	0	0.327176	632	0	18	Heterogeneous nuclear ribonucleoprotein R OS=Mus musculus GN=Hnrnpr PE=1 SV=1
B8JK33	0.42265	0.713977	15.6954	0	100000	0.000468696	0	0.783218	0	640	46	0	Heterogeneous nuclear ribonucleoprotein M OS=Mus musculus GN=Hnrnpm PE=1 SV=1
Q3TTY5	0.42265	0.713977	1.88945	0	100000	5.0237e-05	0	0.0467499	0	707	4	0	Keratin, type II cytoskeletal 2 epidermal OS=Mus musculus GN=Krt2 PE=1 SV=1
Q8CIG8	0.42265	0.713977	0	2.18528	0	0	6.01492e-05	0	0.192537	637	0	10	Protein arginine N-methyltransferase 5 OS=Mus musculus GN=Prmt5 PE=1 SV=3
P68510	0.42265	0.713977	9.91962	0	100000	0.000757996	0	0.533386	0	246	21	0	14-3-3 protein eta OS=Mus musculus GN=Ywhah PE=1 SV=2
A2A9H6	0.42265	0.713977	1.88945	0	100000	9.74953e-06	0	0.0125095	0	3643	4	0	Protein Gm884 OS=Mus musculus GN=Gm884 PE=1 SV=1
Q99JI4	0.42265	0.713977	0	3.71497	0	0	0.000167444	0	0.341006	389	0	17	26S proteasome non-ATPase regulatory subunit 6 OS=Mus musculus GN=Psmd6 PE=1 SV=1
Q3UBT1	0.42265	0.713977	4.09445	0	100000	0.000243018	0	0.440912	0	322	12	0	Nuclease-sensitive element-binding protein 1 OS=Mus musculus GN=Ybx1 PE=1 SV=1
Q6GV12	0.42265	0.713977	0	1.96675	0	0	0.000103866	0	0.535385	332	0	9	3-ketodihydrosphingosine reductase OS=Mus musculus GN=Kdsr PE=1 SV=1
Q8K3J1	0.42265	0.713977	0	2.84086	0	0	0.000234951	0	0.271839	212	0	13	NADH dehydrogenase [ubiquinone] iron-sulfur protein 8, mitochondrial OS=Mus musculus GN=Ndufs8 PE=1 SV=1
P19137	0.42265	0.713977	5.45927	0	100000	3.38313e-05	0	0.0619229	0	3084	16	0	Laminin subunit alpha-1 OS=Mus musculus GN=Lama1 PE=1 SV=1
Q02257	0.42265	0.713977	0	3.05939	0	0	7.20014e-05	0	0.115287	745	0	14	Junction plakoglobin OS=Mus musculus GN=Jup PE=1 SV=3
A0A0G2JG10	0.42265	0.713977	1.88945	0	100000	5.8417e-05	0	0.0601069	0	608	4	0	Pre-mRNA-splicing factor ATP-dependent RNA helicase DHX15 OS=Mus musculus GN=Dhx15 PE=1 SV=1
B1AVK5	0.42265	0.713977	0.472363	0	100000	5.25097e-06	0	0.00697982	0	1691	1	0	Protein Col4a6 OS=Mus musculus GN=Col4a6 PE=1 SV=1
A6H656	0.42265	0.713977	0	3.05939	0	0	0.000216295	0	0.457125	248	0	14	Odf1 protein OS=Mus musculus GN=Odf1 PE=2 SV=1
A2ANP4	0.42265	0.713977	0	1.09264	0	0	2.73289e-05	0	0.103061	701	0	5	Dynein intermediate chain 1, axonemal OS=Mus musculus GN=Dnaic1 PE=1 SV=1
Q8VDJ3	0.42265	0.713977	0	5.4632	0	0	7.55423e-05	0	0.191328	1268	0	25	Vigilin OS=Mus musculus GN=Hdlbp PE=1 SV=1
E9Q472	0.42265	0.713977	1.88945	0	100000	2.4211e-05	0	0.0313188	0	1467	4	0	Protein Gm884 OS=Mus musculus GN=Gm884 PE=1 SV=1
Q5BLJ7	0.42265	0.713977	0	1.96675	0	0	0.000228368	0	0.473676	151	0	9	40S ribosomal protein S13 OS=Mus musculus GN=Rps13 PE=1 SV=1
Q3U1U6	0.42265	0.713977	2.83418	0	100000	0.000104669	0	0.0786492	0	509	6	0	TSC22 domain family protein 4 OS=Mus musculus GN=Tsc22d4 PE=1 SV=1
G3X8R0	0.42265	0.713977	0.472363	0	100000	4.69809e-05	0	0.0432653	0	189	1	0	Receptor expression-enhancing protein OS=Mus musculus GN=Reep5 PE=1 SV=1
P61089	0.42265	0.713977	0	1.96675	0	0	0.000226865	0	0.785792	152	0	9	Ubiquitin-conjugating enzyme E2 N OS=Mus musculus GN=Ube2n PE=1 SV=1
Q924X2	0.42265	0.713977	0	2.84086	0	0	6.45202e-05	0	0.155183	772	0	13	Carnitine O-palmitoyltransferase 1, muscle isoform OS=Mus musculus GN=Cpt1b PE=1 SV=1
B1AVH5	0.42265	0.713977	0	2.84086	0	0	9.17303e-05	0	0.212272	543	0	13	Coronin OS=Mus musculus GN=Coro2a PE=1 SV=1
B1AVH4	0.42265	0.713977	0	2.84086	0	0	9.50564e-05	0	0.221138	524	0	13	Coronin OS=Mus musculus GN=Coro2a PE=1 SV=1
Q9QYB5	0.42265	0.713977	1.36482	0	100000	3.69461e-05	0	0.0619229	0	706	4	0	Gamma-adducin OS=Mus musculus GN=Add3 PE=1 SV=2
Q6NZD2	0.42265	0.713977	0	3.71497	0	0	0.00012502	0	0.298902	521	0	17	Sorting nexin 1 OS=Mus musculus GN=Snx1 PE=1 SV=1
G3X8S5	0.42265	0.713977	0.472363	0	100000	3.40206e-05	0	0.0406728	0	261	1	0	DnaJ homolog subfamily B member 6 OS=Mus musculus GN=Dnajb6 PE=1 SV=1
Q3UC67	0.42265	0.713977	0	1.5297	0	0	3.92687e-05	0	0.0748721	683	0	7	Acyl-CoA synthetase long-chain family member 5, isoform CRA_b OS=Mus musculus GN=Acsl5 PE=1 SV=1
Q9D485	0.42265	0.713977	0	3.9335	0	0	9.19561e-05	0	0.184129	750	0	18	EF-hand domain-containing family member C2 OS=Mus musculus GN=Efhc2 PE=2 SV=2
Q3TG45	0.42265	0.713977	0.472363	0	100000	3.50964e-05	0	0.0321594	0	253	1	0	26S proteasome non-ATPase regulatory subunit 8 OS=Mus musculus GN=Psmd8 PE=1 SV=1
J3QQ30	0.42265	0.713977	0	1.96675	0	0	0.000127246	0	0.347246	271	0	9	Phosphatidylinositol transfer protein alpha isoform OS=Mus musculus GN=Pitpna PE=1 SV=1
Q3T9X3	0.42265	0.713977	0	3.05939	0	0	6.23733e-05	0	0.196182	860	0	14	Dynamin-2 OS=Mus musculus GN=Dnm2 PE=1 SV=1
Q3TJZ6	0.42265	0.713977	0.472363	0	100000	1.72415e-05	0	0.0230183	0	515	1	0	Protein FAM98A OS=Mus musculus GN=Fam98a PE=1 SV=1
A0A0R4J1Z3	0.42265	0.713977	0	1.09264	0	0	7.78761e-05	0	0.147372	246	0	5	Transmembrane protein 33 OS=Mus musculus GN=Tmem33 PE=1 SV=1
H7BX01	0.42265	0.713977	0	1.5297	0	0	2.74239e-05	0	0.0701994	978	0	7	Dynamin-like 120 kDa protein, mitochondrial OS=Mus musculus GN=Opa1 PE=1 SV=1
Q62186	0.42265	0.713977	0.944726	0	100000	0.000103249	0	0.108114	0	172	2	0	Translocon-associated protein subunit delta OS=Mus musculus GN=Ssr4 PE=1 SV=1
Q8BMJ3	0.42265	0.713977	0.944726	0	100000	0.000123325	0	0.17235	0	144	2	0	Eukaryotic translation initiation factor 1A, X-chromosomal OS=Mus musculus GN=Eif1ax PE=2 SV=3
Q9WUD1	0.42265	0.713977	0	1.80571	0	0	0.000106451	0	0.17235	304	0	6	STIP1 homology and U box-containing protein 1 OS=Mus musculus GN=Stub1 PE=1 SV=1
D3Z5R8	0.42265	0.713977	3.67702	0	100000	0.000381206	0	0.661794	0	177	9	0	40S ribosomal protein S19 (Fragment) OS=Mus musculus GN=Rps19 PE=1 SV=7
F8VQ40	0.42265	0.713977	5.45927	0	100000	3.38423e-05	0	0.0619229	0	3083	16	0	Laminin subunit alpha-1 OS=Mus musculus GN=Lama1 PE=1 SV=1
B2RSH2	0.42265	0.713977	1.88945	0	100000	0.000100332	0	0.105075	0	354	4	0	Guanine nucleotide-binding protein G(i) subunit alpha-1 OS=Mus musculus GN=Gnai1 PE=1 SV=1
M0QWP1	0.42265	0.713977	0	1.96675	0	0	1.69536e-05	0	0.0573984	2034	0	9	Agrin OS=Mus musculus GN=Agrn PE=1 SV=1
Q9JJU8	0.42265	0.713977	0	2.84086	0	0	0.000436926	0	1.44855	114	0	13	SH3 domain-binding glutamic acid-rich-like protein OS=Mus musculus GN=Sh3bgrl PE=1 SV=1
Q3UAI3	0.42265	0.713977	0.472363	0	100000	1.88123e-05	0	0.0197512	0	472	1	0	CD36 antigen, isoform CRA_a OS=Mus musculus GN=Cd36 PE=1 SV=1
O35593	0.42265	0.713977	0	3.71497	0	0	0.000210115	0	0.492474	310	0	17	26S proteasome non-ATPase regulatory subunit 14 OS=Mus musculus GN=Psmd14 PE=1 SV=2
A8IP69	0.42265	0.713977	10.8643	0	100000	0.000826825	0	0.677964	0	247	23	0	14-3-3 protein gamma OS=Mus musculus GN=Ywhag PE=1 SV=1
Q14AF6	0.42265	0.713977	0	1.5297	0	0	0.000227293	0	0.366313	118	0	7	MCG4862 OS=Mus musculus GN=Snrpd2 PE=1 SV=1
Q7TSV4	0.42265	0.713977	0.944726	0	100000	2.86432e-05	0	0.0321594	0	620	2	0	Phosphoglucomutase-2 OS=Mus musculus GN=Pgm2 PE=1 SV=1
Q544N9	0.42265	0.713977	1.41709	0	100000	5.40328e-05	0	0.0610139	0	493	3	0	Monocarboxylate transporter 1 OS=Mus musculus GN=Slc16a1 PE=1 SV=1
O55137	0.42265	0.713977	2.04279	0	100000	8.94636e-05	0	0.105075	0	419	5	0	Acyl-coenzyme A thioesterase 1 OS=Mus musculus GN=Acot1 PE=1 SV=1
H3BJ97	0.42265	0.713977	0	1.96675	0	0	7.92725e-05	0	0.306223	435	0	9	Tubulointerstitial nephritis antigen-like OS=Mus musculus GN=Tinagl1 PE=1 SV=1
P50543	0.42265	0.713977	0.341205	0	100000	6.65407e-05	0	0.15182	0	98	1	0	Protein S100-A11 OS=Mus musculus GN=S100a11 PE=1 SV=1
Q64314	0.42265	0.713977	0	1.50476	0	0	7.05957e-05	0	0.120482	382	0	5	Hematopoietic progenitor cell antigen CD34 OS=Mus musculus GN=Cd34 PE=1 SV=1
Q5M9P5	0.42265	0.713977	0	2.84086	0	0	0.000234951	0	0.271839	212	0	13	NADH dehydrogenase (Ubiquinone) Fe-S protein 8 OS=Mus musculus GN=Ndufs8 PE=1 SV=1
A0A087WNT1	0.42265	0.713977	1.41709	0	100000	0.000198792	0	0.376046	0	134	3	0	Transcription elongation factor B polypeptide 1 OS=Mus musculus GN=Tceb1 PE=1 SV=1
Q91VJ2	0.42265	0.713977	1.41709	0	100000	0.000102454	0	0.072062	0	260	3	0	Protein kinase C delta-binding protein OS=Mus musculus GN=Prkcdbp PE=1 SV=1
G3UXG7	0.42265	0.713977	0.944726	0	100000	0.000108285	0	0.108114	0	164	2	0	Casein kinase II subunit beta OS=Mus musculus GN=Csnk2b PE=1 SV=1
B2CKC6	0.42265	0.713977	0	3.83775	0	0	0.000115169	0	0.167714	648	0	10	EF-hand domain containing 1 OS=Mus musculus GN=Efhc1 PE=1 SV=1
P34022	0.42265	0.713977	2.04279	0	100000	0.000184656	0	0.295997	0	203	5	0	Ran-specific GTPase-activating protein OS=Mus musculus GN=Ranbp1 PE=1 SV=2
Q5M9N8	0.42265	0.713977	5.66835	0	100000	0.000394639	0	0.601811	0	270	12	0	60S ribosomal protein L7 OS=Mus musculus GN=Rpl7 PE=1 SV=1
Q91ZX7	0.42265	0.713977	7.8477	0	100000	3.29995e-05	0	0.0547087	0	4545	23	0	Prolow-density lipoprotein receptor-related protein 1 OS=Mus musculus GN=Lrp1 PE=1 SV=1
Q059K2	0.42265	0.713977	0	3.9335	0	0	9.19561e-05	0	0.184129	750	0	18	EF-hand domain (C-terminal) containing 2 OS=Mus musculus GN=Efhc2 PE=1 SV=1
B2RWH8	0.42265	0.713977	0	3.45398	0	0	0.000124845	0	0.125736	538	0	9	Dimethylaniline monooxygenase [N-oxide-forming] OS=Mus musculus GN=Gm4846 PE=2 SV=1
Q544Q7	0.42265	0.713977	0	3.71497	0	0	0.000234301	0	0.39257	278	0	17	Sodium/potassium-transporting ATPase subunit beta OS=Mus musculus GN=Atp1b3 PE=1 SV=1
A2AJY7	0.42265	0.713977	0	2.30265	0	0	0.000161071	0	0.214791	278	0	6	Collagen alpha-1(XV) chain OS=Mus musculus GN=Col15a1 PE=1 SV=1
P62960	0.42265	0.713977	4.09445	0	100000	0.000243018	0	0.440912	0	322	12	0	Nuclease-sensitive element-binding protein 1 OS=Mus musculus GN=Ybx1 PE=1 SV=3
A2AFQ0	0.42265	0.713977	2.45135	0	100000	1.02746e-05	0	0.0189392	0	4378	6	0	E3 ubiquitin-protein ligase HUWE1 OS=Mus musculus GN=Huwe1 PE=1 SV=1
D3Z5M2	0.42265	0.713977	0	1.50476	0	0	4.38497e-05	0	0.0729965	615	0	5	Polyadenylate-binding protein OS=Mus musculus GN=Gm10110 PE=3 SV=1
A0A0R4J1Q7	0.42265	0.713977	0	1.5297	0	0	2.96032e-05	0	0.0601069	906	0	7	Ectonucleotide pyrophosphatase/phosphodiesterase 1, isoform CRA_a OS=Mus musculus GN=Enpp1 PE=1 SV=1
F7C1S6	0.42265	0.713977	0.944726	0	100000	0.000341515	0	0.675638	0	52	2	0	Mesencephalic astrocyte-derived neurotrophic factor (Fragment) OS=Mus musculus GN=Manf PE=1 SV=1
Q544T7	0.42265	0.713977	4.25127	0	100000	0.000122007	0	0.0970731	0	655	9	0	alpha-1,2-Mannosidase OS=Mus musculus GN=Man1a PE=1 SV=1
P24270	0.42265	0.713977	0	2.18528	0	0	7.27041e-05	0	0.180567	527	0	10	Catalase OS=Mus musculus GN=Cat PE=1 SV=4
A0A0A6YWR2	0.42265	0.713977	0.472363	0	100000	2.25939e-05	0	0.0246631	0	393	1	0	Ig gamma-1 chain C region secreted form (Fragment) OS=Mus musculus GN=Ighg1 PE=1 SV=1
Q61316	0.42265	0.713977	0	5.90025	0	0	0.000123009	0	0.412907	841	0	27	Heat shock 70 kDa protein 4 OS=Mus musculus GN=Hspa4 PE=1 SV=1
Q9WUR9	0.42265	0.713977	0	2.18528	0	0	0.000171816	0	0.593238	223	0	10	Adenylate kinase 4, mitochondrial OS=Mus musculus GN=Ak4 PE=1 SV=1
Q9CWP6	0.42265	0.713977	0.944726	0	100000	3.42833e-05	0	0.0133067	0	518	2	0	Motile sperm domain-containing protein 2 OS=Mus musculus GN=Mospd2 PE=1 SV=2
P35762	0.42265	0.713977	0	1.5297	0	0	0.000113646	0	0.168869	236	0	7	CD81 antigen OS=Mus musculus GN=Cd81 PE=1 SV=2
E9Q9E1	0.42265	0.713977	0	2.84086	0	0	3.12678e-05	0	0.059202	1593	0	13	Eukaryotic translation initiation factor 4 gamma 1 OS=Mus musculus GN=Eif4g1 PE=1 SV=1
Q02566	0.42265	0.713977	2.83418	0	100000	2.74904e-05	0	0.0133067	0	1938	6	0	Myosin-6 OS=Mus musculus GN=Myh6 PE=1 SV=2
Q9QXK3	0.42265	0.713977	0	2.84086	0	0	5.71867e-05	0	0.170027	871	0	13	Coatomer subunit gamma-2 OS=Mus musculus GN=Copg2 PE=1 SV=1
P47740	0.42265	0.713977	0.944726	0	100000	3.66917e-05	0	0.0389544	0	484	2	0	Fatty aldehyde dehydrogenase OS=Mus musculus GN=Aldh3a2 PE=1 SV=2
D3Z5A6	0.42265	0.713977	0.944726	0	100000	0.000265056	0	0.426781	0	67	2	0	Splicing factor 3A subunit 2 (Fragment) OS=Mus musculus GN=Sf3a2 PE=1 SV=1
B2RWF7	0.42265	0.713977	0	1.09264	0	0	6.12062e-05	0	0.145163	313	0	5	MCG15480 OS=Mus musculus GN=Ppil6 PE=1 SV=1
Q8K2I4	0.42265	0.713977	4.77686	0	100000	0.000103861	0	0.128919	0	879	14	0	Beta-mannosidase OS=Mus musculus GN=Manba PE=1 SV=1
Q61781	0.42265	0.713977	0	4.6053	0	0	0.000185031	0	0.347246	484	0	12	Keratin, type I cytoskeletal 14 OS=Mus musculus GN=Krt14 PE=1 SV=2
S4R165	0.42265	0.713977	0	2.70857	0	0	4.13472e-05	0	0.0931271	1174	0	9	Ankyrin-3 OS=Mus musculus GN=Ank3 PE=1 SV=1
P60766	0.42265	0.713977	0	3.05939	0	0	0.000280843	0	0.490575	191	0	14	Cell division control protein 42 homolog OS=Mus musculus GN=Cdc42 PE=1 SV=2
B1AWN8	0.42265	0.713977	0	1.80571	0	0	7.6685e-05	0	0.0970731	422	0	6	Protein Cylc2 OS=Mus musculus GN=Cylc2 PE=4 SV=2
Q62203	0.42265	0.713977	0.944726	0	100000	3.73869e-05	0	0.041535	0	475	2	0	Splicing factor 3A subunit 2 OS=Mus musculus GN=Sf3a2 PE=1 SV=2
P13541	0.42265	0.713977	1.41709	0	100000	1.3731e-05	0	0.0109205	0	1940	3	0	Myosin-3 OS=Mus musculus GN=Myh3 PE=2 SV=2
P14873	0.42265	0.713977	8.18891	0	100000	6.35161e-05	0	0.126795	0	2464	24	0	Microtubule-associated protein 1B OS=Mus musculus GN=Map1b PE=1 SV=2
A2AGJ2	0.42265	0.713977	0.944726	0	100000	9.154e-05	0	0.142965	0	194	2	0	Regulator of microtubule dynamics protein 1 OS=Mus musculus GN=Rmdn1 PE=1 SV=1
Q9CX56	0.42265	0.713977	0.472363	0	100000	2.51541e-05	0	0.0221987	0	353	1	0	26S proteasome non-ATPase regulatory subunit 8 OS=Mus musculus GN=Psmd8 PE=1 SV=2
Q62219	0.42265	0.713977	0	1.96675	0	0	7.48016e-05	0	0.258063	461	0	9	Transforming growth factor beta-1-induced transcript 1 protein OS=Mus musculus GN=Tgfb1i1 PE=1 SV=2
Q8R2Z5	0.42265	0.713977	0	1.09264	0	0	4.61627e-05	0	0.17235	415	0	5	von Willebrand factor A domain-containing protein 1 OS=Mus musculus GN=Vwa1 PE=1 SV=1
Q8BVQ5	0.42265	0.713977	0	1.09264	0	0	4.96309e-05	0	0.135349	386	0	5	Protein phosphatase methylesterase 1 OS=Mus musculus GN=Ppme1 PE=1 SV=5
Q9D8S9	0.42265	0.713977	2.04723	0	100000	0.000285591	0	0.505892	0	137	6	0	BolA-like protein 1 OS=Mus musculus GN=Bola1 PE=1 SV=1
Q8CHR6	0.42265	0.713977	0	2.18528	0	0	3.73805e-05	0	0.0970731	1025	0	10	Dihydropyrimidine dehydrogenase [NADP(+)] OS=Mus musculus GN=Dpyd PE=1 SV=1
Q9D939	0.42265	0.713977	2.38843	0	100000	0.000154213	0	0.186517	0	296	7	0	Sulfotransferase 1C2 OS=Mus musculus GN=Sult1c2 PE=1 SV=1
G5E8K3	0.42265	0.713977	2.72964	0	100000	2.68491e-05	0	0.0476261	0	1943	8	0	Ankyrin 3, epithelial, isoform CRA_b OS=Mus musculus GN=Ank3 PE=1 SV=1
G5E8K2	0.42265	0.713977	2.72964	0	100000	2.68907e-05	0	0.0476261	0	1940	8	0	Ankyrin 3, epithelial, isoform CRA_l OS=Mus musculus GN=Ank3 PE=1 SV=1
Q6PB66	0.42265	0.713977	0	4.37056	0	0	5.50504e-05	0	0.157437	1392	0	20	Leucine-rich PPR motif-containing protein, mitochondrial OS=Mus musculus GN=Lrpprc PE=1 SV=2
E9QNU1	0.42265	0.713977	0	1.80571	0	0	8.67589e-05	0	0.128919	373	0	6	NAD(P)(+)--arginine ADP-ribosyltransferase OS=Mus musculus GN=Art3 PE=1 SV=1
Q545M2	0.42265	0.713977	0	2.70857	0	0	0.000325783	0	0.389235	149	0	9	Sperm surface protein Sp17 OS=Mus musculus GN=Spa17 PE=1 SV=1
P24668	0.42265	0.713977	1.88945	0	100000	0.000127761	0	0.115287	0	278	4	0	Cation-dependent mannose-6-phosphate receptor OS=Mus musculus GN=M6pr PE=1 SV=1
Q60864	0.42265	0.713977	1.41709	0	100000	4.90574e-05	0	0.0601069	0	543	3	0	Stress-induced-phosphoprotein 1 OS=Mus musculus GN=Stip1 PE=1 SV=1
F6QA74	0.42265	0.713977	1.41709	0	100000	9.21736e-05	0	0.0767563	0	289	3	0	DNA-(apurinic or apyrimidinic site) lyase (Fragment) OS=Mus musculus GN=Apex1 PE=1 SV=1
Q9R0P9	0.42265	0.713977	0.472363	0	100000	3.98179e-05	0	0.0683453	0	223	1	0	Ubiquitin carboxyl-terminal hydrolase isozyme L1 OS=Mus musculus GN=Uchl1 PE=1 SV=1
Q505L1	0.42265	0.713977	0	1.09264	0	0	4.46562e-05	0	0.234053	429	0	5	Actin-like 6A, isoform CRA_a OS=Mus musculus GN=Actl6a PE=1 SV=1
Q60872	0.42265	0.713977	0.944726	0	100000	0.000123325	0	0.17235	0	144	2	0	Eukaryotic translation initiation factor 1A OS=Mus musculus GN=Eif1a PE=2 SV=3
Q9WUK2	0.42265	0.713977	0	1.80571	0	0	0.000130488	0	0.328698	248	0	6	Eukaryotic translation initiation factor 4H OS=Mus musculus GN=Eif4h PE=1 SV=3
Q60870	0.42265	0.713977	0.472363	0	100000	4.79967e-05	0	0.0441335	0	185	1	0	Receptor expression-enhancing protein 5 OS=Mus musculus GN=Reep5 PE=1 SV=1
G3UXU2	0.42265	0.713977	0.944726	0	100000	9.86598e-05	0	0.0970731	0	180	2	0	Casein kinase II subunit beta (Fragment) OS=Mus musculus GN=Csnk2b PE=1 SV=2
Q5QJV3	0.42265	0.713977	0	3.91238	0	0	0.000381063	0	0.574234	184	0	13	Epididymis-specific RNase-like OS=Mus musculus GN=Rnase9 PE=2 SV=1
Q9WUL7	0.42265	0.713977	0	1.5297	0	0	0.000147366	0	0.361497	182	0	7	ADP-ribosylation factor-like protein 3 OS=Mus musculus GN=Arl3 PE=1 SV=1
O88952	0.42265	0.713977	0	1.80571	0	0	0.000164269	0	0.31512	197	0	6	Protein lin-7 homolog C OS=Mus musculus GN=Lin7c PE=1 SV=2
P45952	0.42265	0.713977	0	2.18528	0	0	9.10096e-05	0	0.221138	421	0	10	Medium-chain specific acyl-CoA dehydrogenase, mitochondrial OS=Mus musculus GN=Acadm PE=1 SV=1
Q9JJW6	0.42265	0.713977	0.472363	0	100000	4.07311e-05	0	0.0406728	0	218	1	0	Aly/REF export factor 2 OS=Mus musculus GN=Alyref2 PE=1 SV=1
P21995	0.42265	0.713977	2.04723	0	100000	0.000118563	0	0.177029	0	330	6	0	Embigin OS=Mus musculus GN=Emb PE=1 SV=2
P41105	0.42265	0.713977	1.88945	0	100000	0.000259252	0	0.309175	0	137	4	0	60S ribosomal protein L28 OS=Mus musculus GN=Rpl28 PE=1 SV=2
Q9D8L3	0.42265	0.713977	0.944726	0	100000	0.000102652	0	0.107099	0	173	2	0	Signal sequence receptor, delta OS=Mus musculus GN=Ssr4 PE=1 SV=1
P08121	0.42265	0.713977	1.41709	0	100000	1.81955e-05	0	0.0125095	0	1464	3	0	Collagen alpha-1(III) chain OS=Mus musculus GN=Col3a1 PE=1 SV=4
Q3TBW9	0.42265	0.713977	0	0.383775	0	0	2.56458e-05	0	0.0538162	291	0	1	m7GpppX diphosphatase OS=Mus musculus GN=Dcps PE=1 SV=1
S4R187	0.42265	0.713977	0	2.70857	0	0	4.96335e-05	0	0.115287	978	0	9	Ankyrin-3 OS=Mus musculus GN=Ank3 PE=1 SV=1
Q9R0N0	0.42265	0.713977	0	1.09264	0	0	4.88712e-05	0	0.124681	392	0	5	Galactokinase OS=Mus musculus GN=Galk1 PE=1 SV=2
Q545E6	0.42265	0.713977	0	1.96675	0	0	0.000151244	0	0.414627	228	0	9	RNA-binding protein OS=Mus musculus GN=Tsn PE=1 SV=1
O08810	0.42265	0.713977	0	3.05939	0	0	5.52431e-05	0	0.15182	971	0	14	116 kDa U5 small nuclear ribonucleoprotein component OS=Mus musculus GN=Eftud2 PE=1 SV=1
Q3U4Z7	0.42265	0.713977	0	5.4632	0	0	7.55423e-05	0	0.191328	1268	0	25	High density lipoprotein (HDL) binding protein, isoform CRA_d OS=Mus musculus GN=Hdlbp PE=1 SV=1
Q9D2U9	0.42265	0.713977	0	12.0381	0	0	0.00171223	0	1.02773	126	0	40	Histone H2B type 3-A OS=Mus musculus GN=Hist3h2ba PE=1 SV=3
E9Q1D5	0.42265	0.713977	0	1.96675	0	0	8.17146e-05	0	0.291665	422	0	9	Transforming growth factor beta-1-induced transcript 1 protein OS=Mus musculus GN=Tgfb1i1 PE=1 SV=1
Q9CR67	0.42265	0.713977	0	1.09264	0	0	7.75608e-05	0	0.146266	247	0	5	Transmembrane protein 33 OS=Mus musculus GN=Tmem33 PE=1 SV=1
Q8BTZ7	0.42265	0.713977	1.88945	0	100000	9.86598e-05	0	0.134271	0	360	4	0	Mannose-1-phosphate guanyltransferase beta OS=Mus musculus GN=Gmppb PE=1 SV=1
Q91YZ8	0.42265	0.713977	0	1.50476	0	0	4.38497e-05	0	0.0729965	615	0	5	Polyadenylate-binding protein OS=Mus musculus GN=Pabpc4 PE=1 SV=1
Q9DCV4	0.42265	0.713977	0.944726	0	100000	5.82255e-05	0	0.0843804	0	305	2	0	Regulator of microtubule dynamics protein 1 OS=Mus musculus GN=Rmdn1 PE=1 SV=2
B1ATZ1	0.42265	0.713977	0	1.09264	0	0	2.49772e-05	0	0.0655802	767	0	5	Hepatocyte growth factor-regulated tyrosine kinase substrate OS=Mus musculus GN=Hgs PE=1 SV=1
B1ATZ0	0.42265	0.713977	0	1.09264	0	0	2.50098e-05	0	0.0655802	766	0	5	Hepatocyte growth factor-regulated tyrosine kinase substrate OS=Mus musculus GN=Hgs PE=1 SV=1
F6TXE3	0.42265	0.713977	0.944726	0	100000	0.000159989	0	0.112199	0	111	2	0	Protein-L-isoaspartate(D-aspartate) O-methyltransferase (Fragment) OS=Mus musculus GN=Pcmt1 PE=1 SV=1
Q9CZD3	0.42265	0.713977	0	3.61142	0	0	8.87821e-05	0	0.0960832	729	0	12	Glycine--tRNA ligase OS=Mus musculus GN=Gars PE=1 SV=1
Q8R1B4	0.42265	0.713977	2.83418	0	100000	5.84811e-05	0	0.0389544	0	911	6	0	Eukaryotic translation initiation factor 3 subunit C OS=Mus musculus GN=Eif3c PE=1 SV=1
P14148	0.42265	0.713977	5.66835	0	100000	0.000394639	0	0.601811	0	270	12	0	60S ribosomal protein L7 OS=Mus musculus GN=Rpl7 PE=1 SV=2
P62267	0.42265	0.713977	1.41709	0	100000	0.000186281	0	0.243272	0	143	3	0	40S ribosomal protein S23 OS=Mus musculus GN=Rps23 PE=1 SV=3
Q9DCS9	0.42265	0.713977	1.36482	0	100000	0.000148204	0	0.128919	0	176	4	0	NADH dehydrogenase [ubiquinone] 1 beta subcomplex subunit 10 OS=Mus musculus GN=Ndufb10 PE=1 SV=3
Z4YKB8	0.42265	0.713977	0	3.61142	0	0	0.000116827	0	0.194964	554	0	12	Heterochromatin protein 1-binding protein 3 OS=Mus musculus GN=Hp1bp3 PE=1 SV=1
Q9DCS3	0.42265	0.713977	0	2.70857	0	0	0.000130138	0	0.216054	373	0	9	Trans-2-enoyl-CoA reductase, mitochondrial OS=Mus musculus GN=Mecr PE=1 SV=2
Q91YW3	0.42265	0.713977	2.85991	0	100000	0.000104126	0	0.132123	0	504	7	0	DnaJ homolog subfamily C member 3 OS=Mus musculus GN=Dnajc3 PE=1 SV=1
Q9Z2X2	0.42265	0.713977	0	1.5297	0	0	0.000116106	0	0.363099	231	0	7	26S proteasome non-ATPase regulatory subunit 10 OS=Mus musculus GN=Psmd10 PE=1 SV=3
Q3UMA3	0.42265	0.713977	0	1.09264	0	0	2.46875e-05	0	0.0646627	776	0	5	Hepatocyte growth factor-regulated tyrosine kinase substrate OS=Mus musculus GN=Hgs PE=1 SV=1
P30681	0.42265	0.713977	0	1.80571	0	0	0.0001541	0	0.295997	210	0	6	High mobility group protein B2 OS=Mus musculus GN=Hmgb2 PE=1 SV=3
Q8BLN5	0.42265	0.713977	0	2.84086	0	0	6.7953e-05	0	0.149591	733	0	13	Lanosterol synthase OS=Mus musculus GN=Lss PE=1 SV=2
P10605	0.42265	0.713977	3.7789	0	100000	0.000209543	0	0.217321	0	339	8	0	Cathepsin B OS=Mus musculus GN=Ctsb PE=1 SV=2
Q91V64	0.42265	0.713977	2.72964	0	100000	0.000175649	0	0.281672	0	297	8	0	Isochorismatase domain-containing protein 1 OS=Mus musculus GN=Isoc1 PE=1 SV=1
Q9CQW9	0.42265	0.713977	0.682409	0	100000	9.51969e-05	0	0.133196	0	137	2	0	Interferon-induced transmembrane protein 3 OS=Mus musculus GN=Ifitm3 PE=1 SV=1
Q6PHQ9	0.42265	0.713977	0	1.50476	0	0	4.08599e-05	0	0.0674215	660	0	5	Polyadenylate-binding protein OS=Mus musculus GN=Pabpc4 PE=1 SV=1
B2RY50	0.42265	0.713977	0	2.18528	0	0	3.6948e-05	0	0.0758131	1037	0	10	Armadillo repeat-containing protein 4 OS=Mus musculus GN=Armc4 PE=1 SV=1
Q8R1F1	0.42265	0.713977	0	1.96675	0	0	4.60395e-05	0	0.0931271	749	0	9	Niban-like protein 1 OS=Mus musculus GN=Fam129b PE=1 SV=2
A0A0A6YXL6	0.42265	0.713977	0.944726	0	100000	6.36515e-06	0	0.00855064	0	2790	2	0	Lipopolysaccharide-responsive and beige-like anchor protein OS=Mus musculus GN=Lrba PE=1 SV=1
Q32P04	0.42265	0.713977	0	6.11878	0	0	0.000184969	0	0.507827	580	0	28	Keratin 5 OS=Mus musculus GN=Krt5 PE=1 SV=2
Q0VEE0	0.42265	0.713977	1.88945	0	100000	6.16624e-05	0	0.0882454	0	576	4	0	5&#039; nucleotidase, ecto OS=Mus musculus GN=Nt5e PE=1 SV=1
Q99LI8	0.42265	0.713977	0	1.09264	0	0	2.47194e-05	0	0.0646627	775	0	5	Hepatocyte growth factor-regulated tyrosine kinase substrate OS=Mus musculus GN=Hgs PE=1 SV=2
Q64669	0.42265	0.713977	1.88945	0	100000	0.000129626	0	0.128919	0	274	4	0	NAD(P)H dehydrogenase [quinone] 1 OS=Mus musculus GN=Nqo1 PE=1 SV=3
Q8BU30	0.42265	0.713977	0	2.18528	0	0	3.03606e-05	0	0.0655802	1262	0	10	Isoleucine--tRNA ligase, cytoplasmic OS=Mus musculus GN=Iars PE=1 SV=2
Q3TVJ8	0.42265	0.713977	0.944726	0	100000	0.000103249	0	0.108114	0	172	2	0	Signal sequence receptor, delta, isoform CRA_b OS=Mus musculus GN=Ssr4 PE=1 SV=1
Q3TVI5	0.42265	0.713977	1.41709	0	100000	1.81955e-05	0	0.0125095	0	1464	3	0	Collagen alpha-1(III) chain OS=Mus musculus GN=Col3a1 PE=1 SV=1
A2AH85	0.42265	0.713977	0	3.05939	0	0	5.51863e-05	0	0.15182	972	0	14	116 kDa U5 small nuclear ribonucleoprotein component OS=Mus musculus GN=Eftud2 PE=1 SV=1
Q61133	0.42265	0.713977	0.472363	0	100000	3.63909e-05	0	0.0467499	0	244	1	0	Glutathione S-transferase theta-2 OS=Mus musculus GN=Gstt2 PE=1 SV=4
Q9Z2N8	0.42265	0.713977	0	1.09264	0	0	4.46562e-05	0	0.234053	429	0	5	Actin-like protein 6A OS=Mus musculus GN=Actl6a PE=1 SV=2
Q9CQJ8	0.42265	0.713977	0.682409	0	100000	7.28602e-05	0	0.203549	0	179	2	0	NADH dehydrogenase [ubiquinone] 1 beta subcomplex subunit 9 OS=Mus musculus GN=Ndufb9 PE=1 SV=3
Q8BH61	0.42265	0.713977	0	2.84086	0	0	6.80459e-05	0	0.119438	732	0	13	Coagulation factor XIII A chain OS=Mus musculus GN=F13a1 PE=1 SV=3
Q3TMZ1	0.42265	0.713977	0	1.50476	0	0	8.42736e-05	0	0.155183	320	0	5	Pyrroline-5-carboxylate reductase OS=Mus musculus GN=Pycr2 PE=1 SV=1
G3UWD6	0.42265	0.713977	5.66835	0	100000	0.000207705	0	0.144063	0	513	12	0	Glucose-6-phosphate 1-dehydrogenase OS=Mus musculus GN=G6pd2 PE=1 SV=1
Q9D6Y7	0.42265	0.713977	0.472363	0	100000	3.8109e-05	0	0.0380982	0	233	1	0	Mitochondrial peptide methionine sulfoxide reductase OS=Mus musculus GN=Msra PE=1 SV=1
Q543P7	0.42265	0.713977	0	1.5297	0	0	0.000147366	0	0.361497	182	0	7	ADP-ribosylation factor-like protein 3 OS=Mus musculus GN=Arl3 PE=1 SV=1
Q6PDC2	0.42265	0.713977	0	2.84086	0	0	0.000211956	0	0.309175	235	0	13	Tmed9 protein OS=Mus musculus GN=Tmed9 PE=1 SV=1
B1AU74	0.42265	0.713977	0.944726	0	100000	3.42833e-05	0	0.0133067	0	518	2	0	Motile sperm domain-containing protein 2 OS=Mus musculus GN=Mospd2 PE=1 SV=1
P14131	0.42265	0.713977	0	3.05939	0	0	0.000367405	0	0.882513	146	0	14	40S ribosomal protein S16 OS=Mus musculus GN=Rps16 PE=1 SV=4
Q00623	0.42265	0.713977	5.66835	0	100000	0.000403608	0	0.397602	0	264	12	0	Apolipoprotein A-I OS=Mus musculus GN=Apoa1 PE=1 SV=2
Q4VAA9	0.42265	0.713977	0	2.30265	0	0	0.000116004	0	0.157437	386	0	6	Methionine aminopeptidase 1 OS=Mus musculus GN=Metap1 PE=1 SV=1
Q99LC5	0.42265	0.713977	0	2.84086	0	0	0.000149578	0	0.55562	333	0	13	Electron transfer flavoprotein subunit alpha, mitochondrial OS=Mus musculus GN=Etfa PE=1 SV=2
Q62029	0.42265	0.713977	0	1.96675	0	0	5.49101e-05	0	0.128919	628	0	9	Polyadenylate-binding protein OS=Mus musculus GN=Pabpc2 PE=1 SV=1
Q922D8	0.42265	0.713977	0	3.05939	0	0	5.73701e-05	0	0.147372	935	0	14	C-1-tetrahydrofolate synthase, cytoplasmic OS=Mus musculus GN=Mthfd1 PE=1 SV=4
A0A0R4J107	0.42265	0.713977	0	2.30265	0	0	6.25386e-05	0	0.0824612	716	0	6	Acylamino-acid-releasing enzyme (Fragment) OS=Mus musculus GN=Apeh PE=1 SV=1
A3KFU8	0.42265	0.713977	0	1.50476	0	0	4.18751e-05	0	0.0692713	644	0	5	Polyadenylate-binding protein OS=Mus musculus GN=Pabpc4 PE=1 SV=1
A3KFU5	0.42265	0.713977	0	1.50476	0	0	4.27378e-05	0	0.0711296	631	0	5	Polyadenylate-binding protein OS=Mus musculus GN=Pabpc4 PE=1 SV=1
Q9CQM9	0.42265	0.713977	0	1.09264	0	0	5.68473e-05	0	0.14848	337	0	5	Glutaredoxin-3 OS=Mus musculus GN=Glrx3 PE=1 SV=1
O08547	0.42265	0.713977	2.83418	0	100000	0.000247797	0	0.402668	0	215	6	0	Vesicle-trafficking protein SEC22b OS=Mus musculus GN=Sec22b PE=1 SV=3
P51906	0.42265	0.713977	0.682409	0	100000	2.49368e-05	0	0.0824612	0	523	2	0	Excitatory amino acid transporter 3 OS=Mus musculus GN=Slc1a1 PE=1 SV=2
P56379	0.42265	0.713977	1.02361	0	100000	0.000337292	0	0.32112	0	58	3	0	6.8 kDa mitochondrial proteolipid OS=Mus musculus GN=Mp68 PE=1 SV=1
Q91ZJ5	0.42265	0.713977	0	3.05939	0	0	0.000105593	0	0.219862	508	0	14	UTP--glucose-1-phosphate uridylyltransferase OS=Mus musculus GN=Ugp2 PE=1 SV=3
Q9D3D9	0.42265	0.713977	0.472363	0	100000	5.28535e-05	0	0.0701994	0	168	1	0	ATP synthase subunit delta, mitochondrial OS=Mus musculus GN=Atp5d PE=1 SV=1
Q544H0	0.42265	0.713977	0	0.902856	0	0	5.05642e-05	0	0.117358	320	0	3	Eukaryotic translation initiation factor 3 subunit G OS=Mus musculus GN=Eif3g PE=1 SV=1
B1ATI0	0.42265	0.713977	0.944726	0	100000	3.33812e-05	0	0.0346929	0	532	2	0	Aldehyde dehydrogenase OS=Mus musculus GN=Aldh3a2 PE=1 SV=1
P47856	0.42265	0.713977	0	3.71497	0	0	9.34513e-05	0	0.313629	697	0	17	Glutamine--fructose-6-phosphate aminotransferase [isomerizing] 1 OS=Mus musculus GN=Gfpt1 PE=1 SV=3
E9PYI8	0.42265	0.713977	0	1.80571	0	0	7.06573e-05	0	0.138598	458	0	6	Ubiquitin carboxyl-terminal hydrolase 14 OS=Mus musculus GN=Usp14 PE=1 SV=1
O08583	0.42265	0.713977	0.472363	0	100000	3.48211e-05	0	0.0346929	0	255	1	0	THO complex subunit 4 OS=Mus musculus GN=Alyref PE=1 SV=3
B1AXP3	0.42265	0.713977	0	2.70857	0	0	0.000101978	0	0.217321	476	0	9	MCG1697, isoform CRA_a OS=Mus musculus GN=Saxo1 PE=4 SV=1
P63085	0.42265	0.713977	0	3.45398	0	0	0.000187616	0	0.166562	358	0	9	Mitogen-activated protein kinase 1 OS=Mus musculus GN=Mapk1 PE=1 SV=3
Q5M9K7	0.42265	0.713977	0	3.61142	0	0	0.000392255	0	0.458947	165	0	12	40S ribosomal protein S10 OS=Mus musculus GN=Rps10 PE=1 SV=1
Q8K1M6	0.42265	0.713977	0	2.18528	0	0	5.16375e-05	0	0.174684	742	0	10	Dynamin-1-like protein OS=Mus musculus GN=Dnm1l PE=1 SV=2
Q61241	0.42265	0.713977	0	1.96675	0	0	9.44755e-05	0	0.201082	365	0	9	Testis-specific serine/threonine-protein kinase 1 OS=Mus musculus GN=Tssk1b PE=1 SV=2
A2BGG7	0.42265	0.713977	2.72964	0	100000	0.000243775	0	0.545444	0	214	8	0	Nuclease-sensitive element-binding protein 1 (Fragment) OS=Mus musculus GN=Ybx1 PE=1 SV=1
E9PUD2	0.42265	0.713977	0	2.18528	0	0	5.38133e-05	0	0.184129	712	0	10	Dynamin-1-like protein OS=Mus musculus GN=Dnm1l PE=1 SV=1
P99028	0.42265	0.713977	0	1.50476	0	0	0.000303006	0	0.303284	89	0	5	Cytochrome b-c1 complex subunit 6, mitochondrial OS=Mus musculus GN=Uqcrh PE=1 SV=2
Q9CZX8	0.42265	0.713977	4.08558	0	100000	0.000517038	0	0.696765	0	145	10	0	40S ribosomal protein S19 OS=Mus musculus GN=Rps19 PE=1 SV=3
Q64737	0.42265	0.713977	0.472363	0	100000	8.79147e-06	0	0.00855064	0	1010	1	0	Trifunctional purine biosynthetic protein adenosine-3 OS=Mus musculus GN=Gart PE=1 SV=3
Q9R069	0.42265	0.713977	1.22567	0	100000	3.61594e-05	0	0.0843804	0	622	3	0	Basal cell adhesion molecule OS=Mus musculus GN=Bcam PE=1 SV=1
Q8R1V4	0.42265	0.713977	2.04723	0	100000	0.000172361	0	0.208516	0	227	6	0	Transmembrane emp24 domain-containing protein 4 OS=Mus musculus GN=Tmed4 PE=1 SV=1
Q5M9J8	0.42265	0.713977	1.88945	0	100000	0.000259252	0	0.309175	0	137	4	0	60S ribosomal protein L28 OS=Mus musculus GN=Rpl28 PE=1 SV=1
P83940	0.42265	0.713977	1.41709	0	100000	0.000237841	0	0.490575	0	112	3	0	Transcription elongation factor B polypeptide 1 OS=Mus musculus GN=Tceb1 PE=1 SV=1
Q6PE15	0.42265	0.713977	0	1.80571	0	0	0.00010896	0	0.201082	297	0	6	Mycophenolic acid acyl-glucuronide esterase, mitochondrial OS=Mus musculus GN=Abhd10 PE=1 SV=1
Q3U422	0.42265	0.713977	0	1.80571	0	0	6.91476e-05	0	0.141869	468	0	6	NADH dehydrogenase [ubiquinone] flavoprotein 3, mitochondrial OS=Mus musculus GN=Ndufv3 PE=1 SV=1
Q922Q4	0.42265	0.713977	0	1.50476	0	0	8.42736e-05	0	0.155183	320	0	5	Pyrroline-5-carboxylate reductase 2 OS=Mus musculus GN=Pycr2 PE=1 SV=1
Q922Q1	0.42265	0.713977	2.72964	0	100000	0.000154343	0	0.165412	0	338	8	0	Mitochondrial amidoxime reducing component 2 OS=Mus musculus GN=Marc2 PE=1 SV=1
P83917	0.42265	0.713977	0.682409	0	100000	7.04971e-05	0	0.138598	0	185	2	0	Chromobox protein homolog 1 OS=Mus musculus GN=Cbx1 PE=1 SV=1
Q3V307	0.42265	0.713977	0.472363	0	100000	1.59989e-05	0	0.0197512	0	555	1	0	GPI transamidase component PIG-S OS=Mus musculus GN=Pigs PE=1 SV=1
Q99PV0	0.42265	0.713977	0	6.33731	0	0	4.75862e-05	0	0.127855	2335	0	29	Pre-mRNA-processing-splicing factor 8 OS=Mus musculus GN=Prpf8 PE=1 SV=2
Q8BHG1	0.42265	0.713977	0	6.33731	0	0	9.57051e-05	0	0.259426	1161	0	29	Nardilysin OS=Mus musculus GN=Nrdc PE=1 SV=1
Q3UE92	0.42265	0.713977	0	3.05939	0	0	8.05422e-05	0	0.278846	666	0	14	X-prolyl aminopeptidase (Aminopeptidase P) 1, soluble, isoform CRA_b OS=Mus musculus GN=Xpnpep1 PE=1 SV=1
P63001	0.42265	0.713977	0	1.91888	0	0	0.000194347	0	0.186517	192	0	5	Ras-related C3 botulinum toxin substrate 1 OS=Mus musculus GN=Rac1 PE=1 SV=1
E0CXG7	0.42265	0.713977	1.22567	0	100000	0.000255581	0	0.379321	0	88	3	0	RIKEN cDNA A230091H23, isoform CRA_a OS=Mus musculus GN=Spink10 PE=4 SV=1
O35286	0.42265	0.713977	1.88945	0	100000	4.46762e-05	0	0.0450036	0	795	4	0	Pre-mRNA-splicing factor ATP-dependent RNA helicase DHX15 OS=Mus musculus GN=Dhx15 PE=1 SV=2
Q9CRA5	0.42265	0.713977	0.472363	0	100000	2.97966e-05	0	0.0441335	0	298	1	0	Golgi phosphoprotein 3 OS=Mus musculus GN=Golph3 PE=1 SV=1
Q922U2	0.42265	0.713977	0	6.11878	0	0	0.000184969	0	0.507827	580	0	28	Keratin, type II cytoskeletal 5 OS=Mus musculus GN=Krt5 PE=1 SV=1
Q3UIB2	0.42265	0.713977	0	1.96675	0	0	9.42174e-05	0	0.287362	366	0	9	Mitogen-activated protein kinase OS=Mus musculus GN=Mapk13 PE=1 SV=1
Q3U489	0.42265	0.713977	0	2.18528	0	0	0.000171816	0	0.593238	223	0	10	Adenylate kinase 4, mitochondrial OS=Mus musculus GN=Ak4 PE=1 SV=1
P67871	0.42265	0.713977	0.944726	0	100000	8.25989e-05	0	0.0795989	0	215	2	0	Casein kinase II subunit beta OS=Mus musculus GN=Csnk2b PE=1 SV=1
Q9CPS5	0.42265	0.713977	0.472363	0	100000	3.07245e-05	0	0.0279756	0	289	1	0	26S proteasome non-ATPase regulatory subunit 8 OS=Mus musculus GN=Psmd8 PE=1 SV=2
A0A140LHZ5	0.42265	0.713977	2.83418	0	100000	0.000156236	0	0.184129	0	341	6	0	Protein Qars (Fragment) OS=Mus musculus GN=Qars PE=1 SV=1
B1AR69	0.42265	0.713977	1.41709	0	100000	1.37452e-05	0	0.0109205	0	1938	3	0	Protein Myh13 OS=Mus musculus GN=Myh13 PE=1 SV=1
Q99KF1	0.42265	0.713977	0	2.84086	0	0	0.000211956	0	0.309175	235	0	13	Transmembrane emp24 domain-containing protein 9 OS=Mus musculus GN=Tmed9 PE=1 SV=2
Q8C0P5	0.42265	0.713977	0	2.84086	0	0	9.50564e-05	0	0.221138	524	0	13	Coronin-2A OS=Mus musculus GN=Coro2a PE=2 SV=1
P61021	0.42265	0.713977	1.88945	0	100000	0.000165198	0	0.248607	0	215	4	0	Ras-related protein Rab-5B OS=Mus musculus GN=Rab5b PE=1 SV=1
Q9JLV1	0.42265	0.713977	0	1.15133	0	0	3.88021e-05	0	0.0786492	577	0	3	BAG family molecular chaperone regulator 3 OS=Mus musculus GN=Bag3 PE=1 SV=2
Q3U2G2	0.42265	0.713977	0	5.90025	0	0	0.000122863	0	0.411191	842	0	27	Heat shock 70 kDa protein 4 OS=Mus musculus GN=Hspa4 PE=1 SV=1
Q99KE1	0.42265	0.713977	0	1.5297	0	0	4.55357e-05	0	0.154059	589	0	7	NAD-dependent malic enzyme, mitochondrial OS=Mus musculus GN=Me2 PE=1 SV=1
E9Q715	0.42265	0.713977	0.944726	0	100000	6.52896e-05	0	0.0786492	0	272	2	0	Putative RNA-binding protein Luc7-like 2 OS=Mus musculus GN=Luc7l2 PE=1 SV=1
P97447	0.42265	0.713977	1.88945	0	100000	0.000126848	0	0.149591	0	280	4	0	Four and a half LIM domains protein 1 OS=Mus musculus GN=Fhl1 PE=1 SV=3
Q9D5Y0	0.42265	0.713977	0	2.70857	0	0	8.25537e-05	0	0.175855	588	0	9	Uncharacterized protein C7orf31 homolog OS=Mus musculus PE=2 SV=1
G3X972	0.42265	0.713977	0	4.37056	0	0	6.9918e-05	0	0.186517	1096	0	20	Protein Sec24c OS=Mus musculus GN=Sec24c PE=1 SV=1
Q9JM51	0.42265	0.713977	1.41709	0	100000	0.000174106	0	0.174684	0	153	3	0	Prostaglandin E synthase OS=Mus musculus GN=Ptges PE=1 SV=1
E9PV24	0.42265	0.713977	1.88945	0	100000	4.50159e-05	0	0.0502668	0	789	4	0	Fibrinogen alpha chain OS=Mus musculus GN=Fga PE=1 SV=1
A2AQP0	0.42265	0.713977	1.41709	0	100000	1.37239e-05	0	0.0165141	0	1941	3	0	Myosin-7B OS=Mus musculus GN=Myh7b PE=3 SV=1
O35381	0.42265	0.713977	0	1.96675	0	0	0.00013961	0	0.255346	247	0	9	Acidic leucine-rich nuclear phosphoprotein 32 family member A OS=Mus musculus GN=Anp32a PE=1 SV=1
Q8C0M8	0.42265	0.713977	0	1.09264	0	0	2.73289e-05	0	0.103061	701	0	5	Dynein intermediate chain 1, axonemal OS=Mus musculus GN=Dnai1 PE=1 SV=1
Q05CX5	0.42265	0.713977	0.944726	0	100000	5.23858e-05	0	0.0619229	0	339	2	0	Luc7l2 protein OS=Mus musculus GN=Luc7l2 PE=1 SV=1
Q810B6	0.42265	0.713977	0	1.09264	0	0	1.6388e-05	0	0.0628341	1169	0	5	Rabankyrin-5 OS=Mus musculus GN=Ankfy1 PE=1 SV=2
Q8BT60	0.42265	0.713977	0	1.09264	0	0	3.59428e-05	0	0.0767563	533	0	5	Copine-3 OS=Mus musculus GN=Cpne3 PE=1 SV=2
Q9Z1N5	0.42265	0.713977	7.55781	0	100000	0.00033194	0	0.363099	0	428	16	0	Spliceosome RNA helicase Ddx39b OS=Mus musculus GN=Ddx39b PE=1 SV=1
P62317	0.42265	0.713977	0	1.5297	0	0	0.000227293	0	0.366313	118	0	7	Small nuclear ribonucleoprotein Sm D2 OS=Mus musculus GN=Snrpd2 PE=1 SV=1
Q9DBX3	0.42265	0.713977	0	2.84086	0	0	6.07434e-05	0	0.171187	820	0	13	Sushi domain-containing protein 2 OS=Mus musculus GN=Susd2 PE=1 SV=1
A0A075B5P4	0.42265	0.713977	0.472363	0	100000	2.74055e-05	0	0.0296434	0	324	1	0	Ig gamma-1 chain C region secreted form (Fragment) OS=Mus musculus GN=Ighg1 PE=1 SV=1
Q8BP48	0.42265	0.713977	0	2.30265	0	0	0.000116004	0	0.157437	386	0	6	Methionine aminopeptidase 1 OS=Mus musculus GN=Metap1 PE=1 SV=1
Q8R4N0	0.42265	0.713977	0	1.5297	0	0	7.93507e-05	0	0.258063	338	0	7	Citrate lyase subunit beta-like protein, mitochondrial OS=Mus musculus GN=Clybl PE=1 SV=2
Q542Y0	0.42265	0.713977	1.88945	0	100000	0.000129626	0	0.128919	0	274	4	0	NAD(P)H dehydrogenase [quinone] 1 OS=Mus musculus GN=Nqo1 PE=1 SV=1
Q9ERS2	0.42265	0.713977	1.88945	0	100000	0.00024665	0	0.309175	0	144	4	0	NADH dehydrogenase [ubiquinone] 1 alpha subcomplex subunit 13 OS=Mus musculus GN=Ndufa13 PE=1 SV=3
Q9D263	0.42265	0.713977	0	1.09264	0	0	0.000120488	0	0.31512	159	0	5	Kunitz-type protease inhibitor 4 OS=Mus musculus GN=Spint4 PE=2 SV=1
P60154	0.42265	0.713977	0	3.91238	0	0	0.000381063	0	0.574234	184	0	13	Inactive ribonuclease-like protein 9 OS=Mus musculus GN=Rnase9 PE=2 SV=1
Q08857	0.42265	0.713977	0.472363	0	100000	1.88123e-05	0	0.0197512	0	472	1	0	Platelet glycoprotein 4 OS=Mus musculus GN=Cd36 PE=1 SV=2
Q3UPH1	0.42265	0.713977	0.944726	0	100000	4.00875e-05	0	0.0520374	0	443	2	0	Protein PRRC1 OS=Mus musculus GN=Prrc1 PE=1 SV=1
Q9CQ54	0.42265	0.713977	0	2.18528	0	0	0.000319292	0	0.371163	120	0	10	NADH dehydrogenase [ubiquinone] 1 subunit C2 OS=Mus musculus GN=Ndufc2 PE=1 SV=1
P16015	0.42265	0.713977	0	3.05939	0	0	0.000206312	0	0.453493	260	0	14	Carbonic anhydrase 3 OS=Mus musculus GN=Ca3 PE=1 SV=3
E9PV73	0.42265	0.713977	0.944726	0	100000	9.49667e-05	0	0.0931271	0	187	2	0	Neuron-specific calcium-binding protein hippocalcin (Fragment) OS=Mus musculus GN=Hpca PE=1 SV=1
A0A0M3HEQ7	0.42265	0.713977	0	2.84086	0	0	5.72524e-05	0	0.170027	870	0	13	Coatomer subunit gamma OS=Mus musculus GN=Copg2 PE=1 SV=2
Q61035	0.42265	0.713977	0	2.30265	0	0	8.79717e-05	0	0.116321	509	0	6	Histidine--tRNA ligase, cytoplasmic OS=Mus musculus GN=Hars PE=1 SV=2
K7Q7T7	0.42265	0.713977	0	1.91888	0	0	0.000194347	0	0.186517	192	0	5	RAS-related C3 botulinum substrate 1 OS=Mus musculus GN=Rac1 PE=1 SV=1
E9PZ07	0.42265	0.713977	5.66835	0	100000	0.000199164	0	0.15182	0	535	12	0	Zona pellucida sperm-binding protein 3 receptor OS=Mus musculus GN=Zp3r PE=1 SV=1
Q5SVW9	0.42265	0.713977	2.04723	0	100000	0.000230152	0	0.304752	0	170	6	0	Transmembrane emp24 domain-containing protein 4 (Fragment) OS=Mus musculus GN=Tmed4 PE=1 SV=1
Q3UKQ5	0.42265	0.713977	1.88945	0	100000	0.000127761	0	0.115287	0	278	4	0	Cation-dependent mannose-6-phosphate receptor OS=Mus musculus GN=M6pr PE=1 SV=1
Q8BWW3	0.42265	0.713977	0	2.18528	0	0	7.64772e-05	0	0.166562	501	0	10	Phosphoacetylglucosamine mutase OS=Mus musculus GN=Pgm3 PE=1 SV=1
Q9D1I5	0.42265	0.713977	0.682409	0	100000	7.32695e-05	0	0.177029	0	178	2	0	Methylmalonyl-CoA epimerase, mitochondrial OS=Mus musculus GN=Mcee PE=1 SV=1
Q62348	0.42265	0.713977	0	1.96675	0	0	0.000151244	0	0.414627	228	0	9	Translin OS=Mus musculus GN=Tsn PE=1 SV=1
A0A0G2JFB7	0.42265	0.713977	0.472363	0	100000	6.25309e-05	0	0.072062	0	142	1	0	Platelet glycoprotein 4 (Fragment) OS=Mus musculus GN=Cd36 PE=1 SV=1
P58281	0.42265	0.713977	0	1.5297	0	0	2.79381e-05	0	0.0711296	960	0	7	Dynamin-like 120 kDa protein, mitochondrial OS=Mus musculus GN=Opa1 PE=1 SV=1
P70398	0.42265	0.713977	0	5.68173	0	0	3.89289e-05	0	0.0863085	2559	0	26	Probable ubiquitin carboxyl-terminal hydrolase FAF-X OS=Mus musculus GN=Usp9x PE=1 SV=2
P62301	0.42265	0.713977	0	1.96675	0	0	0.000228368	0	0.473676	151	0	9	40S ribosomal protein S13 OS=Mus musculus GN=Rps13 PE=1 SV=2
A2A7R5	0.42265	0.713977	0.944726	0	100000	0.000110303	0	0.110151	0	161	2	0	Neuron-specific calcium-binding protein hippocalcin (Fragment) OS=Mus musculus GN=Hpca PE=1 SV=1
Q8BKC5	0.42265	0.713977	0	5.68173	0	0	9.08105e-05	0	0.237986	1097	0	26	Importin-5 OS=Mus musculus GN=Ipo5 PE=1 SV=3
Q9DBP5	0.42265	0.713977	2.38843	0	100000	0.000232892	0	0.684974	0	196	7	0	UMP-CMP kinase OS=Mus musculus GN=Cmpk1 PE=1 SV=1
D3YW09	0.42265	0.713977	0.944726	0	100000	9.154e-05	0	0.110151	0	194	2	0	Splicing factor 3A subunit 2 OS=Mus musculus GN=Sf3a2 PE=1 SV=1
P26231	0.42265	0.713977	0	3.71497	0	0	7.18936e-05	0	0.20727	906	0	17	Catenin alpha-1 OS=Mus musculus GN=Ctnna1 PE=1 SV=1
Q3UCD9	0.42265	0.713977	0	4.6053	0	0	0.000218427	0	0.219862	410	0	12	Cathepsin D OS=Mus musculus GN=Ctsd PE=1 SV=1
A3KGV9	0.42265	0.713977	0	45.2855	0	0	0.00134037	0	1.03087	657	0	118	Outer dense fiber protein 2 OS=Mus musculus GN=Odf2 PE=1 SV=1
B1AV77	0.42265	0.713977	0.944726	0	100000	3.64657e-05	0	0.0380982	0	487	2	0	Aldehyde dehydrogenase OS=Mus musculus GN=Aldh3a2 PE=1 SV=1
P62748	0.42265	0.713977	0.944726	0	100000	9.20144e-05	0	0.0901914	0	193	2	0	Hippocalcin-like protein 1 OS=Mus musculus GN=Hpcal1 PE=1 SV=2
Q9JMH6	0.42265	0.713977	0	1.5297	0	0	4.37529e-05	0	0.121528	613	0	7	Thioredoxin reductase 1, cytoplasmic OS=Mus musculus GN=Txnrd1 PE=1 SV=3
A0A0R4J0I9	0.42265	0.713977	7.8477	0	100000	3.29995e-05	0	0.0547087	0	4545	23	0	Low density lipoprotein receptor-related protein 1 OS=Mus musculus GN=Lrp1 PE=1 SV=1
Q9CQD1	0.42265	0.713977	1.88945	0	100000	0.000165198	0	0.248607	0	215	4	0	Ras-related protein Rab-5A OS=Mus musculus GN=Rab5a PE=1 SV=1
Q8R146	0.42265	0.713977	0	2.30265	0	0	6.11716e-05	0	0.0805508	732	0	6	Acylamino-acid-releasing enzyme OS=Mus musculus GN=Apeh PE=1 SV=3
G3X9G4	0.42265	0.713977	0	3.05939	0	0	6.16564e-05	0	0.193749	870	0	14	Dynamin-2 OS=Mus musculus GN=Dnm2 PE=1 SV=1
P59999	0.42265	0.713977	1.41709	0	100000	0.00015856	0	0.156309	0	168	3	0	Actin-related protein 2/3 complex subunit 4 OS=Mus musculus GN=Arpc4 PE=1 SV=3
Q7TNC4	0.42265	0.713977	0.944726	0	100000	4.5303e-05	0	0.0529258	0	392	2	0	Putative RNA-binding protein Luc7-like 2 OS=Mus musculus GN=Luc7l2 PE=1 SV=1
V9GX38	0.42265	0.713977	1.41709	0	100000	7.46167e-05	0	0.0711296	0	357	3	0	Protein Gm17190 OS=Mus musculus GN=Gm17190 PE=1 SV=1
Q543F1	0.42265	0.713977	0	3.05939	0	0	5.52431e-05	0	0.15182	971	0	14	116 kDa U5 small nuclear ribonucleoprotein component OS=Mus musculus GN=Eftud2 PE=1 SV=1
Q9CQB8	0.42265	0.713977	2.45135	0	100000	0.000424362	0	0.319615	0	106	6	0	Protein D730048I06Rik OS=Mus musculus GN=D730048I06Rik PE=2 SV=1
Q9CYR6	0.42265	0.713977	0	2.18528	0	0	7.0692e-05	0	0.150704	542	0	10	Phosphoacetylglucosamine mutase OS=Mus musculus GN=Pgm3 PE=1 SV=1
Q61545	0.42265	0.713977	0	3.61142	0	0	9.88124e-05	0	0.253992	655	0	12	RNA-binding protein EWS OS=Mus musculus GN=Ewsr1 PE=1 SV=2
Q3TEA8	0.42265	0.713977	0	3.61142	0	0	0.000116827	0	0.194964	554	0	12	Heterochromatin protein 1-binding protein 3 OS=Mus musculus GN=Hp1bp3 PE=1 SV=1
G3X9I4	0.42265	0.713977	0.472363	0	100000	4.07311e-05	0	0.0406728	0	218	1	0	Aly/REF export factor 2 OS=Mus musculus GN=Alyref2 PE=1 SV=1
E9PVC6	0.42265	0.713977	0	2.84086	0	0	3.20731e-05	0	0.0610139	1553	0	13	Eukaryotic translation initiation factor 4 gamma 1 OS=Mus musculus GN=Eif4g1 PE=1 SV=1
E9PVC5	0.42265	0.713977	0	2.84086	0	0	3.12482e-05	0	0.059202	1594	0	13	Eukaryotic translation initiation factor 4 gamma 1 OS=Mus musculus GN=Eif4g1 PE=1 SV=1
P47963	0.42265	0.713977	2.72964	0	100000	0.000247241	0	0.351964	0	211	8	0	60S ribosomal protein L13 OS=Mus musculus GN=Rpl13 PE=1 SV=3
F8WHP8	0.42265	0.713977	0.472363	0	100000	0.000116834	0	0.146266	0	76	1	0	ATP synthase subunit f, mitochondrial OS=Mus musculus GN=Atp5j2 PE=1 SV=1
Q8BH59	0.42265	0.713977	4.77686	0	100000	0.000134851	0	0.145163	0	677	14	0	Calcium-binding mitochondrial carrier protein Aralar1 OS=Mus musculus GN=Slc25a12 PE=1 SV=1
B2RPS1	0.42265	0.713977	1.88945	0	100000	0.000165198	0	0.248607	0	215	4	0	RAB5B, member RAS oncogene family OS=Mus musculus GN=Rab5b PE=1 SV=1
F6USD5	0.42265	0.713977	0.944726	0	100000	0.000146767	0	0.203549	0	121	2	0	Mesencephalic astrocyte-derived neurotrophic factor (Fragment) OS=Mus musculus GN=Manf PE=1 SV=1
Q4VA93	0.42265	0.713977	0	1.96675	0	0	5.13148e-05	0	0.0931271	672	0	9	Protein kinase C OS=Mus musculus GN=Prkca PE=1 SV=1
Q9ESE1	0.42265	0.713977	0.944726	0	100000	6.21806e-06	0	0.00855064	0	2856	2	0	Lipopolysaccharide-responsive and beige-like anchor protein OS=Mus musculus GN=Lrba PE=1 SV=1
P00493	0.42265	0.713977	0.944726	0	100000	8.14623e-05	0	0.101056	0	218	2	0	Hypoxanthine-guanine phosphoribosyltransferase OS=Mus musculus GN=Hprt1 PE=1 SV=3
P61804	0.42265	0.713977	1.88945	0	100000	0.000314315	0	0.188917	0	113	4	0	Dolichyl-diphosphooligosaccharide--protein glycosyltransferase subunit DAD1 OS=Mus musculus GN=Dad1 PE=1 SV=3
Q62433	0.42265	0.713977	0.944726	0	100000	4.5073e-05	0	0.0288086	0	394	2	0	Protein NDRG1 OS=Mus musculus GN=Ndrg1 PE=1 SV=1
Q9D2E9	0.42265	0.713977	0	1.09264	0	0	0.000115407	0	0.138598	166	0	5	Transmembrane protein 190 OS=Mus musculus GN=Tmem190 PE=1 SV=1
Q9QZE7	0.42265	0.713977	0	1.09264	0	0	6.60604e-05	0	0.132123	290	0	5	Translin-associated protein X OS=Mus musculus GN=Tsnax PE=1 SV=1
Q8BP92	0.42265	0.713977	0	0.902856	0	0	5.05642e-05	0	0.120482	320	0	3	Reticulocalbin-2 OS=Mus musculus GN=Rcn2 PE=1 SV=1
A2AMQ5	0.42265	0.713977	0.341205	0	100000	1.52716e-05	0	0.0355413	0	427	1	0	Phosphatidate cytidylyltransferase OS=Mus musculus GN=Cds2 PE=1 SV=1
A0A140LHA2	0.42265	0.713977	2.04723	0	100000	0.000120759	0	0.100057	0	324	6	0	Mitotic checkpoint protein BUB3 OS=Mus musculus GN=Bub3 PE=1 SV=1
A0A0G2JER9	0.42265	0.713977	0.472363	0	100000	3.65407e-05	0	0.0432653	0	243	1	0	DnaJ homolog subfamily B member 6 OS=Mus musculus GN=Dnajb6 PE=1 SV=1
Q791T5	0.42265	0.713977	0	1.5297	0	0	6.89474e-05	0	0.115287	389	0	7	Mitochondrial carrier homolog 1 OS=Mus musculus GN=Mtch1 PE=1 SV=1
Q9ES97	0.42265	0.713977	1.41709	0	100000	2.76329e-05	0	0.0157095	0	964	3	0	Reticulon-3 OS=Mus musculus GN=Rtn3 PE=1 SV=2
P39054	0.42265	0.713977	0	3.05939	0	0	6.16564e-05	0	0.193749	870	0	14	Dynamin-2 OS=Mus musculus GN=Dnm2 PE=1 SV=2
P23953	0.42265	0.713977	4.25127	0	100000	0.00014425	0	0.135349	0	554	9	0	Carboxylesterase 1C OS=Mus musculus GN=Ces1c PE=1 SV=4
Q7TMY8	0.42265	0.713977	2.45135	0	100000	1.0277e-05	0	0.0189392	0	4377	6	0	E3 ubiquitin-protein ligase HUWE1 OS=Mus musculus GN=Huwe1 PE=1 SV=5
Q4FJR7	0.42265	0.713977	0.944726	0	100000	0.000123325	0	0.17235	0	144	2	0	Eif1a protein OS=Mus musculus GN=Eif1a PE=1 SV=1
O54946	0.42265	0.713977	0.472363	0	100000	2.43271e-05	0	0.0288086	0	365	1	0	DnaJ homolog subfamily B member 6 OS=Mus musculus GN=Dnajb6 PE=1 SV=4
Q8BXF8	0.42265	0.713977	0	1.09264	0	0	5.19174e-05	0	0.14848	369	0	5	Actin-related protein T3 OS=Mus musculus GN=Actrt3 PE=1 SV=1
P68404	0.42265	0.713977	0	1.96675	0	0	5.13913e-05	0	0.0931271	671	0	9	Protein kinase C beta type OS=Mus musculus GN=Prkcb PE=1 SV=4
P45700	0.42265	0.713977	4.25127	0	100000	0.000122007	0	0.0970731	0	655	9	0	Mannosyl-oligosaccharide 1,2-alpha-mannosidase IA OS=Mus musculus GN=Man1a1 PE=1 SV=1
Q61999	0.42265	0.713977	0	3.05939	0	0	0.00021717	0	0.460773	247	0	14	Outer dense fiber protein 1 OS=Mus musculus GN=Odf1 PE=2 SV=1
D3Z365	0.42265	0.713977	4.25127	0	100000	0.000358361	0	0.55562	0	223	9	0	Phosphotransferase (Fragment) OS=Mus musculus GN=Hk1 PE=1 SV=1
Q99L43	0.42265	0.713977	0.341205	0	100000	1.46869e-05	0	0.0346929	0	444	1	0	Phosphatidate cytidylyltransferase 2 OS=Mus musculus GN=Cds2 PE=1 SV=1
Q8K0C9	0.42265	0.713977	0	1.50476	0	0	7.24934e-05	0	0.112199	372	0	5	GDP-mannose 4,6 dehydratase OS=Mus musculus GN=Gmds PE=1 SV=1
O70169	0.42265	0.713977	0	2.18528	0	0	0.000104401	0	0.0980653	367	0	10	Inactive serine protease 39 OS=Mus musculus GN=Prss39 PE=2 SV=1
Q60675	0.42265	0.713977	0	3.00952	0	0	1.7298e-05	0	0.0288086	3118	0	10	Laminin subunit alpha-2 OS=Mus musculus GN=Lama2 PE=1 SV=2
F8WHX2	0.42265	0.713977	0	1.5297	0	0	0.000102368	0	0.212272	262	0	7	Copper homeostasis protein cutC homolog OS=Mus musculus GN=Cutc PE=1 SV=1
G3X9S2	0.42265	0.713977	0	1.5297	0	0	2.9636e-05	0	0.0601069	905	0	7	Ectonucleotide pyrophosphatase/phosphodiesterase 1, isoform CRA_d OS=Mus musculus GN=Enpp1 PE=1 SV=1
G3UVU2	0.42265	0.713977	0.944726	0	100000	3.6616e-05	0	0.0398126	0	485	2	0	Splicing factor 3A subunit 2 OS=Mus musculus GN=Sf3a2 PE=1 SV=1
Q99L27	0.42265	0.713977	0	1.09264	0	0	5.50504e-05	0	0.134271	348	0	5	GMP reductase 2 OS=Mus musculus GN=Gmpr2 PE=1 SV=2
Q80SW1	0.42265	0.713977	0.944726	0	100000	3.35071e-05	0	0.0346929	0	530	2	0	Putative adenosylhomocysteinase 2 OS=Mus musculus GN=Ahcyl1 PE=1 SV=1
Q4FK74	0.42265	0.713977	0.472363	0	100000	5.28535e-05	0	0.0701994	0	168	1	0	ATP synthase subunit delta, mitochondrial OS=Mus musculus GN=Atp5d PE=1 SV=1
Q497W9	0.42265	0.713977	1.88945	0	100000	5.05228e-05	0	0.0520374	0	703	4	0	DEAH (Asp-Glu-Ala-His) box polypeptide 15 OS=Mus musculus GN=Dhx15 PE=1 SV=1
Q921R2	0.42265	0.713977	0	1.96675	0	0	0.000246311	0	0.531393	140	0	9	40S ribosomal protein S13 OS=Mus musculus GN=Rps13 PE=1 SV=1
A0A087WQE6	0.42265	0.713977	1.41709	0	100000	0.000280402	0	0.634674	0	95	3	0	Transcription elongation factor B polypeptide 1 (Fragment) OS=Mus musculus GN=Tceb1 PE=1 SV=1
P97370	0.42265	0.713977	0	3.71497	0	0	0.000234301	0	0.39257	278	0	17	Sodium/potassium-transporting ATPase subunit beta-3 OS=Mus musculus GN=Atp1b3 PE=1 SV=1
P97372	0.42265	0.713977	0	1.96675	0	0	0.000144283	0	0.498198	239	0	9	Proteasome activator complex subunit 2 OS=Mus musculus GN=Psme2 PE=1 SV=4
Q61503	0.42265	0.713977	1.88945	0	100000	6.16624e-05	0	0.0882454	0	576	4	0	5&#039;-nucleotidase OS=Mus musculus GN=Nt5e PE=1 SV=2
Q9QZD8	0.42265	0.713977	0.944726	0	100000	6.18773e-05	0	0.0739332	0	287	2	0	Mitochondrial dicarboxylate carrier OS=Mus musculus GN=Slc25a10 PE=1 SV=2
Q9JMA1	0.42265	0.713977	0	1.80571	0	0	6.56411e-05	0	0.126795	493	0	6	Ubiquitin carboxyl-terminal hydrolase 14 OS=Mus musculus GN=Usp14 PE=1 SV=3
Q6PD26	0.42265	0.713977	0.472363	0	100000	1.59989e-05	0	0.0197512	0	555	1	0	GPI transamidase component PIG-S OS=Mus musculus GN=Pigs PE=1 SV=3
P84075	0.42265	0.713977	0.944726	0	100000	9.20144e-05	0	0.0901914	0	193	2	0	Neuron-specific calcium-binding protein hippocalcin OS=Mus musculus GN=Hpca PE=1 SV=2
Q8JZN1	0.42265	0.713977	0	0.655584	0	0	3.4622e-05	0	0.113226	332	0	3	Macrophage galactose N-acetyl-galactosamine specific lectin 2 OS=Mus musculus GN=Mgl2 PE=1 SV=1
Q8JZN5	0.42265	0.713977	0	3.27792	0	0	9.19561e-05	0	0.248607	625	0	15	Acyl-CoA dehydrogenase family member 9, mitochondrial OS=Mus musculus GN=Acad9 PE=1 SV=2
P63328	0.42265	0.713977	3.30654	0	100000	0.000119301	0	0.0502668	0	521	7	0	Serine/threonine-protein phosphatase 2B catalytic subunit alpha isoform OS=Mus musculus GN=Ppp3ca PE=1 SV=1
Q9D114	0.42265	0.713977	0	0.655584	0	0	6.42152e-05	0	0.144063	179	0	3	Guanosine-3&#039;,5&#039;-bis(diphosphate) 3&#039;-pyrophosphohydrolase MESH1 OS=Mus musculus GN=Hddc3 PE=1 SV=1
A0A0J9YUE3	0.42265	0.713977	0	0.300952	0	0	3.74549e-05	0	0.14848	144	0	1	F-box-like/WD repeat-containing protein TBL1XR1 (Fragment) OS=Mus musculus GN=Tbl1xr1 PE=1 SV=1
Q99JB2	0.42265	0.713977	2.36181	0	100000	0.00012577	0	0.144063	0	353	5	0	Stomatin-like protein 2, mitochondrial OS=Mus musculus GN=Stoml2 PE=1 SV=1
P04104	0.42265	0.713977	0	2.40762	0	0	6.77364e-05	0	0.0529258	637	0	8	Keratin, type II cytoskeletal 1 OS=Mus musculus GN=Krt1 PE=1 SV=4
E0CYY1	0.42265	0.713977	0	0.655584	0	0	6.28116e-05	0	0.112199	183	0	3	Anamorsin (Fragment) OS=Mus musculus GN=Ciapin1 PE=1 SV=1
A0A0U1RPI7	0.42265	0.713977	0	0.655584	0	0	0.000166587	0	0.51561	69	0	3	Guanosine-3&#039;,5&#039;-bis(diphosphate) 3&#039;-pyrophosphohydrolase MESH1 (Fragment) OS=Mus musculus GN=Hddc3 PE=1 SV=1
P54823	0.42265	0.713977	0	3.27792	0	0	0.000118991	0	0.222416	483	0	15	Probable ATP-dependent RNA helicase DDX6 OS=Mus musculus GN=Ddx6 PE=1 SV=1
A0A0J9YUI1	0.42265	0.713977	0	0.655584	0	0	8.26944e-05	0	0.187716	139	0	3	Ubiquitin-conjugating enzyme E2 K OS=Mus musculus GN=Ube2k PE=1 SV=1
Q9EQP2	0.42265	0.713977	2.36181	0	100000	8.20646e-05	0	0.0683453	0	541	5	0	EH domain-containing protein 4 OS=Mus musculus GN=Ehd4 PE=1 SV=1
Q9DAJ5	0.42265	0.713977	0	0.655584	0	0	0.000119735	0	0.745312	96	0	3	Dynein light chain roadblock-type 2 OS=Mus musculus GN=Dynlrb2 PE=1 SV=1
Q545P6	0.42265	0.713977	0	0.655584	0	0	1.69536e-05	0	0.0271447	678	0	3	Dihydroxyacetone phosphate acyltransferase OS=Mus musculus GN=Gnpat PE=1 SV=1
Q8K354	0.42265	0.713977	6.61308	0	100000	0.000448778	0	0.451683	0	277	14	0	Carbonyl reductase [NADPH] 3 OS=Mus musculus GN=Cbr3 PE=1 SV=1
Q9D517	0.42265	0.713977	0	1.31117	0	0	6.1141e-05	0	0.0692713	376	0	6	1-acyl-sn-glycerol-3-phosphate acyltransferase gamma OS=Mus musculus GN=Agpat3 PE=1 SV=2
Q8VCT3	0.42265	0.713977	0	2.10666	0	0	5.8084e-05	0	0.0892173	650	0	7	Aminopeptidase B OS=Mus musculus GN=Rnpep PE=1 SV=2
A2A8V8	0.42265	0.713977	3.07084	0	100000	6.45642e-05	0	0.125736	0	909	9	0	Serine/arginine repetitive matrix protein 1 OS=Mus musculus GN=Srrm1 PE=1 SV=1
A2A8V9	0.42265	0.713977	3.07084	0	100000	6.39312e-05	0	0.123627	0	918	9	0	Serine/arginine repetitive matrix protein 1 OS=Mus musculus GN=Srrm1 PE=1 SV=1
Q5SUR0	0.42265	0.713977	0	2.68643	0	0	3.90729e-05	0	0.0502668	1337	0	7	Phosphoribosylformylglycinamidine synthase OS=Mus musculus GN=Pfas PE=1 SV=1
Q80ZQ0	0.42265	0.713977	0	0.655584	0	0	9.0508e-05	0	0.273234	127	0	3	Sperm acrosome membrane-associated protein 4 OS=Mus musculus GN=Spaca4 PE=1 SV=1
Q91WK2	0.42265	0.713977	0	1.31117	0	0	6.53098e-05	0	0.203549	352	0	6	Eukaryotic translation initiation factor 3 subunit H OS=Mus musculus GN=Eif3h PE=1 SV=1
Q01730	0.42265	0.713977	4.72363	0	100000	0.000320555	0	0.224981	0	277	10	0	Ras suppressor protein 1 OS=Mus musculus GN=Rsu1 PE=1 SV=3
Q6PFB2	0.42265	0.713977	0	0.601904	0	0	2.48549e-05	0	0.0355413	434	0	2	Rcc1 protein OS=Mus musculus GN=Rcc1 PE=1 SV=1
P70460	0.42265	0.713977	0	0.601904	0	0	2.87654e-05	0	0.103061	375	0	2	Vasodilator-stimulated phosphoprotein OS=Mus musculus GN=Vasp PE=1 SV=4
A6X8Z9	0.42265	0.713977	0	2.10666	0	0	9.90934e-05	0	0.120482	381	0	7	Protein 4930435E12Rik OS=Mus musculus GN=4930435E12Rik PE=4 SV=1
A0A0A6YVR9	0.42265	0.713977	0	0.655584	0	0	4.78938e-05	0	0.0980653	240	0	3	SURF1-like protein (Fragment) OS=Mus musculus GN=Surf1 PE=1 SV=1
P40630	0.42265	0.713977	0	2.40762	0	0	0.000177564	0	0.217321	243	0	8	Transcription factor A, mitochondrial OS=Mus musculus GN=Tfam PE=1 SV=2
A0A0U1RQ53	0.42265	0.713977	0	0.655584	0	0	7.51276e-05	0	0.174684	153	0	3	Guanosine-3&#039;,5&#039;-bis(diphosphate) 3&#039;-pyrophosphohydrolase MESH1 OS=Mus musculus GN=Hddc3 PE=1 SV=1
A0A0N4SVI0	0.42265	0.713977	0	1.20381	0	0	0.000146762	0	0.122576	147	0	4	Ornithine decarboxylase antizyme 3 OS=Mus musculus GN=Oaz3 PE=4 SV=1
P35278	0.42265	0.713977	0	3.27792	0	0	0.000266077	0	1.22938	216	0	15	Ras-related protein Rab-5C OS=Mus musculus GN=Rab5c PE=1 SV=2
Q4FZE6	0.42265	0.713977	0	2.10666	0	0	0.000194611	0	0.171187	194	0	7	40S ribosomal protein S7 OS=Mus musculus GN=Rps7 PE=1 SV=1
P62869	0.42265	0.713977	0	2.40762	0	0	0.000365662	0	1.634	118	0	8	Transcription elongation factor B polypeptide 2 OS=Mus musculus GN=Tceb2 PE=1 SV=1
E9PVP0	0.42265	0.713977	2.36181	0	100000	0.00012197	0	0.112199	0	364	5	0	PCTP-like protein OS=Mus musculus GN=Stard10 PE=1 SV=1
F8WJ82	0.42265	0.713977	0	0.655584	0	0	2.58304e-05	0	0.0921463	445	0	3	Protein 4930415F15Rik OS=Mus musculus GN=4930415F15Rik PE=4 SV=2
Q5NC83	0.42265	0.713977	0	0.655584	0	0	2.60647e-05	0	0.0931271	441	0	3	Uncharacterized protein C7orf72 homolog OS=Mus musculus PE=2 SV=2
Q9D5H4	0.42265	0.713977	0	0.601904	0	0	4.55149e-05	0	0.0564998	237	0	2	Ferritin, mitochondrial OS=Mus musculus GN=Ftmt PE=1 SV=2
A0A087WNM3	0.42265	0.713977	0	1.20381	0	0	8.91489e-05	0	0.0701994	242	0	4	Ornithine decarboxylase antizyme 3 OS=Mus musculus GN=Oaz3 PE=4 SV=1
Q3TLP5	0.42265	0.713977	0	1.31117	0	0	7.76657e-05	0	0.227558	296	0	6	Enoyl-CoA hydratase domain-containing protein 2, mitochondrial OS=Mus musculus GN=Echdc2 PE=1 SV=2
Q8R3V5	0.42265	0.713977	0	0.655584	0	0	2.87363e-05	0	0.072062	400	0	3	Endophilin-B2 OS=Mus musculus GN=Sh3glb2 PE=1 SV=2
F6SVV1	0.42265	0.713977	0	2.10666	0	0	0.000196638	0	0.173516	192	0	7	Protein Gm9493 OS=Mus musculus GN=Gm9493 PE=4 SV=1
Q9JLJ2	0.42265	0.713977	0	3.27792	0	0	0.000116341	0	0.31512	494	0	15	4-trimethylaminobutyraldehyde dehydrogenase OS=Mus musculus GN=Aldh9a1 PE=1 SV=1
A2AWI9	0.42265	0.713977	0	0.655584	0	0	3.0734e-05	0	0.0777016	374	0	3	Endophilin-B2 OS=Mus musculus GN=Sh3glb2 PE=1 SV=1
A2AWI7	0.42265	0.713977	0	0.655584	0	0	2.84518e-05	0	0.0711296	404	0	3	Endophilin-B2 OS=Mus musculus GN=Sh3glb2 PE=1 SV=1
Q6NVF0	0.42265	0.713977	0	1.31117	0	0	2.55434e-05	0	0.0701994	900	0	6	Inositol polyphosphate 5-phosphatase OCRL-1 OS=Mus musculus GN=Ocrl PE=1 SV=1
Q99JX3	0.42265	0.713977	0	2.40762	0	0	9.5672e-05	0	0.115287	451	0	8	Golgi reassembly-stacking protein 2 OS=Mus musculus GN=Gorasp2 PE=1 SV=3
Q542E4	0.42265	0.713977	1.70602	0	100000	4.92522e-05	0	0.0458757	0	662	5	0	Transmembrane 9 superfamily member OS=Mus musculus GN=Tm9sf2 PE=1 SV=1
Q8VE37	0.42265	0.713977	0	0.601904	0	0	2.56224e-05	0	0.0363916	421	0	2	Regulator of chromosome condensation OS=Mus musculus GN=Rcc1 PE=1 SV=1
Q3TPZ5	0.42265	0.713977	0	3.31047	0	0	0.000147584	0	0.300359	402	0	11	Dynactin 2 OS=Mus musculus GN=Dctn2 PE=1 SV=1
Q8K411	0.42265	0.713977	0	2.10666	0	0	3.64426e-05	0	0.0843804	1036	0	7	Presequence protease, mitochondrial OS=Mus musculus GN=Pitrm1 PE=1 SV=1
A0A0C3SFZ4	0.42265	0.713977	0	0.655584	0	0	4.91219e-05	0	0.0931271	234	0	3	Haloacid dehalogenase-like hydrolase domain OS=Mus musculus GN=Hdhd1a PE=1 SV=1
A0A0J9YV90	0.42265	0.713977	0	0.300952	0	0	1.13787e-05	0	0.0398126	474	0	1	F-box-like/WD repeat-containing protein TBL1XR1 OS=Mus musculus GN=Tbl1xr1 PE=1 SV=1
Q9WVH9	0.42265	0.713977	0	3.27792	0	0	0.000128287	0	0.284511	448	0	15	Fibulin-5 OS=Mus musculus GN=Fbln5 PE=1 SV=1
F7BWP1	0.42265	0.713977	0	0.655584	0	0	7.27501e-05	0	0.133196	158	0	3	Anamorsin (Fragment) OS=Mus musculus GN=Ciapin1 PE=1 SV=1
P61087	0.42265	0.713977	0	0.655584	0	0	5.74726e-05	0	0.121528	200	0	3	Ubiquitin-conjugating enzyme E2 K OS=Mus musculus GN=Ube2k PE=1 SV=3
P63276	0.42265	0.713977	0	2.68643	0	0	0.000386967	0	0.885316	135	0	7	40S ribosomal protein S17 OS=Mus musculus GN=Rps17 PE=1 SV=2
Q8BK08	0.42265	0.713977	0	0.601904	0	0	5.67738e-05	0	0.0711296	190	0	2	Transmembrane protein 11, mitochondrial OS=Mus musculus GN=Tmem11 PE=1 SV=1
P09925	0.42265	0.713977	0	0.655584	0	0	3.75638e-05	0	0.0748721	306	0	3	Surfeit locus protein 1 OS=Mus musculus GN=Surf1 PE=1 SV=3
O35125	0.42265	0.713977	0	2.68643	0	0	0.000153649	0	0.0950956	340	0	7	Leucine-rich repeat-containing protein 23 OS=Mus musculus GN=Lrrc23 PE=1 SV=1
Q3U0D7	0.42265	0.713977	0	1.31117	0	0	0.000131366	0	0.597515	175	0	6	ADP-ribosylation factor 6 OS=Mus musculus GN=Arf6 PE=1 SV=1
P10922	0.42265	0.713977	0	2.40762	0	0	0.000222413	0	0.31512	194	0	8	Histone H1.0 OS=Mus musculus GN=H1f0 PE=2 SV=4
Q3UIU2	0.42265	0.713977	0	1.31117	0	0	0.000179602	0	0.486789	128	0	6	NADH dehydrogenase [ubiquinone] 1 beta subcomplex subunit 6 OS=Mus musculus GN=Ndufb6 PE=1 SV=3
Q91VR5	0.42265	0.713977	0	3.27792	0	0	7.76657e-05	0	0.188917	740	0	15	ATP-dependent RNA helicase DDX1 OS=Mus musculus GN=Ddx1 PE=1 SV=1
Q544X6	0.42265	0.713977	0	3.27792	0	0	0.000136191	0	0.336364	422	0	15	Ferrochelatase OS=Mus musculus GN=Fech PE=1 SV=1
Q64378	0.42265	0.713977	2.36181	0	100000	9.73617e-05	0	0.0960832	0	456	5	0	Peptidyl-prolyl cis-trans isomerase FKBP5 OS=Mus musculus GN=Fkbp5 PE=1 SV=1
D3YTR7	0.42265	0.713977	2.36181	0	100000	0.00012197	0	0.145163	0	364	5	0	Adenylyl cyclase-associated protein OS=Mus musculus GN=Cap2 PE=1 SV=1
Q8C2Q3	0.42265	0.713977	1.70602	0	100000	4.87368e-05	0	0.0882454	0	669	5	0	RNA-binding protein 14 OS=Mus musculus GN=Rbm14 PE=1 SV=1
F8VPX1	0.42265	0.713977	0	2.62233	0	0	4.16846e-05	0	0.101056	1103	0	12	Ubiquitin carboxyl-terminal hydrolase 7 OS=Mus musculus GN=Usp7 PE=1 SV=1
Q8BVA4	0.42265	0.713977	2.36181	0	100000	7.46167e-05	0	0.120482	0	595	5	0	Leiomodin-1 OS=Mus musculus GN=Lmod1 PE=2 SV=1
G5E895	0.42265	0.713977	0	1.31117	0	0	7.27501e-05	0	0.142965	316	0	6	MCG142264, isoform CRA_b OS=Mus musculus GN=Akr1b10 PE=1 SV=1
O35566	0.42265	0.713977	0	1.31117	0	0	9.08657e-05	0	0.178206	253	0	6	CD151 antigen OS=Mus musculus GN=Cd151 PE=1 SV=2
Q80UU9	0.42265	0.713977	0	2.10666	0	0	0.000173984	0	0.303284	217	0	7	Membrane-associated progesterone receptor component 2 OS=Mus musculus GN=Pgrmc2 PE=1 SV=2
P50580	0.42265	0.713977	0	2.62233	0	0	0.000116696	0	0.39257	394	0	12	Proliferation-associated protein 2G4 OS=Mus musculus GN=Pa2g4 PE=1 SV=3
Q99MN1	0.42265	0.713977	3.75325	0	100000	0.000120556	0	0.198626	0	595	11	0	Lysine--tRNA ligase OS=Mus musculus GN=Kars PE=1 SV=1
Q9D031	0.42265	0.713977	4.72363	0	100000	0.000320555	0	0.224981	0	277	10	0	Ras suppressor protein 1 OS=Mus musculus GN=Rsu1 PE=1 SV=1
F8VPR1	0.42265	0.713977	2.36181	0	100000	7.46167e-05	0	0.120482	0	595	5	0	Leiomodin-1 OS=Mus musculus GN=Lmod1 PE=1 SV=1
Q6ZWQ6	0.42265	0.713977	0	0.655584	0	0	5.74726e-05	0	0.121528	200	0	3	Huntingtin interacting protein 2, isoform CRA_e OS=Mus musculus GN=Ube2k PE=1 SV=1
P70195	0.42265	0.713977	0	2.68643	0	0	0.000188594	0	0.224981	277	0	7	Proteasome subunit beta type-7 OS=Mus musculus GN=Psmb7 PE=1 SV=1
H7BX64	0.42265	0.713977	0	7.5238	0	0	0.000162848	0	0.219862	828	0	25	Sarcolemmal membrane-associated protein OS=Mus musculus GN=Slmap PE=1 SV=1
Q0VF76	0.42265	0.713977	0	1.31117	0	0	3.80613e-05	0	0.0637473	604	0	6	Protein Ttc39d OS=Mus musculus GN=Ttc39d PE=2 SV=1
P58021	0.42265	0.713977	1.70602	0	100000	4.92522e-05	0	0.0458757	0	662	5	0	Transmembrane 9 superfamily member 2 OS=Mus musculus GN=Tm9sf2 PE=1 SV=1
Q5M9P7	0.42265	0.713977	0	0.655584	0	0	7.76657e-05	0	0.173516	148	0	3	Calcium regulated heat stable protein 1 OS=Mus musculus GN=Carhsp1 PE=1 SV=1
Q6A4J8	0.42265	0.713977	0	2.62233	0	0	4.16846e-05	0	0.101056	1103	0	12	Ubiquitin carboxyl-terminal hydrolase 7 OS=Mus musculus GN=Usp7 PE=1 SV=1
P70168	0.42265	0.713977	2.36181	0	100000	5.06814e-05	0	0.0564998	0	876	5	0	Importin subunit beta-1 OS=Mus musculus GN=Kpnb1 PE=1 SV=2
P02463	0.42265	0.713977	3.30654	0	100000	3.72413e-05	0	0.0288086	0	1669	7	0	Collagen alpha-1(IV) chain OS=Mus musculus GN=Col4a1 PE=1 SV=4
P15327	0.42265	0.713977	0	3.27792	0	0	0.000221902	0	0.553575	259	0	15	Bisphosphoglycerate mutase OS=Mus musculus GN=Bpgm PE=1 SV=2
Q5FWB7	0.42265	0.713977	21.4959	0	100000	0.00112863	0	1.65221	0	364	63	0	Fructose-bisphosphate aldolase OS=Mus musculus GN=Aldoa PE=1 SV=1
Q8K273	0.42265	0.713977	0	0.300952	0	0	4.11718e-05	0	0.174684	131	0	1	Membrane magnesium transporter 1 OS=Mus musculus GN=Mmgt1 PE=1 SV=1
O88492	0.42265	0.713977	3.07084	0	100000	4.1831e-05	0	0.237986	0	1403	9	0	Perilipin-4 OS=Mus musculus GN=Plin4 PE=1 SV=2
P46061	0.42265	0.713977	0	1.20381	0	0	3.66283e-05	0	0.0786492	589	0	4	Ran GTPase-activating protein 1 OS=Mus musculus GN=Rangap1 PE=1 SV=2
A0A0R4J1N9	0.42265	0.713977	0	2.40762	0	0	0.000216825	0	0.281672	199	0	8	Transcription factor A, mitochondrial OS=Mus musculus GN=Tfam PE=1 SV=1
contaminant_KERATIN05	0.42265	0.713977	0	5.37285	0	0	0.000221828	0	0.277438	471	0	14	no description
P50518	0.42265	0.713977	0	2.62233	0	0	0.000203443	0	0.274632	226	0	12	V-type proton ATPase subunit E 1 OS=Mus musculus GN=Atp6v1e1 PE=1 SV=2
Q3URD3	0.42265	0.713977	0	7.5238	0	0	0.000159571	0	0.21353	845	0	25	Sarcolemmal membrane-associated protein OS=Mus musculus GN=Slmap PE=1 SV=2
Q8BMD8	0.42265	0.713977	0	0.655584	0	0	2.4199e-05	0	0.0556032	475	0	3	Calcium-binding mitochondrial carrier protein SCaMC-1 OS=Mus musculus GN=Slc25a24 PE=1 SV=1
E9Q933	0.42265	0.713977	0	0.601904	0	0	6.12899e-05	0	0.0777016	176	0	2	Transmembrane protein 11, mitochondrial OS=Mus musculus GN=Tmem11 PE=1 SV=1
F6RPJ9	0.42265	0.713977	0	4.58909	0	0	8.15214e-05	0	0.202314	987	0	21	Insulin-degrading enzyme (Fragment) OS=Mus musculus GN=Ide PE=1 SV=1
P47753	0.42265	0.713977	0	3.27792	0	0	0.000200953	0	0.99675	286	0	15	F-actin-capping protein subunit alpha-1 OS=Mus musculus GN=Capza1 PE=1 SV=4
Q0VG22	0.42265	0.713977	2.36181	0	100000	0.000152567	0	0.146266	0	291	5	0	PCTP-like protein OS=Mus musculus GN=Stard10 PE=1 SV=1
Q99MY8	0.42265	0.713977	0	0.655584	0	0	3.88591e-06	0	0.0205652	2958	0	3	Histone-lysine N-methyltransferase ASH1L OS=Mus musculus GN=Ash1l PE=1 SV=3
G5E8G0	0.42265	0.713977	2.36181	0	100000	0.000154693	0	0.197403	0	287	5	0	Heterogeneous nuclear ribonucleoprotein D, isoform CRA_b OS=Mus musculus GN=Hnrnpd PE=1 SV=1
Q99J08	0.42265	0.713977	0	2.10666	0	0	9.36838e-05	0	0.178206	403	0	7	SEC14-like protein 2 OS=Mus musculus GN=Sec14l2 PE=1 SV=1
Q9DAF1	0.42265	0.713977	0	1.31117	0	0	0.000176839	0	0.475537	130	0	6	Protein 1700012A03Rik OS=Mus musculus GN=1700012A03Rik PE=2 SV=1
Q9D8T0	0.42265	0.713977	0	0.655584	0	0	4.99762e-05	0	0.164265	230	0	3	Protein FAM3A OS=Mus musculus GN=Fam3a PE=2 SV=1
Q545K5	0.42265	0.713977	0	1.31117	0	0	0.000150255	0	0.502036	153	0	6	MCG116386, isoform CRA_a OS=Mus musculus GN=Rbm3 PE=1 SV=1
E9QAZ2	0.42265	0.713977	0	2.62233	0	0	0.000225383	0	0.435582	204	0	12	Ribosomal protein L15 OS=Mus musculus GN=Gm10020 PE=3 SV=1
P55302	0.42265	0.713977	6.14168	0	100000	0.000326049	0	0.54747	0	360	18	0	Alpha-2-macroglobulin receptor-associated protein OS=Mus musculus GN=Lrpap1 PE=1 SV=1
D3Z4U3	0.42265	0.713977	0	0.655584	0	0	7.32135e-05	0	0.161979	157	0	3	Ubiquitin-conjugating enzyme E2 K OS=Mus musculus GN=Ube2k PE=1 SV=1
Q9R112	0.42265	0.713977	3.30654	0	100000	0.000138124	0	0.144063	0	450	7	0	Sulfide:quinone oxidoreductase, mitochondrial OS=Mus musculus GN=Sqrdl PE=1 SV=3
P62082	0.42265	0.713977	0	2.10666	0	0	0.000194611	0	0.171187	194	0	7	40S ribosomal protein S7 OS=Mus musculus GN=Rps7 PE=2 SV=1
Q3UNF2	0.42265	0.713977	0	0.655584	0	0	3.74414e-05	0	0.0970731	307	0	3	Serine/threonine-protein phosphatase OS=Mus musculus GN=Ppp4c PE=1 SV=1
Q2NL51	0.42265	0.713977	0	1.31117	0	0	4.69164e-05	0	0.16312	490	0	6	Glycogen synthase kinase-3 alpha OS=Mus musculus GN=Gsk3a PE=1 SV=2
Q3U573	0.42265	0.713977	2.36181	0	100000	6.29744e-05	0	0.0363916	0	705	5	0	Dolichyl-diphosphooligosaccharide--protein glycosyltransferase subunit STT3A OS=Mus musculus GN=Stt3a PE=1 SV=1
A2AP31	0.42265	0.713977	0	1.31117	0	0	0.000179602	0	0.486789	128	0	6	MCG9810 OS=Mus musculus GN=Ndufb6 PE=1 SV=1
Q5I2A0	0.42265	0.713977	3.07084	0	100000	0.000133384	0	0.139686	0	440	9	0	Serine protease inhibitor A3G OS=Mus musculus GN=Serpina3g PE=1 SV=2
Q63918	0.42265	0.713977	5.80048	0	100000	0.000265208	0	0.432049	0	418	17	0	Serum deprivation-response protein OS=Mus musculus GN=Sdpr PE=1 SV=3
Q9R109	0.42265	0.713977	0	1.20381	0	0	8.87821e-05	0	0.0692713	243	0	4	Ornithine decarboxylase antizyme 3 OS=Mus musculus GN=Oaz3 PE=1 SV=2
Q8R2P8	0.42265	0.713977	3.75325	0	100000	0.000114953	0	0.187716	0	624	11	0	Lysine--tRNA ligase OS=Mus musculus GN=Kars PE=1 SV=1
Q52KI7	0.42265	0.713977	6.14168	0	100000	0.000326049	0	0.54747	0	360	18	0	Alpha-2-macroglobulin receptor-associated protein OS=Mus musculus GN=Lrpap1 PE=1 SV=1
Q62093	0.42265	0.713977	3.07084	0	100000	0.000265561	0	0.188917	0	221	9	0	Serine/arginine-rich splicing factor 2 OS=Mus musculus GN=Srsf2 PE=1 SV=4
Q52KI8	0.42265	0.713977	3.07084	0	100000	6.2039e-05	0	0.119438	0	946	9	0	Serine/arginine repetitive matrix protein 1 OS=Mus musculus GN=Srrm1 PE=1 SV=2
Q8CFZ6	0.42265	0.713977	0	0.655584	0	0	5.69035e-05	0	0.15182	202	0	3	C-type lectin domain family 3, member b OS=Mus musculus GN=Clec3b PE=1 SV=1
A2CF65	0.42265	0.713977	0	0.655584	0	0	5.37127e-05	0	0.337908	214	0	3	C-type lectin domain family 10 member A (Fragment) OS=Mus musculus GN=Clec10a PE=1 SV=1
G3X9W0	0.42265	0.713977	2.36181	0	100000	0.000132134	0	0.16312	0	336	5	0	Heterogeneous nuclear ribonucleoprotein D, isoform CRA_a OS=Mus musculus GN=Hnrnpd PE=1 SV=1
Q91V12	0.42265	0.713977	0	1.31117	0	0	6.03387e-05	0	0.0990598	381	0	6	Cytosolic acyl coenzyme A thioester hydrolase OS=Mus musculus GN=Acot7 PE=1 SV=2
O89086	0.42265	0.713977	0	1.31117	0	0	0.000150255	0	0.502036	153	0	6	RNA-binding protein 3 OS=Mus musculus GN=Rbm3 PE=1 SV=1
P50289	0.42265	0.713977	0	2.62233	0	0	0.000176161	0	0.140776	261	0	12	Acrosomal protein SP-10 OS=Mus musculus GN=Acrv1 PE=1 SV=2
P16330	0.42265	0.713977	0	0.655584	0	0	2.73679e-05	0	0.0556032	420	0	3	2&#039;,3&#039;-cyclic-nucleotide 3&#039;-phosphodiesterase OS=Mus musculus GN=Cnp PE=1 SV=3
Q14DH7	0.42265	0.713977	0	1.31117	0	0	3.37083e-05	0	0.0872759	682	0	6	Acyl-CoA synthetase short-chain family member 3, mitochondrial OS=Mus musculus GN=Acss3 PE=1 SV=2
P97300	0.42265	0.713977	1.70602	0	100000	8.21283e-05	0	0.109131	0	397	5	0	Neuroplastin OS=Mus musculus GN=Nptn PE=1 SV=3
Q9QZZ6	0.42265	0.713977	0	1.31117	0	0	0.000114373	0	0.251294	201	0	6	Dermatopontin OS=Mus musculus GN=Dpt PE=1 SV=1
E9PXY8	0.42265	0.713977	0	2.62233	0	0	4.02258e-05	0	0.0970731	1143	0	12	Ubiquitin carboxyl-terminal hydrolase 7 OS=Mus musculus GN=Usp7 PE=1 SV=1
Q9CR86	0.42265	0.713977	0	0.655584	0	0	7.76657e-05	0	0.173516	148	0	3	Calcium-regulated heat stable protein 1 OS=Mus musculus GN=Carhsp1 PE=1 SV=1
Q78ZA7	0.42265	0.713977	0	2.40762	0	0	0.000115062	0	0.0931271	375	0	8	Nucleosome assembly protein 1-like 4 OS=Mus musculus GN=Nap1l4 PE=1 SV=1
A0A0U1RNF0	0.42265	0.713977	0	0.655584	0	0	7.87296e-05	0	0.185322	146	0	3	Guanosine-3&#039;,5&#039;-bis(diphosphate) 3&#039;-pyrophosphohydrolase MESH1 OS=Mus musculus GN=Hddc3 PE=1 SV=1
Q05DV2	0.42265	0.713977	0	0.655584	0	0	1.96487e-05	0	0.0313188	585	0	3	Dihydroxyacetone phosphate acyltransferase (Fragment) OS=Mus musculus GN=Gnpat PE=1 SV=1
Q3UDC3	0.42265	0.713977	0	1.20381	0	0	4.18102e-05	0	0.106086	516	0	4	Target of Myb protein 1 OS=Mus musculus GN=Tom1 PE=1 SV=1
Q9CQL1	0.42265	0.713977	0	1.31117	0	0	0.000157459	0	0.355127	146	0	6	Protein mago nashi homolog 2 OS=Mus musculus GN=Magohb PE=2 SV=1
P48794	0.42265	0.713977	0	2.40762	0	0	8.42736e-05	0	0.135349	512	0	8	Hyaluronidase PH-20 OS=Mus musculus GN=Spam1 PE=1 SV=2
P61327	0.42265	0.713977	0	1.31117	0	0	0.000157459	0	0.355127	146	0	6	Protein mago nashi homolog OS=Mus musculus GN=Magoh PE=2 SV=1
Q69ZN7	0.42265	0.713977	0	7.21142	0	0	6.17381e-05	0	0.154059	2048	0	33	Myoferlin OS=Mus musculus GN=Myof PE=1 SV=2
A0A0U1RNS6	0.42265	0.713977	0	0.655584	0	0	8.03812e-05	0	0.190121	143	0	3	Guanosine-3&#039;,5&#039;-bis(diphosphate) 3&#039;-pyrophosphohydrolase MESH1 OS=Mus musculus GN=Hddc3 PE=1 SV=1
Q3TJ39	0.42265	0.713977	0	3.27792	0	0	0.000266077	0	1.22938	216	0	15	RAB5C, member RAS oncogene family, isoform CRA_a OS=Mus musculus GN=Rab5c PE=1 SV=1
F8WHM5	0.42265	0.713977	0	2.10666	0	0	3.24631e-05	0	0.0296434	1163	0	7	Golgi apparatus protein 1 (Fragment) OS=Mus musculus GN=Glg1 PE=1 SV=1
Q5M8Q0	0.42265	0.713977	0	2.62233	0	0	0.000225383	0	0.435582	204	0	12	Ribosomal protein L15 OS=Mus musculus GN=Rpl15 PE=2 SV=1
Q9CR00	0.42265	0.713977	1.70602	0	100000	0.000146869	0	0.198626	0	222	5	0	26S proteasome non-ATPase regulatory subunit 9 OS=Mus musculus GN=Psmd9 PE=1 SV=1
Q3TIV6	0.42265	0.713977	3.75325	0	100000	0.000120556	0	0.198626	0	595	11	0	Lysine--tRNA ligase OS=Mus musculus GN=Kars PE=1 SV=1
E9PYF1	0.42265	0.713977	0	2.10666	0	0	6.17914e-05	0	0.0960832	611	0	7	Aminopeptidase B OS=Mus musculus GN=Rnpep PE=1 SV=1
O88685	0.42265	0.713977	0	4.58909	0	0	0.00018204	0	0.409478	442	0	21	26S protease regulatory subunit 6A OS=Mus musculus GN=Psmc3 PE=1 SV=2
P43025	0.42265	0.713977	0	0.655584	0	0	5.69035e-05	0	0.15182	202	0	3	Tetranectin OS=Mus musculus GN=Clec3b PE=1 SV=2
E9PYH2	0.42265	0.713977	0	1.31117	0	0	5.98673e-05	0	0.0980653	384	0	6	Cytosolic acyl coenzyme A thioester hydrolase OS=Mus musculus GN=Acot7 PE=1 SV=1
Q53WR6	0.42265	0.713977	0	2.10666	0	0	3.21316e-05	0	0.0296434	1175	0	7	E-selectin ligand 1 OS=Mus musculus GN=Glg1 PE=1 SV=1
Q8BI79	0.42265	0.713977	0	2.10666	0	0	3.16733e-05	0	0.0619229	1192	0	7	Coiled-coil domain-containing protein 40 OS=Mus musculus GN=Ccdc40 PE=1 SV=1
A0A140LJ01	0.42265	0.713977	2.36181	0	100000	0.000176178	0	0.192537	0	252	5	0	Signal peptidase complex subunit 2 (Fragment) OS=Mus musculus GN=Spcs2 PE=1 SV=1
Q5M9L0	0.42265	0.713977	0	1.31117	0	0	6.53098e-05	0	0.203549	352	0	6	Eukaryotic translation initiation factor 3 subunit H OS=Mus musculus GN=Eif3h PE=1 SV=1
Q5M9L7	0.42265	0.713977	0	2.68643	0	0	0.000386967	0	0.885316	135	0	7	40S ribosomal protein S17 OS=Mus musculus GN=Rps17 PE=1 SV=1
P98192	0.42265	0.713977	0	0.655584	0	0	1.69536e-05	0	0.0271447	678	0	3	Dihydroxyacetone phosphate acyltransferase OS=Mus musculus GN=Gnpat PE=1 SV=1
I7HLV5	0.42265	0.713977	0	0.655584	0	0	5.77614e-05	0	0.196182	199	0	3	Novel protein (Fragment) OS=Mus musculus GN=Fam3a PE=1 SV=1
G3UWR0	0.42265	0.713977	0	1.31117	0	0	0.000101273	0	0.243272	227	0	6	Calumenin OS=Mus musculus GN=Calu PE=1 SV=1
Q8BHJ5	0.42265	0.713977	0	0.300952	0	0	1.04932e-05	0	0.0363916	514	0	1	F-box-like/WD repeat-containing protein TBL1XR1 OS=Mus musculus GN=Tbl1xr1 PE=1 SV=1
Q0PD64	0.42265	0.713977	0	5.02614	0	0	0.000407984	0	0.645883	216	0	23	RAB2B, member RAS oncogene family, isoform CRA_a OS=Mus musculus GN=Rab2b PE=1 SV=1
A0A023T778	0.42265	0.713977	0	1.31117	0	0	0.000155331	0	0.348815	148	0	6	Mago nashi protein OS=Mus musculus GN=Magohb PE=1 SV=1
Q922Q8	0.42265	0.713977	0	2.62233	0	0	0.000149766	0	0.433814	307	0	12	Leucine-rich repeat-containing protein 59 OS=Mus musculus GN=Lrrc59 PE=1 SV=1
Q9CZM2	0.42265	0.713977	0	2.62233	0	0	0.000225383	0	0.435582	204	0	12	60S ribosomal protein L15 OS=Mus musculus GN=Rpl15 PE=2 SV=4
P63005	0.42265	0.713977	0	2.62233	0	0	0.000112142	0	0.402668	410	0	12	Platelet-activating factor acetylhydrolase IB subunit alpha OS=Mus musculus GN=Pafah1b1 PE=1 SV=2
Q9CZR8	0.42265	0.713977	0	1.20381	0	0	6.65866e-05	0	0.122576	324	0	4	Elongation factor Ts, mitochondrial OS=Mus musculus GN=Tsfm PE=1 SV=1
P46978	0.42265	0.713977	2.36181	0	100000	6.29744e-05	0	0.0363916	0	705	5	0	Dolichyl-diphosphooligosaccharide--protein glycosyltransferase subunit STT3A OS=Mus musculus GN=Stt3a PE=1 SV=1
I7HPY1	0.42265	0.713977	0	0.655584	0	0	5.98673e-05	0	0.204786	192	0	3	Novel protein OS=Mus musculus GN=Fam3a PE=1 SV=1
P42125	0.42265	0.713977	2.36181	0	100000	0.000153623	0	0.114255	0	289	5	0	Enoyl-CoA delta isomerase 1, mitochondrial OS=Mus musculus GN=Eci1 PE=1 SV=2
A2RSB1	0.42265	0.713977	0	2.40762	0	0	0.000115062	0	0.0931271	375	0	8	Nucleosome assembly protein 1-like 4 OS=Mus musculus GN=Nap1l4 PE=1 SV=1
Q64152	0.42265	0.713977	0	1.31117	0	0	0.000112691	0	0.239303	204	0	6	Transcription factor BTF3 OS=Mus musculus GN=Btf3 PE=1 SV=3
Q3UGR5	0.42265	0.713977	0	1.31117	0	0	8.87607e-05	0	0.17235	259	0	6	Haloacid dehalogenase-like hydrolase domain-containing protein 2 OS=Mus musculus GN=Hdhd2 PE=1 SV=2
P97470	0.42265	0.713977	0	0.655584	0	0	3.74414e-05	0	0.0970731	307	0	3	Serine/threonine-protein phosphatase 4 catalytic subunit OS=Mus musculus GN=Ppp4c PE=1 SV=2
Q9CQ35	0.42265	0.713977	0	0.655584	0	0	3.4622e-05	0	0.0547087	332	0	3	GLIPR1-like protein 2 OS=Mus musculus GN=Glipr1l2 PE=1 SV=1
Q3TDN2	0.42265	0.713977	0	0.655584	0	0	2.58304e-05	0	0.0767563	445	0	3	FAS-associated factor 2 OS=Mus musculus GN=Faf2 PE=1 SV=2
Q9CPQ3	0.42265	0.713977	0	0.655584	0	0	8.09473e-05	0	0.274632	142	0	3	Mitochondrial import receptor subunit TOM22 homolog OS=Mus musculus GN=Tomm22 PE=1 SV=3
A0A087WQA0	0.42265	0.713977	0	0.655584	0	0	1.5326e-05	0	0.0423992	750	0	3	Bcl-2-associated transcription factor 1 OS=Mus musculus GN=Bclaf1 PE=1 SV=1
F8WIH0	0.42265	0.713977	0	7.5238	0	0	0.000195417	0	0.278846	690	0	25	Sarcolemmal membrane-associated protein (Fragment) OS=Mus musculus GN=Slmap PE=1 SV=1
A0A0G2JF96	0.42265	0.713977	0	1.20381	0	0	8.87821e-05	0	0.0692713	243	0	4	Ornithine decarboxylase antizyme 3 OS=Mus musculus GN=Oaz3 PE=4 SV=2
Q9CPP6	0.42265	0.713977	0	0.655584	0	0	9.90907e-05	0	0.271839	116	0	3	NADH dehydrogenase [ubiquinone] 1 alpha subcomplex subunit 5 OS=Mus musculus GN=Ndufa5 PE=1 SV=3
D3Z7V3	0.42265	0.713977	0	7.5238	0	0	0.000170681	0	0.232748	790	0	25	Sarcolemmal membrane-associated protein OS=Mus musculus GN=Slmap PE=1 SV=1
Q8WTY4	0.42265	0.713977	0	0.655584	0	0	3.71991e-05	0	0.0619229	309	0	3	Anamorsin OS=Mus musculus GN=Ciapin1 PE=1 SV=1
Q9JHR7	0.42265	0.713977	0	4.58909	0	0	7.89614e-05	0	0.193749	1019	0	21	Insulin-degrading enzyme OS=Mus musculus GN=Ide PE=1 SV=1
Q99KJ8	0.42265	0.713977	0	3.31047	0	0	0.000147584	0	0.300359	402	0	11	Dynactin subunit 2 OS=Mus musculus GN=Dctn2 PE=1 SV=3
Q8R0F8	0.42265	0.713977	0	0.655584	0	0	5.06366e-05	0	0.187716	227	0	3	Acylpyruvase FAHD1, mitochondrial OS=Mus musculus GN=Fahd1 PE=1 SV=2
P62320	0.42265	0.713977	1.70602	0	100000	0.000258769	0	0.384261	0	126	5	0	Small nuclear ribonucleoprotein Sm D3 OS=Mus musculus GN=Snrpd3 PE=1 SV=1
A0A0R4J038	0.42265	0.713977	3.07084	0	100000	8.8788e-05	0	0.178206	0	661	9	0	Kininogen-1 OS=Mus musculus GN=Kng1 PE=1 SV=1
Q8BP40	0.42265	0.713977	1.70602	0	100000	7.80022e-05	0	0.0729965	0	418	5	0	Lysophosphatidic acid phosphatase type 6 OS=Mus musculus GN=Acp6 PE=1 SV=1
Q9Z1P6	0.42265	0.713977	1.70602	0	100000	0.000288539	0	0.178206	0	113	5	0	NADH dehydrogenase [ubiquinone] 1 alpha subcomplex subunit 7 OS=Mus musculus GN=Ndufa7 PE=1 SV=3
S4R2E1	0.42265	0.713977	6.14168	0	100000	0.000203781	0	0.222416	0	576	18	0	ATP-binding cassette sub-family G member 2 OS=Mus musculus GN=Abcg2 PE=1 SV=1
P62331	0.42265	0.713977	0	1.31117	0	0	0.000131366	0	0.597515	175	0	6	ADP-ribosylation factor 6 OS=Mus musculus GN=Arf6 PE=1 SV=2
Q4FJN2	0.42265	0.713977	2.36181	0	100000	9.73617e-05	0	0.0960832	0	456	5	0	FK506 binding protein 5 OS=Mus musculus GN=Fkbp5 PE=1 SV=1
Q7TMS5	0.42265	0.713977	6.14168	0	100000	0.000178657	0	0.188917	0	657	18	0	ATP-binding cassette sub-family G member 2 OS=Mus musculus GN=Abcg2 PE=1 SV=1
Q4FJM5	0.42265	0.713977	0	0.601904	0	0	5.50358e-05	0	0.114255	196	0	2	Ras homolog gene family, member B OS=Mus musculus GN=Rhob PE=1 SV=1
P49300	0.42265	0.713977	0	0.655584	0	0	3.78109e-05	0	0.212272	304	0	3	C-type lectin domain family 10 member A OS=Mus musculus GN=Clec10a PE=1 SV=1
Q9DBL7	0.42265	0.713977	0	0.655584	0	0	2.04166e-05	0	0.0610139	563	0	3	Bifunctional coenzyme A synthase OS=Mus musculus GN=Coasy PE=1 SV=2
Q8VDW0	0.42265	0.713977	4.72363	0	100000	0.000207948	0	0.139686	0	427	10	0	ATP-dependent RNA helicase DDX39A OS=Mus musculus GN=Ddx39a PE=1 SV=1
A2AUR7	0.42265	0.713977	4.72363	0	100000	0.000341515	0	0.243272	0	260	10	0	Ras suppressor protein 1 OS=Mus musculus GN=Rsu1 PE=1 SV=1
P70372	0.42265	0.713977	3.75325	0	100000	0.000220033	0	0.385915	0	326	11	0	ELAV-like protein 1 OS=Mus musculus GN=Elavl1 PE=1 SV=2
Q3TM70	0.42265	0.713977	2.36181	0	100000	8.20646e-05	0	0.0683453	0	541	5	0	EH domain-containing protein 4 OS=Mus musculus GN=Ehd4 PE=1 SV=1
Q9D9X8	0.42265	0.713977	0	2.62233	0	0	0.000208046	0	0.245934	221	0	12	Sperm acrosome membrane-associated protein 3 OS=Mus musculus GN=Spaca3 PE=1 SV=2
P52503	0.42265	0.713977	0	1.20381	0	0	0.000185983	0	0.742831	116	0	4	NADH dehydrogenase [ubiquinone] iron-sulfur protein 6, mitochondrial OS=Mus musculus GN=Ndufs6 PE=1 SV=2
O89112	0.42265	0.713977	0	0.655584	0	0	2.88083e-05	0	0.0450036	399	0	3	LanC-like protein 1 OS=Mus musculus GN=Lancl1 PE=1 SV=1
Q8BFZ9	0.42265	0.713977	0	4.21333	0	0	0.000222086	0	0.293106	340	0	14	Erlin-2 OS=Mus musculus GN=Erlin2 PE=1 SV=1
E9PUK6	0.42265	0.713977	3.07084	0	100000	6.35849e-05	0	0.123627	0	923	9	0	Serine/arginine repetitive matrix protein 1 OS=Mus musculus GN=Srrm1 PE=1 SV=1
Q9D5U5	0.42265	0.713977	0	0.655584	0	0	4.91219e-05	0	0.0931271	234	0	3	Pseudouridine-5&#039;-phosphatase OS=Mus musculus GN=Pudp PE=1 SV=1
Q8K019	0.42265	0.713977	0	0.655584	0	0	1.25076e-05	0	0.0338464	919	0	3	Bcl-2-associated transcription factor 1 OS=Mus musculus GN=Bclaf1 PE=1 SV=2
Q8BG95	0.42265	0.713977	0	2.40762	0	0	4.42091e-05	0	0.0758131	976	0	8	Protein phosphatase 1 regulatory subunit 12B OS=Mus musculus GN=Ppp1r12b PE=1 SV=2
Q9D1L9	0.42265	0.713977	0	0.601904	0	0	0.000118539	0	0.219862	91	0	2	Ragulator complex protein LAMTOR5 OS=Mus musculus GN=Lamtor5 PE=1 SV=1
D3YZZ5	0.42265	0.713977	0	1.31117	0	0	0.00010263	0	0.310656	224	0	6	Protein Tmed7 OS=Mus musculus GN=Tmed7 PE=1 SV=1
Q9ERI6	0.42265	0.713977	0	1.31117	0	0	6.88294e-05	0	0.249949	334	0	6	Retinol dehydrogenase 14 OS=Mus musculus GN=Rdh14 PE=1 SV=1
O08677	0.42265	0.713977	3.07084	0	100000	8.8788e-05	0	0.178206	0	661	9	0	Kininogen-1 OS=Mus musculus GN=Kng1 PE=1 SV=1
Q9CYT6	0.42265	0.713977	2.36181	0	100000	9.32709e-05	0	0.106086	0	476	5	0	Adenylyl cyclase-associated protein 2 OS=Mus musculus GN=Cap2 PE=1 SV=1
E9Q390	0.42265	0.713977	0	7.21142	0	0	6.17381e-05	0	0.154059	2048	0	33	Myoferlin OS=Mus musculus GN=Myof PE=1 SV=2
A0A0U1RNY0	0.42265	0.713977	0	0.655584	0	0	0.000155331	0	0.462604	74	0	3	Guanosine-3&#039;,5&#039;-bis(diphosphate) 3&#039;-pyrophosphohydrolase MESH1 (Fragment) OS=Mus musculus GN=Hddc3 PE=1 SV=1
D3Z7E5	0.42265	0.713977	0	1.31117	0	0	4.73025e-05	0	0.165412	486	0	6	Glycogen synthase kinase-3 alpha OS=Mus musculus GN=Gsk3a PE=1 SV=1
Q9D6J5	0.42265	0.713977	0	1.31117	0	0	0.000123597	0	0.430289	186	0	6	NADH dehydrogenase [ubiquinone] 1 beta subcomplex subunit 8, mitochondrial OS=Mus musculus GN=Ndufb8 PE=1 SV=1
Q61543	0.42265	0.713977	0	2.10666	0	0	3.21316e-05	0	0.0296434	1175	0	7	Golgi apparatus protein 1 OS=Mus musculus GN=Glg1 PE=1 SV=1
B7ZNL2	0.42265	0.713977	0	2.40762	0	0	0.000111783	0	0.0901914	386	0	8	Nap1l4 protein OS=Mus musculus GN=Nap1l4 PE=1 SV=1
E9Q7G1	0.42265	0.713977	0	1.31117	0	0	0.000122282	0	0.395921	188	0	6	Protein Tmed7 OS=Mus musculus GN=Tmed7 PE=1 SV=1
O88746	0.42265	0.713977	0	1.20381	0	0	4.38497e-05	0	0.112199	492	0	4	Target of Myb protein 1 OS=Mus musculus GN=Tom1 PE=1 SV=1
F8WI22	0.42265	0.713977	0	0.655584	0	0	1.32121e-05	0	0.0363916	870	0	3	Bcl-2-associated transcription factor 1 OS=Mus musculus GN=Bclaf1 PE=1 SV=1
F2Z405	0.42265	0.713977	3.07084	0	100000	0.000236649	0	0.287362	0	248	9	0	Serine protease inhibitor A3G OS=Mus musculus GN=Serpina3g PE=1 SV=1
Q8VEH5	0.42265	0.713977	1.70602	0	100000	5.38035e-05	0	0.103061	0	606	5	0	EPM2A-interacting protein 1 OS=Mus musculus GN=Epm2aip1 PE=1 SV=1
Q921M7	0.42265	0.713977	0	1.31117	0	0	7.09538e-05	0	0.128919	324	0	6	Protein FAM49B OS=Mus musculus GN=Fam49b PE=1 SV=1
A0A0R4J0B6	0.42265	0.713977	6.14168	0	100000	0.000178657	0	0.188917	0	657	18	0	ATP-binding cassette sub-family G member 2 OS=Mus musculus GN=Abcg2 PE=1 SV=1
Q9JI46	0.42265	0.713977	0	0.655584	0	0	6.84197e-05	0	0.251294	168	0	3	Diphosphoinositol polyphosphate phosphohydrolase 1 OS=Mus musculus GN=Nudt3 PE=1 SV=1
Q9JMD3	0.42265	0.713977	2.36181	0	100000	0.000152567	0	0.146266	0	291	5	0	PCTP-like protein OS=Mus musculus GN=Stard10 PE=1 SV=1
B9EIA2	0.42265	0.713977	0	5.24467	0	0	0.000139327	0	0.336364	660	0	24	DNA segment, Chr 1, Pasteur Institute 1 OS=Mus musculus GN=D1Pas1 PE=1 SV=1
I1E4X7	0.42265	0.713977	0	0.655584	0	0	7.22926e-05	0	0.270447	159	0	3	Diphosphoinositol polyphosphate phosphohydrolase 1 OS=Mus musculus GN=Nudt3 PE=1 SV=1
A0A140LHG8	0.42265	0.713977	2.36181	0	100000	0.000170757	0	0.185322	0	260	5	0	Signal peptidase complex subunit 2 OS=Mus musculus GN=Spcs2 PE=1 SV=1
Q9CYN2	0.42265	0.713977	2.36181	0	100000	0.000196447	0	0.221138	0	226	5	0	Signal peptidase complex subunit 2 OS=Mus musculus GN=Spcs2 PE=1 SV=1
G3UW70	0.42265	0.713977	0	0.601904	0	0	7.43933e-05	0	0.124681	145	0	2	MCG21719 OS=Mus musculus GN=Lamtor5 PE=1 SV=1
Q3U367	0.42265	0.713977	0	3.27792	0	0	0.000110951	0	0.295997	518	0	15	4-trimethylaminobutyraldehyde dehydrogenase OS=Mus musculus GN=Aldh9a1 PE=1 SV=1
G3UW82	0.42265	0.713977	2.36181	0	100000	2.28614e-05	0	0.021381	0	1942	5	0	MCG140437, isoform CRA_d OS=Mus musculus GN=Myh2 PE=1 SV=1
Q8CAY6	0.422731	0.713977	12.6138	19.0462	0.662277	0.000589427	0.000881593	0.69511	1.53398	397	14.5	22	Acetyl-CoA acetyltransferase, cytosolic OS=Mus musculus GN=Acat2 PE=1 SV=2
P16627	0.423235	0.714212	37.0121	32.322	1.1451	0.00108055	0.000700719	0.973292	0.93547	641	30.33	36.33	Heat shock 70 kDa protein 1-like OS=Mus musculus GN=Hspa1l PE=1 SV=4
Q9Z2V5	0.423445	0.714212	25.7887	32.8929	0.784019	0.00042125	0.00052717	0.415428	0.674028	1149	21	38.33	Histone deacetylase 6 OS=Mus musculus GN=Hdac6 PE=1 SV=3
G5E850	0.424633	0.714212	6.66632	2.30265	2.89506	0.00129399	0.000456914	1.81407	0.879717	98	9	6	Cytochrome b-5, isoform CRA_a OS=Mus musculus GN=Cyb5a PE=1 SV=1
Q544Z9	0.424633	0.714212	6.66632	2.30265	2.89506	0.000946353	0.000334161	1.06967	0.523465	134	9	6	Cytochrome b-5, isoform CRA_d OS=Mus musculus GN=Cyb5a PE=1 SV=1
P56395	0.424633	0.714212	6.66632	2.30265	2.89506	0.000946353	0.000334161	1.06967	0.523465	134	9	6	Cytochrome b5 OS=Mus musculus GN=Cyb5a PE=1 SV=2
Q9WVJ3	0.424636	0.714212	15.3532	23.5279	0.652555	0.00062021	0.000912849	0.804122	1.11676	470	20	28.33	Carboxypeptidase Q OS=Mus musculus GN=Cpq PE=1 SV=1
Q9D023	0.424792	0.714212	6.85595	2.62233	2.61445	0.000998933	0.000362032	0.644355	0.553575	127	8	12	Mitochondrial pyruvate carrier 2 OS=Mus musculus GN=Mpc2 PE=1 SV=1
A0A0A0MQF6	0.425399	0.714769	77.5115	73.2136	1.0587	0.00404647	0.00371894	2.93994	2.51641	359	64.33	87	Glyceraldehyde-3-phosphate dehydrogenase OS=Mus musculus GN=Gapdh PE=1 SV=1
Q149S1	0.426861	0.715898	13.7119	21.4254	0.639982	0.000567626	0.000878733	0.779899	1.9434	447	16	25	Tektin-4 OS=Mus musculus GN=Tekt4 PE=1 SV=1
P62908	0.427389	0.715898	24.1731	28.2444	0.855855	0.00186849	0.00214408	2.88493	3.78858	243	20	32	40S ribosomal protein S3 OS=Mus musculus GN=Rps3 PE=1 SV=1
Q5YLW3	0.427389	0.715898	24.1731	28.2444	0.855855	0.00186849	0.00214408	2.88493	3.78858	243	20	32	40S ribosomal protein S3 OS=Mus musculus GN=Rps3 PE=1 SV=1
P26040	0.427482	0.715898	73.2903	66.1196	1.10845	0.00234422	0.00207359	1.95869	2.32965	586	60.67	74.67	Ezrin OS=Mus musculus GN=Ezr PE=1 SV=3
Q4KML7	0.427482	0.715898	73.2903	66.1196	1.10845	0.00234422	0.00207359	1.95869	2.32965	586	60.67	74.67	Ezrin OS=Mus musculus GN=Ezr PE=1 SV=1
Q64332	0.427722	0.715898	1.36482	3.25298	0.419559	4.45118e-05	9.8327e-05	0.109131	0.239776	586	4	6.5	Synapsin-2 OS=Mus musculus GN=Syn2 PE=1 SV=2
P40936	0.429719	0.718777	17.0655	13.8739	1.23004	0.00121683	0.000964208	1.40919	1.3405	264	14.67	16	Indolethylamine N-methyltransferase OS=Mus musculus GN=Inmt PE=1 SV=1
D3YX79	0.430377	0.719415	9.09459	5.82164	1.56221	0.000543616	0.000156658	0.726809	0.263535	241	7.33	12	Proteasome subunit alpha type OS=Mus musculus GN=Gm8394 PE=3 SV=1
Q9CQ19	0.430659	0.719424	39.1648	33.0588	1.1847	0.00427216	0.00352496	2.56778	2.32695	172	33.33	37.33	Myosin regulatory light polypeptide 9 OS=Mus musculus GN=Myl9 PE=1 SV=3
A1L347	0.431216	0.719892	37.0121	32.5405	1.13741	0.00108055	0.000933837	0.973292	1.57685	641	30.33	36.67	Heat shock 70 kDa protein 1-like OS=Mus musculus GN=Hspa1l PE=1 SV=1
S4R192	0.431684	0.720107	5.22172	7.90576	0.660496	0	0.000247194	0	0.584743	248	6	9.67	Protein transport protein Sec31A (Fragment) OS=Mus musculus GN=Sec31a PE=1 SV=1
Q9EPL9	0.431898	0.720107	18.838	12.3276	1.52811	0.000503969	0.000311613	0.670679	0.663496	700	16	25	Peroxisomal acyl-coenzyme A oxidase 3 OS=Mus musculus GN=Acox3 PE=1 SV=2
Q8VHX6	0.432901	0.720393	71.5986	58.1773	1.2307	0.000491336	0.000390446	0.712221	0.825143	2726	60.33	66.33	Filamin-C OS=Mus musculus GN=Flnc PE=1 SV=3
D3Z576	0.432901	0.720393	71.5986	58.1773	1.2307	0.000491336	0.000390446	0.712221	0.825143	2726	60.33	66.33	Filamin-C OS=Mus musculus GN=Flnc PE=1 SV=2
D3YW87	0.432901	0.720393	71.5986	58.1773	1.2307	0.000497357	0.00039523	0.722986	0.837794	2693	60.33	66.33	Filamin-C OS=Mus musculus GN=Flnc PE=1 SV=2
Q8R016	0.433557	0.721024	2.7252	0.902856	3.01842	0.000111049	3.55616e-05	0.235369	0.0664998	455	3.5	3	Bleomycin hydrolase OS=Mus musculus GN=Blmh PE=1 SV=1
Q9DBG5	0.437515	0.727141	6.40666	2.70857	2.36533	0.000273779	0.000111079	0.383201	0.21353	437	8.5	9	Perilipin-3 OS=Mus musculus GN=Plin3 PE=1 SV=1
P27773	0.437825	0.727192	106.951	89.6284	1.19327	0.0039828	0.00326306	3.67304	3.99734	505	91.67	101.33	Protein disulfide-isomerase A3 OS=Mus musculus GN=Pdia3 PE=1 SV=2
P26043	0.440349	0.730918	30.5487	45.5391	0.670823	0.000993806	0.00143446	0.7391	1.24542	583	39	51.33	Radixin OS=Mus musculus GN=Rdx PE=1 SV=3
F8WIT2	0.441224	0.731903	33.5929	49.8105	0.674414	0.000465935	0.00137645	0.389235	2.55803	667	42.5	56.33	Annexin OS=Mus musculus GN=Anxa6 PE=1 SV=1
P14685	0.44156	0.731994	5.19599	12.0017	0.432937	0.000184289	0.000401666	0.208516	0.934704	530	11	23.5	26S proteasome non-ATPase regulatory subunit 3 OS=Mus musculus GN=Psmd3 PE=1 SV=3
Q3UPL0	0.442766	0.733526	20.7593	31.112	0.667244	0.000312797	0.000462714	0.343234	0.711042	1230	24	36	Protein transport protein Sec31A OS=Mus musculus GN=Sec31a PE=1 SV=2
P10493	0.445883	0.738219	11.9422	23.3485	0.511474	0.000183321	0.00034668	0.236672	0.640651	1245	35	25.67	Nidogen-1 OS=Mus musculus GN=Nid1 PE=1 SV=2
G5E902	0.447212	0.739478	7.08544	16.1448	0.438868	0.000372041	0.000833763	0.356714	0.817487	358	15	29	MCG10343, isoform CRA_b OS=Mus musculus GN=Slc25a3 PE=1 SV=1
Q8VEM8	0.447212	0.739478	7.08544	16.1448	0.438868	0.000373083	0.000836099	0.358305	0.820908	357	15	29	Phosphate carrier protein, mitochondrial OS=Mus musculus GN=Slc25a3 PE=1 SV=1
A1BN54	0.448419	0.741002	102.36	96.1621	1.06445	0.00216526	0.00199153	2.54971	2.87274	887	85	110.67	Alpha actinin 1a OS=Mus musculus GN=Actn1 PE=1 SV=1
Q9CQX2	0.448858	0.741256	7.47988	11.6303	0.643135	0.000974053	0.00146241	1.22939	2.90944	146	10	13.33	Cytochrome b5 type B OS=Mus musculus GN=Cyb5b PE=1 SV=1
P54775	0.450208	0.742662	6.14168	13.9541	0.440134	0.000280808	0.00061517	0.437355	0.864224	418	18	25.5	26S protease regulatory subunit 6B OS=Mus musculus GN=Psmc4 PE=1 SV=2
Q9DBH5	0.45028	0.742662	6.79747	10.4265	0.651939	0.000360809	0.00053614	0.514733	0.962399	358	9	12	Vesicular integral-membrane protein VIP36 OS=Mus musculus GN=Lman2 PE=1 SV=2
P56480	0.45354	0.746964	123.562	112.425	1.09907	0.00437656	0.00390999	2.73836	2.8732	529	103.67	127.67	ATP synthase subunit beta, mitochondrial OS=Mus musculus GN=Atp5b PE=1 SV=2
Q9CS42	0.45375	0.746964	9.8417	4.37056	2.25182	0.00058682	0.000240975	0.598145	0.533386	318	12.5	20	Ribose-phosphate pyrophosphokinase 2 OS=Mus musculus GN=Prps2 PE=1 SV=4
E9QK48	0.45375	0.746964	3.93668	1.74822	2.25182	8.87556e-05	3.64471e-05	0.151825	0.0911677	841	5	8	Echinoderm microtubule-associated protein-like 2 OS=Mus musculus GN=Eml2 PE=1 SV=1
Q61425	0.455505	0.748193	14.4263	9.23947	1.56137	0.000865314	0.000521127	0.956036	0.840649	314	12.67	18.5	Hydroxyacyl-coenzyme A dehydrogenase, mitochondrial OS=Mus musculus GN=Hadh PE=1 SV=2
F8WIX8	0.455647	0.748193	15.543	6.92189	2.24548	0.00233161	0.000992406	1.34663	0.673317	125	21	23	Histone H2A OS=Mus musculus GN=Hist1h2al PE=3 SV=1
B2RWH3	0.455647	0.748193	15.543	6.92189	2.24548	0.00224193	0.000954237	1.2649	0.632448	130	21	23	Histone H2A OS=Mus musculus GN=Hist2h2aa1 PE=2 SV=1
Q6GSS7	0.455647	0.748193	15.543	6.92189	2.24548	0.00224193	0.000954237	1.2649	0.632448	130	21	23	Histone H2A type 2-A OS=Mus musculus GN=Hist2h2aa1 PE=1 SV=3
Q99J77	0.45594	0.748202	3.7789	8.50146	0.4445	0.000197869	0.000419435	0.198626	1.08268	359	8	17	N-acetylneuraminic acid synthase (Sialic acid synthase) OS=Mus musculus GN=Nans PE=1 SV=1
Q9D6R2	0.456443	0.748555	5.19599	12.4298	0.418026	0.000266867	0.000637573	0.258063	1.04143	366	11	20.5	Isocitrate dehydrogenase [NAD] subunit alpha, mitochondrial OS=Mus musculus GN=Idh3a PE=1 SV=1
P16125	0.45682	0.748701	18.2663	8.08553	2.25913	0.00103766	0.000424448	1.16707	0.636906	334	23.5	37	L-lactate dehydrogenase B chain OS=Mus musculus GN=Ldhb PE=1 SV=2
Q542G9	0.457769	0.749313	61.6886	56.7049	1.08789	0.00341724	0.00307613	2.57349	3.11298	339	51.67	64.33	Annexin OS=Mus musculus GN=Anxa2 PE=1 SV=1
P07356	0.457769	0.749313	61.6886	56.7049	1.08789	0.00341724	0.00307613	2.57349	3.11298	339	51.67	64.33	Annexin A2 OS=Mus musculus GN=Anxa2 PE=1 SV=2
P58771	0.459486	0.751649	54.9001	33.7201	1.62811	0.00110872	0.00157627	0.593238	1.29926	284	47.67	61.5	Tropomyosin alpha-1 chain OS=Mus musculus GN=Tpm1 PE=1 SV=1
B9EHN0	0.460252	0.751839	43.4905	50.3849	0.863166	0.000770217	0.000878587	0.997133	1.38641	1058	36.33	57.33	Ubiquitin-activating enzyme E1, Chr X OS=Mus musculus GN=Uba1 PE=1 SV=1
Q02053	0.460252	0.751839	43.4905	50.3849	0.863166	0.000770217	0.000878587	0.997133	1.38641	1058	36.33	57.33	Ubiquitin-like modifier-activating enzyme 1 OS=Mus musculus GN=Uba1 PE=1 SV=1
Q80ZZ0	0.46068	0.751839	19.2899	8.52259	2.26339	0.000685659	0.000279829	0.990199	0.871366	534	25	39	EH domain-containing protein 1 OS=Mus musculus GN=Ehd1 PE=1 SV=2
Q3TDL4	0.46097	0.751839	9.02635	13.6562	0.660972	0	7.26188e-05	0	0.182939	1108	10.5	15.67	Large proline-rich protein BAG6 (Fragment) OS=Mus musculus GN=Bag6 PE=1 SV=1
P70349	0.46107	0.751839	11.9669	7.88322	1.51802	0.00178962	0.00116689	3.12369	2.57881	126	10.33	13.5	Histidine triad nucleotide-binding protein 1 OS=Mus musculus GN=Hint1 PE=1 SV=3
Q3V117	0.461336	0.751839	27.5	42.1261	0.652801	0.000274204	0.000709934	0.280257	1.27562	1101	31	47	ATP-citrate synthase OS=Mus musculus GN=Acly PE=1 SV=1
Q3UF75	0.464794	0.756264	8.21456	3.71497	2.2112	0	0.000193856	0	0.324141	336	10.5	17	Alpha-parvin OS=Mus musculus GN=Parva PE=1 SV=1
Q3TX57	0.464924	0.756264	29.105	15.2298	1.91106	0.000401969	0.000197266	0.325052	0.322897	1372	36.5	29	Collagen alpha-2(I) chain OS=Mus musculus GN=Col1a2 PE=1 SV=1
Q01149	0.464924	0.756264	29.105	15.2298	1.91106	0.000401969	0.000197266	0.325052	0.322897	1372	36.5	29	Collagen alpha-2(I) chain OS=Mus musculus GN=Col1a2 PE=1 SV=2
O70400	0.465653	0.756388	10.362	5.35965	1.93333	0.000594191	0.000291664	1.24002	0.891477	327	14	10	PDZ and LIM domain protein 1 OS=Mus musculus GN=Pdlim1 PE=1 SV=4
Q3TPL8	0.467366	0.756388	16.9166	6.33731	2.66936	0.000633516	0.000225383	0.299145	0.159703	493	20	29	Solute carrier family 2 (Facilitated glucose transporter), member 3 OS=Mus musculus GN=Slc2a3 PE=1 SV=1
P32037	0.467366	0.756388	16.9166	6.33731	2.66936	0.000633516	0.000225383	0.299145	0.159703	493	20	29	Solute carrier family 2, facilitated glucose transporter member 3 OS=Mus musculus GN=Slc2a3 PE=1 SV=1
P80318	0.467373	0.756388	8.97489	19.8571	0.451974	0.000309557	0.000684104	0.364704	1.0055	545	19	29	T-complex protein 1 subunit gamma OS=Mus musculus GN=Cct3 PE=1 SV=1
Q3U4U6	0.467373	0.756388	8.97489	19.8571	0.451974	0.000309557	0.000684104	0.364704	1.0055	545	19	29	T-complex protein 1 subunit gamma OS=Mus musculus GN=Cct3 PE=1 SV=1
D2KHZ9	0.467427	0.756388	77.1703	73.2136	1.05404	0.00434283	0.00400931	3.39562	2.88205	333	64	87	Glyceraldehyde-3-phosphate dehydrogenase OS=Mus musculus GN=GAPDH PE=1 SV=1
P16858	0.467427	0.756388	77.1703	73.2136	1.05404	0.00434283	0.00400931	3.39562	2.88205	333	64	87	Glyceraldehyde-3-phosphate dehydrogenase OS=Mus musculus GN=Gapdh PE=1 SV=2
Q8BMY7	0.467617	0.756388	2.45135	5.41333	0.452836	0.00052305	0.00111723	0.411191	2.01811	86	6	10.5	Serine protease inhibitor Kazal-type 2 OS=Mus musculus GN=Spink2 PE=1 SV=1
D3Z3X9	0.467617	0.756388	2.45135	5.41333	0.452836	0.000762412	0.0016285	0.740356	4.40217	59	6	10.5	Serine protease inhibitor Kazal-type 2 OS=Mus musculus GN=Spink2 PE=1 SV=1
P62196	0.467944	0.756447	3.26846	7.19029	0.454566	0.000147725	0.000314257	0.177029	0.764392	406	8	14	26S protease regulatory subunit 8 OS=Mus musculus GN=Psmc5 PE=1 SV=1
Q9CWH6	0.468496	0.756869	6.24622	2.84086	2.19871	0.000213105	0.000199238	0.295997	0.584743	250	8	13	Proteasome subunit alpha type-7-like OS=Mus musculus GN=Psma8 PE=1 SV=1
B1AQ78	0.469219	0.757097	51.277	48.9535	1.04746	0.00238496	0.00222467	3.1709	3.89841	403	42.33	56.67	Keratin 19 OS=Mus musculus GN=Krt19 PE=1 SV=1
P19001	0.469219	0.757097	51.277	48.9535	1.04746	0.00238496	0.00222467	3.1709	3.89841	403	42.33	56.67	Keratin, type I cytoskeletal 19 OS=Mus musculus GN=Krt19 PE=1 SV=1
D3Z2H9	0.470633	0.758604	27.4682	17.3115	1.5867	0.0020777	0.000308992	1.26069	0.692032	248	23.33	31.5	Protein Tpm3-rs7 OS=Mus musculus GN=Tpm3-rs7 PE=3 SV=1
P29341	0.471115	0.758604	5.19599	11.3174	0.459116	0.000153574	0.000315305	0.140776	0.653334	636	11	22.5	Polyadenylate-binding protein 1 OS=Mus musculus GN=Pabpc1 PE=1 SV=2
Q9JII6	0.471133	0.758604	18.2238	12.3851	1.47143	0.00105464	0.000381695	1.51286	0.591107	325	15.67	24	Alcohol dehydrogenase [NADP(+)] OS=Mus musculus GN=Akr1a1 PE=1 SV=3
Q7TMR0	0.47132	0.758604	3.7789	7.28012	0.519072	0.000144674	0.000274376	0.102057	0.408113	491	8	8.33	Lysosomal Pro-X carboxypeptidase OS=Mus musculus GN=Prcp PE=1 SV=2
A0A0A0MQM0	0.47214	0.759048	5.69408	2.62233	2.17138	0.00070977	0.000308578	1.10274	0.5495	149	6.5	12	Eukaryotic translation initiation factor 5A (Fragment) OS=Mus musculus GN=Eif5a PE=1 SV=1
Q99KI0	0.472516	0.759048	71.751	57.5377	1.24702	0.00171718	0.00136605	1.75684	2.11911	780	59	63.33	Aconitate hydratase, mitochondrial OS=Mus musculus GN=Aco2 PE=1 SV=1
Q9Z0J0	0.472707	0.759048	29.2557	19.031	1.53727	0.00367266	0.0022708	1.61003	0.943641	149	25	36	Epididymal secretory protein E1 OS=Mus musculus GN=Npc2 PE=1 SV=1
P20029	0.473047	0.759048	167.573	136.229	1.23008	0.00480347	0.00227984	2.88892	1.85631	655	143.67	149	78 kDa glucose-regulated protein OS=Mus musculus GN=Hspa5 PE=1 SV=3
Q3UMP4	0.473055	0.759048	7.1653	0.874112	8.19723	0	3.82195e-05	0	0.0556032	401	21	4	Plasminogen activator inhibitor 1 RNA-binding protein OS=Mus musculus GN=Serbp1 PE=1 SV=1
P40124	0.473467	0.759241	24.1802	16.6234	1.45459	0.000956185	0.000622786	1.44865	1.32359	474	20	32	Adenylyl cyclase-associated protein 1 OS=Mus musculus GN=Cap1 PE=1 SV=4
E9Q296	0.475156	0.760366	17.747	12.1091	1.46559	0.000116663	0.000133854	0.177029	0.237986	685	15	24.5	Acyl-coenzyme A oxidase OS=Mus musculus GN=Acox3 PE=1 SV=2
P10833	0.475166	0.760366	5.22261	2.40762	2.1692	0.000453776	0.000197927	0.937935	0.458947	218	6.5	8	Ras-related protein R-Ras OS=Mus musculus GN=Rras PE=1 SV=1
Q3U1N3	0.475166	0.760366	5.22261	2.40762	2.1692	0.000453776	0.000197927	0.937935	0.458947	218	6.5	8	Harvey rat sarcoma oncogene, subgroup R OS=Mus musculus GN=Rras PE=1 SV=1
Q9WVK4	0.475648	0.760366	18.6075	8.52259	2.18332	0.000282677	0.000279829	0.348815	0.871366	534	24	39	EH domain-containing protein 1 OS=Mus musculus GN=Ehd1 PE=1 SV=1
Q9JLI0	0.475883	0.760366	11.4228	13.2724	0.86064	0.000662525	0.000572578	0.835539	0.925904	323	9.67	15.33	Aldo-keto reductase a OS=Mus musculus GN=Akr1c12 PE=1 SV=1
Q9R0Y5	0.475923	0.760366	17.2994	26.0268	0.664677	0.00165267	0.00246018	1.33449	3.14446	194	20	29	Adenylate kinase isoenzyme 1 OS=Mus musculus GN=Ak1 PE=1 SV=1
Q9Z110	0.478144	0.762057	2.72964	6.01523	0.453788	6.562e-05	0.000134426	0.0921463	0.258918	795	8	11.5	Delta-1-pyrroline-5-carboxylate synthase OS=Mus musculus GN=Aldh18a1 PE=1 SV=2
contaminant_UBIQUITIN02	0.478216	0.762057	25.6983	29.886	0.859878	0.000177152	0.000155723	0.149591	0.26629	1058	21.67	34	no description
P62259	0.478791	0.762057	27.5045	39.8456	0.690277	0.00204686	0.00287514	1.7401	3.86772	255	35.5	45.67	14-3-3 protein epsilon OS=Mus musculus GN=Ywhae PE=1 SV=1
P22437	0.478842	0.762057	20.6609	16.4966	1.25243	0.000646788	0.00050006	0.638803	0.56379	602	17.67	20	Prostaglandin G/H synthase 1 OS=Mus musculus GN=Ptgs1 PE=1 SV=1
Q543T1	0.478842	0.762057	20.6609	16.4966	1.25243	0.000646788	0.00050006	0.638803	0.56379	602	17.67	20	Prostaglandin G/H synthase 1 OS=Mus musculus GN=Ptgs1 PE=1 SV=1
Q3UF95	0.479032	0.762057	9.90727	14.7247	0.672834	0.000161524	0.000239484	0.210423	0.404273	1136	11.5	16.67	Large proline-rich protein BAG6 OS=Mus musculus GN=Bag6 PE=1 SV=1
Q9Z1R2	0.479032	0.762057	9.90727	14.7247	0.672834	0.000159004	0.000235748	0.207346	0.395589	1154	11.5	16.67	Large proline-rich protein BAG6 OS=Mus musculus GN=Bag6 PE=1 SV=1
P52480	0.479696	0.762646	116.012	108.64	1.06785	0.00409138	0.00375414	3.16999	3.49967	531	95.67	124.67	Pyruvate kinase PKM OS=Mus musculus GN=Pkm PE=1 SV=4
Q9D662	0.480615	0.763641	8.47688	3.9335	2.15505	0.000209289	8.9918e-05	0.26681	0.274632	767	10.5	18	Protein transport protein Sec23B OS=Mus musculus GN=Sec23b PE=1 SV=1
contaminant_GR78_RAT	0.481137	0.764003	167.232	136.53	1.22487	0.00480085	0.00385025	2.89789	2.88383	654	143.33	149.33	owl|P06761| 78 KD GLUCOSE REGULATED PROTEIN PRECURSOR (GRP 78) (IMMUNOGLOBULIN...
Q5EBG6	0.481946	0.76482	0.341205	2.40762	0.141719	4.0253e-05	0.000266346	0.0674215	0.783218	162	1	8	Heat shock protein beta-6 OS=Mus musculus GN=Hspb6 PE=1 SV=1
A0A0A6YY47	0.482636	0.765448	13.4328	6.01904	2.23172	0.000298336	0.000127205	0.457794	0.251294	848	18.5	20	Neural cell adhesion molecule 1 OS=Mus musculus GN=Ncam1 PE=1 SV=1
contaminant_GR78_MOUSE	0.483612	0.766292	167.165	136.53	1.22438	0.00318961	0.00384437	1.83908	2.87779	655	143.33	149.33	owl|P20029| 78 KD GLUCOSE REGULATED PROTEIN PRECURSOR (GRP 78) (IMMUNOGLOBULIN...
Q6P5E4	0.483757	0.766292	45.2532	55.4518	0.816083	0.000547833	0.000661579	0.720436	1.18782	1551	38	62.67	UDP-glucose:glycoprotein glucosyltransferase 1 OS=Mus musculus GN=Uggt1 PE=1 SV=4
Q78PY7	0.484665	0.767264	26.5155	37.9566	0.698574	0.000545249	0.000767278	0.730034	1.43295	910	35.5	43.67	Staphylococcal nuclease domain-containing protein 1 OS=Mus musculus GN=Snd1 PE=1 SV=1
Q9QZE5	0.487293	0.769085	6.48289	13.7889	0.470153	0.000141761	0.000290057	0.211017	0.554625	874	19	25.5	Coatomer subunit gamma-1 OS=Mus musculus GN=Copg1 PE=1 SV=1
Q3V140	0.487637	0.769085	3.7789	8.38237	0.450815	0.000131546	0.000293363	0.125736	0.336744	540	8	12	Acrosin-binding protein OS=Mus musculus GN=Acrbp PE=1 SV=1
Q9CQQ7	0.48908	0.769085	5.66835	11.9874	0.47286	0.000416221	0.000869756	0.339455	0.972735	256	12	21	ATP synthase F(0) complex subunit B1, mitochondrial OS=Mus musculus GN=Atp5f1 PE=1 SV=1
Q5I0W0	0.48908	0.769085	5.66835	11.9874	0.47286	0.000416221	0.000869756	0.339455	0.972735	256	12	21	ATP synthase F(0) complex subunit B1, mitochondrial OS=Mus musculus GN=Atp5f1 PE=1 SV=1
P21107	0.489204	0.769085	29.3204	18.2968	1.60249	0.00127449	0.000889456	0.835659	0.51171	285	25.33	33	Tropomyosin alpha-3 chain OS=Mus musculus GN=Tpm3 PE=1 SV=3
P61161	0.489219	0.769085	8.21456	11.7906	0.696705	0.000395452	0.00054472	0.511365	0.858321	394	10.5	14.33	Actin-related protein 2 OS=Mus musculus GN=Actr2 PE=1 SV=1
Q5SW83	0.489219	0.769085	8.21456	11.7906	0.696705	0.000395452	0.00054472	0.511365	0.858321	394	10.5	14.33	ARP2 actin-related protein 2 homolog (Yeast) OS=Mus musculus GN=Actr2 PE=1 SV=1
Q9WVG5	0.489966	0.769085	7.63677	3.49645	2.18415	0.000287546	0.000122608	0.285337	0.192537	500	10.5	16	Endothelial lipase OS=Mus musculus GN=Lipg PE=2 SV=3
C0LQ91	0.489966	0.769085	7.63677	3.49645	2.18415	0.000287546	0.000122608	0.285337	0.192537	500	10.5	16	Endothelial lipase OS=Mus musculus GN=Lipg PE=1 SV=1
Q80T06	0.490051	0.769085	6.40666	3.00952	2.1288	0.00042577	0.00019194	0.580309	0.369543	281	8.5	10	Elongation factor 1-delta OS=Mus musculus GN=Eef1d PE=1 SV=1
Q540D7	0.490349	0.769085	18.2238	12.6036	1.44592	0.00105464	0.000688215	1.51286	1.08358	325	15.67	24.5	Alcohol dehydrogenase [NADP(+)] OS=Mus musculus GN=Akr1a1 PE=1 SV=1
P10518	0.490361	0.769085	32.0757	35.1108	0.913558	0.00182463	0.00195724	1.02025	1.60648	330	27	40.33	Delta-aminolevulinic acid dehydratase OS=Mus musculus GN=Alad PE=1 SV=1
P62774	0.490612	0.769085	1.28948	2.35513	0.547518	0.000202318	0.000372566	0.262105	0.672681	118	1.5	3.5	Myotrophin OS=Mus musculus GN=Mtpn PE=1 SV=2
P09103	0.490872	0.769085	64.0629	51.8148	1.23638	0.0023686	0.00188007	2.16651	1.97299	509	55.33	57	Protein disulfide-isomerase OS=Mus musculus GN=P4hb PE=1 SV=2
Q3UNI8	0.49101	0.769085	10.9796	15.6271	0.702598	0.00172893	0.00243836	2.80825	6.03072	118	12.5	17.67	D-dopachrome decarboxylase OS=Mus musculus GN=Ddt PE=1 SV=1
O35215	0.49101	0.769085	10.9796	15.6271	0.702598	0.00172893	0.00243836	2.80825	6.03072	118	12.5	17.67	D-dopachrome decarboxylase OS=Mus musculus GN=Ddt PE=1 SV=3
P51660	0.49134	0.769085	12.6113	17.9232	0.703628	0.000321571	0.000446192	0.502838	0.87479	735	17	20.67	Peroxisomal multifunctional enzyme type 2 OS=Mus musculus GN=Hsd17b4 PE=1 SV=3
Q9D855	0.491434	0.769085	9.24438	5.96155	1.55067	0.00155416	0.000956407	1.29486	0.958541	111	7.67	11	Cytochrome b-c1 complex subunit 7 OS=Mus musculus GN=Uqcrb PE=1 SV=3
Q9CQB4	0.491434	0.769085	9.24438	5.96155	1.55067	0.00155416	0.000956407	1.29486	0.958541	111	7.67	11	Cytochrome b-c1 complex subunit 7 OS=Mus musculus GN=Uqcrb PE=1 SV=1
P62827	0.492431	0.769992	2.83418	5.96434	0.475187	0.00024665	0.000507931	0.240623	0.759611	216	6	11	GTP-binding nuclear protein Ran OS=Mus musculus GN=Ran PE=1 SV=3
Q0P557	0.492605	0.769992	8.17116	14.9961	0.544886	0.00027922	0.00051318	0.278846	0.817252	537	20	17.33	Mitochondria-eating protein OS=Mus musculus GN=Spata18 PE=1 SV=2
Q91V92	0.493605	0.771091	27.9085	41.4414	0.673446	0.000475998	0.000342113	0.552183	0.728364	1091	31.5	46.33	ATP-citrate synthase OS=Mus musculus GN=Acly PE=1 SV=1
A0A0N4SV66	0.494403	0.771874	13.8369	6.62094	2.08987	0.00205433	0.000941724	1.09089	0.545444	126	18.5	22	Histone H2A OS=Mus musculus GN=H2afj PE=1 SV=1
Q5SS40	0.495874	0.773158	27.8457	39.8456	0.69884	0.00207244	0.00287514	1.7401	3.86772	255	36	45.67	14-3-3 protein epsilon OS=Mus musculus GN=Ywhae PE=1 SV=1
Q71LX4	0.496204	0.773158	16.6914	9.30635	1.79355	6.72964e-05	4.3992e-05	0.0547087	0.0398126	2375	21	16	Talin-2 OS=Mus musculus GN=Tln2 PE=1 SV=3
Q60737	0.4963	0.773158	2.72964	5.69254	0.479511	0.000133422	0.000270285	0.140776	0.45261	391	8	10	Casein kinase II subunit alpha OS=Mus musculus GN=Csnk2a1 PE=1 SV=2
Q60668	0.496414	0.773158	7.47988	3.31047	2.25946	0.000400596	0.000167123	0.539393	0.351964	355	10	11	Heterogeneous nuclear ribonucleoprotein D0 OS=Mus musculus GN=Hnrnpd PE=1 SV=2
E9PUM4	0.496995	0.773598	17.0326	9.52488	1.78823	0.000127008	6.97402e-05	0.154333	0.105589	2542	21.5	16.5	Talin-2 OS=Mus musculus GN=Tln2 PE=1 SV=1
Q5FW91	0.497897	0.774111	73.0783	103.194	0.708167	0.0030157	0.00421111	1.49449	2.46856	450	83.5	119	MCG129425 OS=Mus musculus GN=Tuba3a PE=1 SV=1
O08716	0.497919	0.774111	25.2915	35.8238	0.705996	0.00355597	0.00499313	3.44075	6.07733	132	29	40.67	Fatty acid-binding protein 9 OS=Mus musculus GN=Fabp9 PE=1 SV=2
Q8CHR4	0.499739	0.776013	3.12311	1.50476	2.07549	0.000510716	0.000232479	0.407097	0.203549	116	4	5	Vesicle-associated membrane protein 2 OS=Mus musculus GN=Vamp2 PE=1 SV=2
B0QZN5	0.499739	0.776013	3.12311	1.50476	2.07549	0.000363455	0.000165445	0.268542	0.134271	163	4	5	Vesicle-associated membrane protein 2 OS=Mus musculus GN=Vamp2 PE=1 SV=1
Q922G7	0.50117	0.77777	6.14072	13.4159	0.457719	0.000268447	0.0005863	0.277438	0.994493	430	13	22	Tektin-2 OS=Mus musculus GN=Tekt2 PE=1 SV=1
Q99JG3	0.502171	0.77877	18.6864	9.94873	1.87827	0.00111957	0.000554687	1.7188	1.47314	317	24.5	20.5	Annexin A13 OS=Mus musculus GN=Anxa13 PE=1 SV=3
Q7TNG5	0.503045	0.77877	3.59547	1.74822	2.05664	5.47266e-05	4.72297e-05	0.0619229	0.122576	649	4.5	8	Echinoderm microtubule-associated protein-like 2 OS=Mus musculus GN=Eml2 PE=1 SV=1
A1L353	0.503194	0.77877	5.85275	2.40381	2.43478	0.00016312	6.1708e-05	0.26783	0.179385	683	8	11	Transforming growth factor, beta induced OS=Mus musculus GN=Tgfbi PE=1 SV=1
P82198	0.503194	0.77877	5.85275	2.40381	2.43478	0.00016312	6.1708e-05	0.26783	0.179385	683	8	11	Transforming growth factor-beta-induced protein ig-h3 OS=Mus musculus GN=Tgfbi PE=1 SV=1
Q9CPY7	0.503716	0.77877	4.72363	9.70527	0.486708	0.000171086	0.000331698	0.239303	0.755666	519	10	19	Cytosol aminopeptidase OS=Mus musculus GN=Lap3 PE=1 SV=3
Q3B7Z2	0.504122	0.77877	2.45135	5.02995	0.48735	5.58787e-05	0.000110716	0.0556032	0.406403	805	6	10	Oxysterol-binding protein 1 OS=Mus musculus GN=Osbp PE=1 SV=3
P61924	0.504209	0.77877	2.24929	1.09264	2.05858	0.000237594	0.000108235	0.356411	0.178206	177	3	5	Coatomer subunit zeta-1 OS=Mus musculus GN=Copz1 PE=1 SV=1
Q542M2	0.504209	0.77877	2.24929	1.09264	2.05858	0.000237594	0.000108235	0.356411	0.178206	177	3	5	Coatomer protein complex, subunit zeta 1, isoform CRA_c OS=Mus musculus GN=Copz1 PE=1 SV=1
Q6Q477	0.504727	0.779107	18.206	8.44778	2.15513	0.000205313	0	0.244601	0	1205	21.5	16.5	Plasma membrane calcium-transporting ATPase 4 OS=Mus musculus GN=Atp2b4 PE=1 SV=1
P68373	0.505085	0.779197	91.3997	99.9629	0.914337	0.00240468	0.00408392	1.66796	2.75667	449	74.67	115.33	Tubulin alpha-1C chain OS=Mus musculus GN=Tuba1c PE=1 SV=1
E9Q5J9	0.506117	0.779317	28.2295	17.9958	1.56867	0.00186006	0.000870532	1.11379	0.52544	285	24.33	32.5	Tropomyosin alpha-3 chain OS=Mus musculus GN=Tpm3 PE=1 SV=1
G3UYQ2	0.506164	0.779317	9.90727	14.3409	0.69084	0.000169585	0.000134181	0.222738	0.290974	1082	11.5	16.33	Large proline-rich protein BAG6 OS=Mus musculus GN=Bag6 PE=1 SV=1
P08607	0.506244	0.779317	10.533	4.59289	2.29332	0.000414367	0.000173695	0.358267	0.331144	469	12.5	9	C4b-binding protein OS=Mus musculus GN=C4bpa PE=1 SV=3
Q8BH64	0.506361	0.779317	7.55781	16.2074	0.466317	0.000261639	0.00052742	0.406065	1.33926	543	16	33.5	EH domain-containing protein 2 OS=Mus musculus GN=Ehd2 PE=1 SV=1
Q9QZQ8	0.507178	0.779719	13.0916	18.9396	0.691229	0.000662549	0.000939765	0.79913	1.63082	372	18	21.33	Core histone macro-H2A.1 OS=Mus musculus GN=H2afy PE=1 SV=3
B2RRX1	0.507222	0.779719	230.814	215.449	1.07132	0.0115615	0.010554	3.85757	4.17658	375	194	247.67	Actin, beta OS=Mus musculus GN=Actb PE=1 SV=1
P15105	0.5077	0.779992	10.2902	16.455	0.625354	0.000513897	0.000825505	0.414983	1.20827	373	13.5	17.67	Glutamine synthetase OS=Mus musculus GN=Glul PE=1 SV=6
G5E924	0.50885	0.780661	6.14168	12.531	0.490119	0.000190858	0.000375156	0.3909	0.864614	615	18	23	Heterogeneous nuclear ribonucleoprotein L (Fragment) OS=Mus musculus GN=Hnrnpl PE=1 SV=1
Q8R081	0.50885	0.780661	6.14168	12.531	0.490119	0.000200303	0.000393721	0.41808	0.928449	586	18	23	Heterogeneous nuclear ribonucleoprotein L OS=Mus musculus GN=Hnrnpl PE=1 SV=2
P09803	0.509679	0.780661	5.45927	1.09264	4.99641	0.000118027	2.16714e-05	0.179385	0.0619229	884	16	5	Cadherin-1 OS=Mus musculus GN=Cdh1 PE=1 SV=1
A0A0R4IZW5	0.509679	0.780661	5.45927	1.09264	4.99641	0.000118027	2.16714e-05	0.179385	0.0619229	884	16	5	Cadherin 1, isoform CRA_b OS=Mus musculus GN=Cdh1 PE=1 SV=1
F8WID5	0.510011	0.780661	72.25	52.8055	1.36823	0.00416572	0.00293658	2.41957	2.79333	326	62.67	60.67	Tropomyosin alpha-1 chain OS=Mus musculus GN=Tpm1 PE=1 SV=1
P45878	0.510236	0.780661	2.38843	4.87171	0.490266	0.000326049	0.000646826	0.687321	1.08353	140	7	8.5	Peptidyl-prolyl cis-trans isomerase FKBP2 OS=Mus musculus GN=Fkbp2 PE=1 SV=1
Q3TND1	0.510236	0.780661	2.38843	4.87171	0.490266	0.000326049	0.000646826	0.687321	1.08353	140	7	8.5	Peptidyl-prolyl cis-trans isomerase OS=Mus musculus GN=Fkbp2 PE=1 SV=1
P60710	0.511234	0.78085	230.473	215.449	1.06974	0.0115441	0.010554	3.85757	4.17658	375	193.67	247.67	Actin, cytoplasmic 1 OS=Mus musculus GN=Actb PE=1 SV=1
Q9Z1R9	0.511259	0.78085	5.19599	11.4775	0.452711	0.000397046	0.000886067	0.0683453	0.205036	246	11	11.33	MCG124046 OS=Mus musculus GN=Prss1 PE=1 SV=1
Q9JIF7	0.51126	0.78085	21.0402	30.5953	0.687695	0.000408681	0.000591254	0.412866	1.1296	953	24.5	35.33	Coatomer subunit beta OS=Mus musculus GN=Copb1 PE=1 SV=1
P26443	0.512424	0.782169	50.8162	46.4118	1.0949	0.00170804	0.00152986	1.75425	1.99687	558	42.33	53.67	Glutamate dehydrogenase 1, mitochondrial OS=Mus musculus GN=Glud1 PE=1 SV=1
Q8BFZ3	0.513833	0.783859	97.178	79.3501	1.22467	0.00486696	0.00300544	0.821577	0.692	376	81.33	88.67	Beta-actin-like protein 2 OS=Mus musculus GN=Actbl2 PE=1 SV=1
Q564E6	0.515552	0.784893	5.79604	3.11688	1.85957	0.000263171	0.000133374	0.3075	0.190068	415	8	6	Lupus La protein homolog OS=Mus musculus GN=Ssb PE=1 SV=1
P32067	0.515552	0.784893	5.79604	3.11688	1.85957	0.000263171	0.000133374	0.3075	0.190068	415	8	6	Lupus La protein homolog OS=Mus musculus GN=Ssb PE=1 SV=1
Q80X68	0.515914	0.784893	28.1895	39.4622	0.714341	0.00112456	0.00155838	0.99418	1.93107	466	32	45.33	Citrate synthase OS=Mus musculus GN=Csl PE=1 SV=1
Q9WVP1	0.516041	0.784893	4.02266	1.96675	2.04533	0.000178806	0	0.244686	0	423	5.5	9	AP-1 complex subunit mu-2 OS=Mus musculus GN=Ap1m2 PE=1 SV=3
P59325	0.516322	0.784893	2.04723	0.437056	4.68413	9.12026e-05	1.78625e-05	0.132123	0.0564998	429	6	2	Eukaryotic translation initiation factor 5 OS=Mus musculus GN=Eif5 PE=1 SV=1
Q3TQR3	0.516322	0.784893	2.04723	0.437056	4.68413	9.12026e-05	1.78625e-05	0.132123	0.0564998	429	6	2	Eukaryotic translation initiation factor 5 OS=Mus musculus GN=Eif5 PE=1 SV=1
E9Q616	0.517275	0.785825	65.8533	32.8038	2.00749	0.000218337	0.000103941	0.748307	0.428533	5656	89	109	Protein Ahnak OS=Mus musculus GN=Ahnak PE=1 SV=1
A0A0A6YXI2	0.517539	0.785825	24.8829	34.7021	0.717045	0.00156327	0	1.32579	0	142	28.5	39.33	Fatty acid binding protein 9, testis OS=Mus musculus GN=Fabp9 PE=1 SV=1
P35487	0.518429	0.786397	48.9487	68.1097	0.718675	0.00232426	0.00319035	1.842	2.89177	391	56	78.33	Pyruvate dehydrogenase E1 component subunit alpha, testis-specific form, mitochondrial OS=Mus musculus GN=Pdha2 PE=1 SV=1
Q5SQB0	0.518812	0.786397	8.58238	3.41783	2.51106	0.000100902	8.70797e-05	0.100057	0.285935	264	12	6.5	Nucleophosmin OS=Mus musculus GN=Npm1 PE=1 SV=1
Q564F3	0.519125	0.786397	14.4608	7.21142	2.00526	0.00103899	0.000478938	1.45724	0.999816	264	18.5	33	40S ribosomal protein S3a OS=Mus musculus GN=Rps3a1 PE=1 SV=1
P97351	0.519125	0.786397	14.4608	7.21142	2.00526	0.00103899	0.000478938	1.45724	0.999816	264	18.5	33	40S ribosomal protein S3a OS=Mus musculus GN=Rps3a PE=1 SV=3
Q8C048	0.52135	0.787948	2.36181	4.729	0.499432	3.88085e-05	7.31929e-05	0.0646627	0.148561	1144	5	9.5	Calcium-transporting ATPase OS=Mus musculus GN=Atp2b3 PE=1 SV=1
Q0VF55	0.52135	0.787948	2.36181	4.729	0.499432	3.63909e-05	6.86333e-05	0.0601069	0.139003	1220	5	9.5	Calcium-transporting ATPase OS=Mus musculus GN=Atp2b3 PE=1 SV=1
A2ALL9	0.52135	0.787948	2.36181	4.729	0.499432	3.7849e-05	7.13833e-05	0.0628341	0.144699	1173	5	9.5	Calcium-transporting ATPase OS=Mus musculus GN=Atp2b3 PE=1 SV=1
P63260	0.521361	0.787948	230.814	215.832	1.06941	0.0115615	0.0105739	3.85757	4.17658	375	194	248	Actin, cytoplasmic 2 OS=Mus musculus GN=Actg1 PE=1 SV=1
D3YWR7	0.521926	0.788345	2.04723	4.07341	0.502583	0.000207015	0.000382212	0.243272	1.22313	189	6	8	Dihydropteridine reductase OS=Mus musculus GN=Qdpr PE=1 SV=1
G3X9Z5	0.522935	0.789312	27.2155	38.3175	0.710265	0.00125543	0.00172353	0.773648	1.25844	411	34.5	43.33	Alpha-1-antitrypsin 1-6 OS=Mus musculus GN=Serpina1f PE=3 SV=1
Q61838	0.523365	0.789312	13.9761	6.99289	1.99861	0.000175544	8.20122e-05	0.235671	0.239303	1495	19	32	Pregnancy zone protein OS=Mus musculus GN=Pzp PE=1 SV=3
contaminant_KERATIN03	0.523601	0.789312	13.4638	6.31999	2.13035	0.000431671	0.000191001	0.615493	0.350387	593	18	21	no description
P63242	0.52378	0.789312	5.22172	2.62233	1.99125	0.000340775	0.000298559	0.675638	0.521495	154	6	12	Eukaryotic translation initiation factor 5A-1 OS=Mus musculus GN=Eif5a PE=1 SV=2
Q4KL81	0.525686	0.791726	230.473	215.832	1.06783	0.0115441	0.0105739	3.85757	4.17658	375	193.67	248	Actin, cytoplasmic 2 OS=Mus musculus GN=Actg1 PE=1 SV=1
Q564E8	0.530381	0.797617	19.3688	11.329	1.70967	0.000878153	0.000495492	0.988531	0.902364	419	25.5	13	60S ribosomal protein L4 OS=Mus musculus GN=Rpl4 PE=1 SV=1
Q9D8E6	0.530381	0.797617	19.3688	11.329	1.70967	0.000878153	0.000495492	0.988531	0.902364	419	25.5	13	60S ribosomal protein L4 OS=Mus musculus GN=Rpl4 PE=1 SV=3
S4R1W1	0.530518	0.797617	68.2671	64.7305	1.05464	0.00123825	0	0.809226	0	333	56.67	77.33	Glyceraldehyde-3-phosphate dehydrogenase OS=Mus musculus GN=Gm3839 PE=1 SV=1
P09055	0.531102	0.798033	18.37	14.7227	1.24774	0.000433007	0.00033774	0.441885	0.382479	798	16	16.67	Integrin beta-1 OS=Mus musculus GN=Itgb1 PE=1 SV=1
Q91YL7	0.532613	0.799842	7.83883	4.56415	1.71748	0.000209873	0.00011532	0.28246	0.184735	699	10.5	9.5	PGAP2-interacting protein OS=Mus musculus GN=Cwh43 PE=1 SV=1
Q7TNG8	0.533186	0.800241	20.0698	27.6604	0.725578	0.000769651	0.00104342	0.93628	1.46749	484	23	33	Probable D-lactate dehydrogenase, mitochondrial OS=Mus musculus GN=Ldhd PE=1 SV=1
P14824	0.534274	0.801136	34.9577	48.2225	0.724925	0.00098501	0	1.13206	0	673	44.5	54.67	Annexin A6 OS=Mus musculus GN=Anxa6 PE=1 SV=3
Q922F4	0.534824	0.801136	50.5192	69.7059	0.724748	0.00209707	0.00287149	0.574816	1.51408	447	58	79	Tubulin beta-6 chain OS=Mus musculus GN=Tubb6 PE=1 SV=1
Q3UMM1	0.534824	0.801136	50.5192	69.7059	0.724748	0.00209707	0.00287149	0.574816	1.51408	447	58	79	Tubulin beta-6 chain OS=Mus musculus GN=Tubb6 PE=1 SV=1
Q5SQB7	0.535461	0.801136	8.92359	3.71878	2.3996	0.000582534	0.000226497	0.57412	0.495882	292	12.5	7	MCG68069 OS=Mus musculus GN=Npm1 PE=1 SV=1
Q61937	0.535461	0.801136	8.92359	3.71878	2.3996	0.000582534	0.000226497	0.57412	0.495882	292	12.5	7	Nucleophosmin OS=Mus musculus GN=Npm1 PE=1 SV=1
Q07076	0.535894	0.801136	3.26846	6.42354	0.508826	0.000129539	0.000245523	0.150704	0.520539	463	8	13	Annexin A7 OS=Mus musculus GN=Anxa7 PE=1 SV=2
G3UZI2	0.535939	0.801136	4.43566	8.70405	0.509609	0	0.000307692	0	0.634512	527	13	15	Heterogeneous nuclear ribonucleoprotein Q OS=Mus musculus GN=Syncrip PE=1 SV=1
E9Q7Q3	0.536919	0.802141	28.4953	18.8163	1.5144	0.00165369	0.0013529	0.87623	0.982565	248	24.33	34	Tropomyosin alpha-3 chain OS=Mus musculus GN=Tpm3 PE=1 SV=1
F7AVL7	0.538288	0.803724	1.22567	3.39329	0.361205	0.000303935	0	1.01836	0	74	3	5.5	Filamin-A (Fragment) OS=Mus musculus GN=Flna PE=1 SV=1
O88342	0.539198	0.80416	26.5155	29.5007	0.898809	0.00081894	0.00089401	0.971079	1.8843	606	22.33	33.67	WD repeat-containing protein 1 OS=Mus musculus GN=Wdr1 PE=1 SV=3
Q3TJY2	0.539198	0.80416	26.5155	29.5007	0.898809	0.00081894	0.00089401	0.971079	1.8843	606	22.33	33.67	WD repeat domain 1 OS=Mus musculus GN=Wdr1 PE=1 SV=1
Q9CPQ8	0.540557	0.805724	16.656	14.4517	1.15253	0.00302622	0.00258738	1.63244	1.65272	103	14	16	ATP synthase subunit g, mitochondrial OS=Mus musculus GN=Atp5l PE=1 SV=1
Q62009	0.541691	0.806953	16.4424	17.9535	0.915833	0.000367475	0.000394791	0.429761	0.60471	838	13.67	20.33	Periostin OS=Mus musculus GN=Postn PE=1 SV=2
O09159	0.542314	0.807161	36.6868	39.8701	0.920159	0.000679742	0.000723106	0.633893	0.868467	1013	30.67	46.33	Lysosomal alpha-mannosidase OS=Mus musculus GN=Man2b1 PE=1 SV=4
Q62426	0.542738	0.807161	3.30654	0.874112	3.78274	0.000634242	0.000156388	0.745312	0.539394	98	7	4	Cystatin-B OS=Mus musculus GN=Cstb PE=1 SV=1
Q5SQB5	0.542863	0.807161	8.58238	3.71878	2.30785	9.34672e-05	0.00023206	0.0911677	0.512055	285	12	7	Nucleophosmin OS=Mus musculus GN=Npm1 PE=1 SV=1
F6Y325	0.543551	0.807161	28.0876	38.9423	0.721261	0.00113424	0.000805889	1.03401	1.09188	271	32.5	44.67	Outer dense fiber protein 2 (Fragment) OS=Mus musculus GN=Odf2 PE=1 SV=1
Q4FJQ0	0.543693	0.807161	9.31706	4.51428	2.06391	0.000855918	0.000390834	1.2659	0.680295	207	12.5	15	MCG130610 OS=Mus musculus GN=Rab7 PE=1 SV=1
P51150	0.543693	0.807161	9.31706	4.51428	2.06391	0.000855918	0.000390834	1.2659	0.680295	207	12.5	15	Ras-related protein Rab-7a OS=Mus musculus GN=Rab7a PE=1 SV=2
Q8VIJ6	0.544015	0.807177	12.8178	17.7059	0.723927	0.000344669	0.000465868	0.389388	0.652169	699	17.5	20.33	Splicing factor, proline- and glutamine-rich OS=Mus musculus GN=Sfpq PE=1 SV=1
Q60930	0.544358	0.807227	40.5481	55.6096	0.729156	0.00255091	0.00347177	2.00558	3.21277	295	46.5	63.67	Voltage-dependent anion-selective channel protein 2 OS=Mus musculus GN=Vdac2 PE=1 SV=2
Q8BKZ9	0.546128	0.809389	12.9586	17.8944	0.724168	0.000479276	0.000652887	0.593199	1.5562	501	15	21	Pyruvate dehydrogenase protein X component, mitochondrial OS=Mus musculus GN=Pdhx PE=1 SV=1
Q9D6F9	0.547396	0.810807	114.57	132.677	0.863521	0.00286048	0.00318268	1.63249	1.91588	444	92	151	Tubulin beta-4A chain OS=Mus musculus GN=Tubb4a PE=1 SV=3
Q9D8W5	0.548989	0.810997	5.22261	8.64537	0.604093	0.000216937	0.000348514	0.259006	0.645824	456	6.5	16	26S proteasome non-ATPase regulatory subunit 12 OS=Mus musculus GN=Psmd12 PE=1 SV=4
P62137	0.549394	0.810997	11.9474	8.55514	1.39652	0.000677059	0.000278655	0.684262	0.533386	330	9.67	17.5	Serine/threonine-protein phosphatase PP1-alpha catalytic subunit OS=Mus musculus GN=Ppp1ca PE=1 SV=1
Q8CFJ5	0.549394	0.810997	1.22567	2.40921	0.508745	0.000114751	0.000230499	0.124681	0.403371	196	3	4	Predicted gene, EG210155 OS=Mus musculus GN=Gm4763 PE=1 SV=1
Q9JKB1	0.549751	0.810997	3.30654	6.28744	0.525896	0.000270242	0.000484381	0.325657	1.43802	230	7	12.5	Ubiquitin carboxyl-terminal hydrolase isozyme L3 OS=Mus musculus GN=Uchl3 PE=1 SV=2
Q61335	0.550273	0.810997	5.43266	2.84086	1.91233	0.000420758	0.000203304	0.518433	0.353543	245	7	13	B-cell receptor-associated protein 31 OS=Mus musculus GN=Bcap31 PE=1 SV=4
Q8K1Z0	0.550577	0.810997	2.04723	3.61342	0.566562	0.000125003	0.000214886	0.123627	0.25212	313	6	4	Ubiquinone biosynthesis protein COQ9, mitochondrial OS=Mus musculus GN=Coq9 PE=1 SV=1
P47754	0.55172	0.810997	12.4499	8.97586	1.38705	0.000815218	0.000581067	1.87228	1.38182	286	10.67	16	F-actin-capping protein subunit alpha-2 OS=Mus musculus GN=Capza2 PE=1 SV=3
Q5DQJ3	0.55172	0.810997	12.4499	8.97586	1.38705	0.000815218	0.000581067	1.87228	1.38182	286	10.67	16	Capping protein (Actin filament) muscle Z-line, alpha 2, isoform CRA_c OS=Mus musculus GN=Capza2 PE=1 SV=1
B1AT36	0.551908	0.810997	4.75025	7.82453	0.607096	0.000104695	0	0.128919	0	436	6	14.5	26S proteasome non-ATPase regulatory subunit 12 OS=Mus musculus GN=Psmd12 PE=1 SV=1
Q3TJD7	0.552171	0.810997	9.56252	5.02614	1.90256	0.000388132	0.000192833	0.621215	0.632448	457	11	23	PDZ and LIM domain protein 7 OS=Mus musculus GN=Pdlim7 PE=1 SV=1
Q564E2	0.552243	0.810997	23.7769	12.0381	1.97514	0.00135399	0.000649821	0.92122	0.54747	332	28.5	40	L-lactate dehydrogenase OS=Mus musculus GN=Ldha PE=1 SV=1
B2MWM9	0.552406	0.810997	76.0661	67.8654	1.12084	0.00343556	0.00298733	2.95391	2.66455	416	64.67	77.33	Calreticulin OS=Mus musculus GN=Calr PE=1 SV=1
P14211	0.552406	0.810997	76.0661	67.8654	1.12084	0.00343556	0.00298733	2.95391	2.66455	416	64.67	77.33	Calreticulin OS=Mus musculus GN=Calr PE=1 SV=1
Q9D051	0.552624	0.810997	45.8389	57.5203	0.796918	0.00238013	0.00293845	2.17366	2.91169	359	35.67	66.33	Pyruvate dehydrogenase E1 component subunit beta, mitochondrial OS=Mus musculus GN=Pdhb PE=1 SV=1
O54990	0.553333	0.810997	30.8758	27.0681	1.14067	0.000153623	0	0.173516	0	867	26.33	30.33	Prominin-1 OS=Mus musculus GN=Prom1 PE=1 SV=1
Q9D0M5	0.553633	0.810997	2.36181	8.30406	0.284417	0.000498842	0.00163592	0.449878	1.16248	89	5	38	Dynein light chain 2, cytoplasmic OS=Mus musculus GN=Dynll2 PE=1 SV=1
G3UZ01	0.55376	0.810997	3.07084	0.874112	3.5131	0.000128422	3.35362e-05	0.366313	0.128919	457	9	4	Polypyrimidine tract-binding protein 3 OS=Mus musculus GN=Ptbp3 PE=1 SV=1
G8JL74	0.55376	0.810997	3.07084	0.874112	3.5131	0.000106513	2.78149e-05	0.28309	0.104067	551	9	4	Polypyrimidine tract-binding protein 3 OS=Mus musculus GN=Ptbp3 PE=1 SV=1
G3UXA6	0.55376	0.810997	3.07084	0.874112	3.5131	0.000105937	2.76643e-05	0.280257	0.103061	554	9	4	Polypyrimidine tract-binding protein 3 OS=Mus musculus GN=Ptbp3 PE=1 SV=1
Q8BHD7	0.55376	0.810997	3.07084	0.874112	3.5131	0.000112216	2.93041e-05	0.303284	0.110151	523	9	4	Polypyrimidine tract-binding protein 3 OS=Mus musculus GN=Ptbp3 PE=1 SV=1
P43274	0.55416	0.811126	1.88945	6.62094	0.285375	0.000162181	0.000541814	0.179385	0.490575	219	4	22	Histone H1.4 OS=Mus musculus GN=Hist1h1e PE=1 SV=2
E9QJV1	0.556168	0.813607	10.8139	17.2135	0.628222	0.000187449	0.000296838	0.296516	0.594946	1062	13	19.33	Fibrous sheath CABYR-binding protein OS=Mus musculus GN=Fscb PE=1 SV=1
A6ZI46	0.556725	0.813964	64.6052	76.2468	0.847317	0.0022678	0.00335011	1.69382	3.5598	419	52.67	86.33	Fructose-bisphosphate aldolase OS=Mus musculus GN=Aldoart1 PE=1 SV=1
D3Z6I8	0.557544	0.814704	28.023	18.8163	1.4893	0.00166039	0.00135838	0.883352	0.990177	247	24	34	Tropomyosin alpha-3 chain OS=Mus musculus GN=Tpm3 PE=1 SV=1
E9Q448	0.558011	0.814928	59.4509	44.925	1.32334	0.00266641	0.00229903	1.92266	1.75085	284	51.33	51.67	Tropomyosin alpha-1 chain OS=Mus musculus GN=Tpm1 PE=1 SV=1
F6Z1R4	0.559985	0.817351	7.32831	3.83775	1.90953	0.000381794	0	0.355127	0	216	8.5	10	Clathrin heavy chain 1 (Fragment) OS=Mus musculus GN=Cltc PE=1 SV=1
Q00612	0.560348	0.817407	23.2789	12.4561	1.86887	0.00085697	0.00042407	1.13385	1.05943	515	29.5	57	Glucose-6-phosphate 1-dehydrogenase X OS=Mus musculus GN=G6pdx PE=1 SV=3
Q8C5H8	0.560978	0.817407	2.72964	5.16605	0.528379	0.000115416	0.000202203	0.16312	0.429877	452	8	10.5	NAD kinase 2, mitochondrial OS=Mus musculus GN=Nadk2 PE=1 SV=2
Z4YK42	0.560978	0.817407	2.72964	5.16605	0.528379	0.000130094	0.000227919	0.188917	0.502662	401	8	10.5	NAD kinase 2, mitochondrial OS=Mus musculus GN=Nadk2 PE=1 SV=1
D3Z0Y2	0.561594	0.817407	17.7922	24.0574	0.739575	0.00166752	0.00221656	2.21089	3.36574	200	24	27	Peroxiredoxin-6 OS=Mus musculus GN=Prdx6 PE=1 SV=1
Q6GT24	0.561594	0.817407	17.7922	24.0574	0.739575	0.00148886	0.00197907	1.79371	2.72715	224	24	27	Peroxiredoxin 6 OS=Mus musculus GN=Prdx6 PE=1 SV=1
P05213	0.562834	0.818753	99.6099	107.267	0.928619	0.00257834	0.00272262	1.9417	2.12636	451	81.33	124.33	Tubulin alpha-1B chain OS=Mus musculus GN=Tuba1b PE=1 SV=2
Q542H2	0.563956	0.819469	9.36933	5.02614	1.86412	0.00071665	0.000355341	0.908337	1.00906	248	12	23	Proteasome subunit alpha type OS=Mus musculus GN=Psma7 PE=1 SV=1
Q9Z2U0	0.563956	0.819469	9.36933	5.02614	1.86412	0.00071665	0.000355341	0.908337	1.00906	248	12	23	Proteasome subunit alpha type-7 OS=Mus musculus GN=Psma7 PE=1 SV=1
P68040	0.565419	0.821136	10.571	14.3355	0.737403	0.000619928	0.000825109	1.02456	2.31925	317	12	17.33	Receptor of activated protein C kinase 1 OS=Mus musculus GN=Rack1 PE=1 SV=3
Q78ZJ8	0.56627	0.821455	5.19599	9.85538	0.527224	0.000448042	0.000846525	0.654944	1.88487	218	11	16.5	MCG22989, isoform CRA_b OS=Mus musculus GN=Rab11b PE=1 SV=1
P46638	0.56627	0.821455	5.19599	9.85538	0.527224	0.000448042	0.000846525	0.654944	1.88487	218	11	16.5	Ras-related protein Rab-11B OS=Mus musculus GN=Rab11b PE=1 SV=3
Q9D8X1	0.567234	0.822177	0.472363	1.5297	0.308795	0	9.86049e-05	0	0.202314	272	1	7	Copper homeostasis protein cutC homolog OS=Mus musculus GN=Cutc PE=1 SV=1
Q3U6L3	0.567716	0.822177	2.98752	1.5297	1.95301	0.000516299	0.000250659	0.853358	0.755293	107	3.5	7	Glutaredoxin, isoform CRA_a OS=Mus musculus GN=Glrx PE=1 SV=1
Q9QUH0	0.567716	0.822177	2.98752	1.5297	1.95301	0.000516299	0.000250659	0.853358	0.755293	107	3.5	7	Glutaredoxin-1 OS=Mus musculus GN=Glrx PE=1 SV=3
Q9D4K5	0.56853	0.822621	13.5843	19.4591	0.698095	0.000786722	0.00112482	0.930593	1.96235	319	16	22	Protein FAM166A OS=Mus musculus GN=Fam166a PE=2 SV=1
O09167	0.568809	0.822621	4.27788	2.65609	1.6106	0.000221985	0	0.209765	0	160	5.5	4	60S ribosomal protein L21 OS=Mus musculus GN=Rpl21 PE=1 SV=3
Q790Y8	0.569649	0.822621	22.9377	12.4561	1.84148	0.000413797	0.00042407	0.376046	1.05943	515	29	57	Glucose-6-phosphate 1-dehydrogenase OS=Mus musculus GN=G6pdx PE=1 SV=1
Q61738	0.569941	0.822621	2.38843	4.5999	0.519236	0	7.33876e-05	0	0.118756	1179	7	7.5	Integrin alpha-7 OS=Mus musculus GN=Itga7 PE=1 SV=3
Q62261	0.570427	0.822621	65.0918	73.4753	0.8859	0.000516408	0.000571483	0.768137	1.20939	2363	55.67	85	Spectrin beta chain, non-erythrocytic 1 OS=Mus musculus GN=Sptbn1 PE=1 SV=2
Q3V2J9	0.570625	0.822621	5.18098	3.25298	1.59269	0.000783469	0.000464674	0.264404	0.374432	124	7	6.5	Protein Wfdc10 OS=Mus musculus GN=Wfdc10 PE=2 SV=1
Q3UIT2	0.570869	0.822621	2.24929	3.1997	0.702968	0.000129797	0.000177221	0.261041	0.364072	324	3	4	COP9 (Constitutive photomorphogenic) homolog, subunit 6 (Arabidopsis thaliana), isoform CRA_b OS=Mus musculus GN=Cops6 PE=1 SV=1
O88545	0.570869	0.822621	2.24929	3.1997	0.702968	0.000129797	0.000177221	0.261041	0.364072	324	3	4	COP9 signalosome complex subunit 6 OS=Mus musculus GN=Cops6 PE=1 SV=1
D3Z0F5	0.570869	0.822621	2.24929	3.1997	0.702968	0.000141596	0.000193332	0.289231	0.403528	297	3	4	COP9 signalosome complex subunit 6 OS=Mus musculus GN=Cops6 PE=1 SV=1
Q09TK9	0.571254	0.822689	8.62667	10.4499	0.825528	0.00155142	0.00180725	1.5704	1.5704	105	7.33	12.67	Serine protease inhibitor Kazal-type 8 OS=Mus musculus GN=Spink8 PE=2 SV=1
Q790I0	0.571865	0.822689	7.80068	4.21333	1.85143	0.000114508	5.97856e-05	0.164495	0.102057	1263	9	14	Valine--tRNA ligase OS=Mus musculus GN=Vars PE=1 SV=1
Q9Z1Q9	0.571865	0.822689	7.80068	4.21333	1.85143	0.000114508	5.97856e-05	0.164495	0.102057	1263	9	14	Valine--tRNA ligase OS=Mus musculus GN=Vars PE=1 SV=1
Q8VCI0	0.576049	0.827792	1.41709	4.37056	0.324235	4.8433e-05	0.000139327	0.041535	0.252641	550	3	20	Phospholipase B-like 1 OS=Mus musculus GN=Plbd1 PE=1 SV=1
A0A0R4J0B2	0.576049	0.827792	1.41709	4.37056	0.324235	4.8433e-05	0.000139327	0.041535	0.252641	550	3	20	Phospholipase B-like 1 OS=Mus musculus GN=Plbd1 PE=1 SV=1
G3XA25	0.577267	0.829083	12.2053	16.2827	0.749585	0.000291925	0	0.26629	0	365	14	18.67	Acetyl-CoA acetyltransferase, cytosolic OS=Mus musculus GN=Acat2 PE=1 SV=1
E9QA15	0.580438	0.833179	77.6791	62.0923	1.25103	0.00190302	0.0014765	1.74452	1.93131	768	67.33	69.67	Protein Cald1 OS=Mus musculus GN=Cald1 PE=1 SV=1
P32921	0.582951	0.836277	44.421	41.3932	1.07315	0.00173446	0.00156918	1.98023	2.28858	481	37	49.67	Tryptophan--tRNA ligase, cytoplasmic OS=Mus musculus GN=Wars PE=1 SV=2
A2A5H4	0.583461	0.836277	2.86079	1.31117	2.18187	0.000491228	0.000207108	0.234113	0.430289	111	4	6	Protein Wfdc16 OS=Mus musculus GN=Wfdc16 PE=4 SV=1
Q76MZ3	0.584162	0.836277	19.0745	21.922	0.87011	0.000608306	0.000687101	0.895086	1.05484	589	15.67	25	Serine/threonine-protein phosphatase 2A 65 kDa regulatory subunit A alpha isoform OS=Mus musculus GN=Ppp2r1a PE=1 SV=3
O35459	0.584253	0.836277	8.76581	12.0149	0.729577	0.000509148	0.000678868	0.566721	1.10781	327	11.5	13.67	Delta(3,5)-Delta(2,4)-dienoyl-CoA isomerase, mitochondrial OS=Mus musculus GN=Ech1 PE=1 SV=1
P26039	0.584513	0.836277	113.821	103.195	1.10297	0.00083749	0.000744766	1.33062	1.49595	2541	94.33	118	Talin-1 OS=Mus musculus GN=Tln1 PE=1 SV=2
Q9QUM9	0.584762	0.836277	4.43566	1.50476	2.94775	0.000344605	0.000109624	0.364704	0.128919	246	13	5	Proteasome subunit alpha type-6 OS=Mus musculus GN=Psma6 PE=1 SV=1
Q9CQX8	0.584848	0.836277	0.408558	1.20381	0.339388	7.35005e-05	0.00021151	0.239303	0.435582	102	1	4	28S ribosomal protein S36, mitochondrial OS=Mus musculus GN=Mrps36 PE=1 SV=1
F6QK86	0.58551	0.836765	1.90808	2.76265	0.690672	0.000184354	0.000282217	0.475537	0.666864	122	2.5	3.33	COP9 signalosome complex subunit 6 (Fragment) OS=Mus musculus GN=Cops6 PE=1 SV=1
B7ZNL3	0.58785	0.839647	60.6092	46.9205	1.29174	0.00400927	0.00299009	2.36359	3.09745	284	52.33	54.33	Tpm1 protein OS=Mus musculus GN=Tpm1 PE=1 SV=1
G3X970	0.58847	0.839714	15.8823	21.698	0.731969	0.000507736	0.000687116	0.399675	0.754191	579	18.5	25.67	Zona pellucida 3 receptor OS=Mus musculus GN=Zp3r PE=1 SV=1
A3KGV1	0.588556	0.839714	86.4208	118.528	0.729115	0	0.001061	0	0.682632	830	101	134.33	Outer dense fiber protein 2 OS=Mus musculus GN=Odf2 PE=1 SV=1
Q9CZ13	0.589307	0.839714	33.1507	35.8238	0.925382	0.00129208	0.00137311	1.35892	1.79292	480	27.33	40.67	Cytochrome b-c1 complex subunit 1, mitochondrial OS=Mus musculus GN=Uqcrc1 PE=1 SV=2
Q9D0M3	0.589373	0.839714	13.5631	18.0302	0.752244	0.000779387	0.00101187	0.668154	0.848724	325	18	21.33	Cytochrome c1, heme protein, mitochondrial OS=Mus musculus GN=Cyc1 PE=1 SV=1
B2RXY7	0.589834	0.839714	31.6902	27.5576	1.14996	0.00215266	0.00182533	3.64541	3.65553	277	27.33	31.33	Carbonyl reductase 1 OS=Mus musculus GN=Cbr1 PE=1 SV=1
P48758	0.589834	0.839714	31.6902	27.5576	1.14996	0.00215266	0.00182533	3.64541	3.65553	277	27.33	31.33	Carbonyl reductase [NADPH] 1 OS=Mus musculus GN=Cbr1 PE=1 SV=3
contaminant_KERATIN20	0.590935	0.840037	41.8598	55.1652	0.758808	0	0.000650483	0	0.591107	483	52.5	64	no description
E9Q7P0	0.591352	0.840037	11.8482	4.15203	2.85359	4.88243e-05	1.63482e-05	0.0664998	0.0441335	4453	29	19	Dynein heavy chain 17, axonemal OS=Mus musculus GN=Dnah17 PE=1 SV=1
K3W4R0	0.591352	0.840037	11.8482	4.15203	2.85359	4.85192e-05	1.62461e-05	0.0655802	0.0432653	4481	29	19	Dynein heavy chain 17, axonemal OS=Mus musculus GN=Dnah17 PE=1 SV=1
Q69Z23	0.591352	0.840037	11.8482	4.15203	2.85359	4.85192e-05	1.62461e-05	0.0655802	0.0432653	4481	29	19	Dynein heavy chain 17, axonemal OS=Mus musculus GN=Dnah17 PE=1 SV=2
E9Q828	0.592849	0.841243	5.19599	9.26821	0.560625	8.33389e-05	0.000140348	0.0960832	0.325388	1172	11	18	Calcium-transporting ATPase OS=Mus musculus GN=Atp2b4 PE=1 SV=1
F7AAP4	0.592849	0.841243	5.19599	9.26821	0.560625	8.37678e-05	0.000141071	0.0970731	0.327675	1166	11	18	Calcium-transporting ATPase OS=Mus musculus GN=Atp2b4 PE=1 SV=1
P51859	0.594285	0.842291	5.45484	3.00952	1.81253	0.000433313	0.000227574	1.04968	0.344119	237	7.5	10	Hepatoma-derived growth factor OS=Mus musculus GN=Hdgf PE=1 SV=2
B9EJX3	0.595004	0.842291	1.22567	0.437056	2.80439	0.000127069	4.32938e-05	0.178206	0.178206	177	3	2	Predicted gene, EG668210 OS=Mus musculus GN=Gm9047 PE=2 SV=1
Q9D5A0	0.595138	0.842291	11.6948	20.3996	0.573287	0.000539967	0.000909891	0.539801	1.4399	399	14	38	Sperm equatorial segment protein 1 OS=Mus musculus GN=Spesp1 PE=1 SV=2
Q7TPR4	0.595381	0.842291	96.5905	91.8406	1.05172	0	0.00076972	0	1.01525	892	80.33	105.33	Alpha-actinin-1 OS=Mus musculus GN=Actn1 PE=1 SV=1
O88531	0.59553	0.842291	7.75639	5.76796	1.34474	0.000474848	0.00033393	0.657397	0.577418	306	6.67	11.5	Palmitoyl-protein thioesterase 1 OS=Mus musculus GN=Ppt1 PE=1 SV=2
Q3U6J9	0.59553	0.842291	7.75639	5.76796	1.34474	0.000474848	0.00033393	0.657397	0.577418	306	6.67	11.5	Palmitoyl-protein thioesterase 1 OS=Mus musculus GN=Ppt1 PE=1 SV=1
Q3TZK4	0.597259	0.844165	9.02635	4.98908	1.80922	0.000396071	0.000366106	0.715916	0.752789	265	10.5	13	MICOS complex subunit MIC60 (Fragment) OS=Mus musculus GN=Immt PE=1 SV=1
P68372	0.597504	0.844165	136.781	154.083	0.887712	0.00574415	0.0063797	3.47621	4.07808	445	110.33	174.33	Tubulin beta-4B chain OS=Mus musculus GN=Tubb4b PE=1 SV=1
P50428	0.598323	0.844822	3.26846	5.76796	0.566659	0.00011853	0.000201942	0.112199	0.335202	506	8	11.5	Arylsulfatase A OS=Mus musculus GN=Arsa PE=1 SV=2
Q3TXR9	0.598943	0.844822	26.0191	34.4023	0.756318	0.000902605	0.00118415	0.733829	1.44142	536	29.5	39	Beta-hexosaminidase OS=Mus musculus GN=Hexb PE=1 SV=1
P20060	0.598943	0.844822	26.0191	34.4023	0.756318	0.000902605	0.00118415	0.733829	1.44142	536	29.5	39	Beta-hexosaminidase subunit beta OS=Mus musculus GN=Hexb PE=1 SV=2
Q91VA7	0.599681	0.845404	5.19599	9.29315	0.559121	0.000254357	0.000427972	0.245934	1.16222	384	11	19	Isocitrate dehydrogenase [NAD] subunit, mitochondrial OS=Mus musculus GN=Idh3b PE=1 SV=1
P05202	0.601429	0.847409	89.2728	82.378	1.0837	0.00389687	0.00353272	3.12289	3.64855	430	74.67	93.67	Aspartate aminotransferase, mitochondrial OS=Mus musculus GN=Got2 PE=1 SV=1
Q80X90	0.602633	0.848645	5.66835	15.3485	0.369309	4.09503e-05	0.000105714	0.0355413	0.211017	2602	12	51	Filamin-B OS=Mus musculus GN=Flnb PE=1 SV=3
A1EGX6	0.603565	0.849499	10.8139	16.3107	0.662997	0.000185354	0.00015793	0.291596	0.328192	1074	13	18.33	Fibrous sheath CABYR-binding protein OS=Mus musculus GN=Fscb PE=1 SV=1
G5E829	0.60518	0.850821	3.7789	6.77817	0.55751	5.82255e-05	9.81789e-05	0.0786492	0.196984	1220	8	14	Plasma membrane calcium-transporting ATPase 1 OS=Mus musculus GN=Atp2b1 PE=1 SV=1
Q9CQF9	0.605228	0.850821	4.09445	1.5297	2.67665	0.000154954	5.311e-05	0.351964	0.129984	505	12	7	Prenylcysteine oxidase OS=Mus musculus GN=Pcyox1 PE=1 SV=1
A3KGW0	0.605755	0.850821	89.4721	120.854	0.74033	0.00236142	0.00317112	1.77535	3.13377	701	104.5	137	Outer dense fiber protein 2 OS=Mus musculus GN=Odf2 PE=1 SV=1
V9GXZ0	0.605814	0.850821	85.4761	115.954	0.737153	0.00155454	0	1.03087	0	680	100	131.67	Outer dense fiber protein 2 OS=Mus musculus GN=Odf2 PE=1 SV=1
E9QB01	0.607104	0.851716	13.4328	8.40451	1.59829	0.000297985	6.15318e-05	0.457794	0.106086	849	18.5	13	Neural cell adhesion molecule 1 OS=Mus musculus GN=Ncam1 PE=1 SV=2
Q8R086	0.607266	0.851716	38.2059	34.4544	1.10888	0.00131626	0.00116004	1.9344	2.13395	546	32.67	39.33	Sulfite oxidase, mitochondrial OS=Mus musculus GN=Suox PE=1 SV=2
F6SFF5	0.607433	0.851716	2.04723	3.39489	0.603032	0.000158405	0.000194744	0.164265	0.184261	247	6	3.67	Ubiquinone biosynthesis protein COQ9, mitochondrial (Fragment) OS=Mus musculus GN=Coq9 PE=1 SV=1
Q8C0M9	0.608905	0.853069	13.7757	18.3369	0.751256	0.00078255	0.00103617	0.847289	1.73921	326	16	20.67	Isoaspartyl peptidase/L-asparaginase OS=Mus musculus GN=Asrgl1 PE=1 SV=1
O55060	0.609054	0.853069	10.4718	14.4816	0.723112	0.000258982	0.000560599	0.384261	0.973125	240	14	15.67	Thiopurine S-methyltransferase OS=Mus musculus GN=Tpmt PE=1 SV=1
P53026	0.609504	0.85324	4.43566	7.70977	0.575329	0	0.000347968	0	0.295997	217	13	15	60S ribosomal protein L10a OS=Mus musculus GN=Rpl10a PE=1 SV=3
Q91YE9	0.610898	0.854471	12.2567	21.2937	0.575603	0.000392516	0.000691284	0.52742	1.1032	573	30	37	Cytosolic 5&#039;-nucleotidase 1B OS=Mus musculus GN=Nt5c1b PE=2 SV=2
P46425	0.61104	0.854471	15.6014	20.5497	0.7592	0.000785406	0	0.39257	0	210	18	23.67	Glutathione S-transferase P 2 OS=Mus musculus GN=Gstp2 PE=1 SV=2
Q8BSH3	0.61205	0.855423	43.7734	24.979	1.75241	0.00289969	0.00157627	1.94599	1.29926	284	60	83	Tropomyosin alpha-1 chain OS=Mus musculus GN=Tpm1 PE=1 SV=1
Q9Z2U1	0.613853	0.856579	10.1182	11.8501	0.853852	0.000787139	0.000908157	1.06937	1.50883	241	8.33	13.67	Proteasome subunit alpha type-5 OS=Mus musculus GN=Psma5 PE=1 SV=1
Q3UPK6	0.613853	0.856579	10.1182	11.8501	0.853852	0.000787139	0.000908157	1.06937	1.50883	241	8.33	13.67	Proteasome subunit alpha type OS=Mus musculus GN=Psma5 PE=1 SV=1
S4R1T7	0.614496	0.856579	56.5236	46.4384	1.21717	0	0.000818117	0	1.26946	534	49	52.33	Protein Cald1 OS=Mus musculus GN=Cald1 PE=1 SV=1
P47199	0.614589	0.856579	0.817116	1.61212	0.506858	4.52994e-05	8.57479e-05	0.110151	0.286249	331	2	3.5	Quinone oxidoreductase OS=Mus musculus GN=Cryz PE=1 SV=1
Q8BMS1	0.614806	0.856579	35.2609	31.7684	1.10994	0.00086325	0.000762316	1.34935	1.33781	763	29	37	Trifunctional enzyme subunit alpha, mitochondrial OS=Mus musculus GN=Hadha PE=1 SV=1
G5E8M7	0.614853	0.856579	9.88606	6.50597	1.51954	0.00080098	0.000496721	0.908475	0.601528	232	13.5	13	Glutathione S-transferase Mu 6 OS=Mus musculus GN=Gstm6 PE=1 SV=1
P55096	0.615446	0.856739	1.36482	3.49645	0.390344	3.95811e-05	9.30259e-05	0.0664998	0.262163	659	4	16	ATP-binding cassette sub-family D member 3 OS=Mus musculus GN=Abcd3 PE=1 SV=2
Q5BLK2	0.615956	0.856739	7.13779	8.37697	0.852073	0.00112306	0.00130576	0.751733	1.00909	119	6	9	40S ribosomal protein S20 OS=Mus musculus GN=Rps20 PE=1 SV=1
P60867	0.615956	0.856739	7.13779	8.37697	0.852073	0.00112306	0.00130576	0.751733	1.00909	119	6	9	40S ribosomal protein S20 OS=Mus musculus GN=Rps20 PE=1 SV=1
Q64105	0.616705	0.857323	0.472363	1.20381	0.392391	3.40206e-05	8.26592e-05	0.0502668	0.180567	261	1	4	Sepiapterin reductase OS=Mus musculus GN=Spr PE=1 SV=1
P11983	0.61916	0.86023	29.728	33.0325	0.899964	0.00100037	0.00109439	1.65438	2.27213	556	24	37.67	T-complex protein 1 subunit alpha OS=Mus musculus GN=Tcp1 PE=1 SV=3
Q64444	0.619619	0.86023	19.8783	25.9938	0.764734	0.00120775	0.00155709	1.04619	1.39224	305	23	30.33	Carbonic anhydrase 4 OS=Mus musculus GN=Ca4 PE=1 SV=1
P99027	0.619789	0.86023	7.29556	4.21333	1.73154	0.0011935	0.000656601	2.34644	0.916577	115	10	14	60S acidic ribosomal protein P2 OS=Mus musculus GN=Rplp2 PE=1 SV=3
Q5XJF6	0.620777	0.861141	4.77686	8.14683	0.586346	0.000420709	0.000665789	0.351964	0.857779	217	14	16	Ribosomal protein OS=Mus musculus GN=Rpl10a PE=1 SV=1
Q8BP47	0.62323	0.863862	2.72964	6.77436	0.402936	9.33236e-05	0.000212481	0.0834197	0.47182	559	8	31	Asparagine--tRNA ligase, cytoplasmic OS=Mus musculus GN=Nars PE=1 SV=2
Q99LB2	0.623402	0.863862	7.05979	4.15203	1.70032	0.00047988	0.000260927	0.582522	0.715916	279	9	19	Dehydrogenase/reductase SDR family member 4 OS=Mus musculus GN=Dhrs4 PE=1 SV=3
E9Q1U2	0.624611	0.864844	27.6783	19.2906	1.4348	0.000413152	0.00012916	0.735356	0.277375	1257	37.5	22	Synaptopodin-2 OS=Mus musculus GN=Synpo2 PE=1 SV=1
A0A0R4J018	0.624776	0.864844	10.813	14.8654	0.727397	0.000856739	0.00115141	1.32701	1.70364	240	14.5	16	Thiopurine S-methyltransferase OS=Mus musculus GN=Tpmt PE=1 SV=1
Q9EST5	0.626113	0.865537	3.75325	1.5297	2.45359	0.000263716	9.86049e-05	0.239303	0.202314	272	11	7	Acidic leucine-rich nuclear phosphoprotein 32 family member B OS=Mus musculus GN=Anp32b PE=1 SV=1
A0A0R4J0L1	0.627198	0.865537	13.1749	17.104	0.770281	0.000383458	0.000482906	0.447974	0.805043	652	17	19.67	Beta-galactosidase OS=Mus musculus GN=Glb1l2 PE=1 SV=1
E0CYE1	0.627198	0.865537	13.1749	17.104	0.770281	0.000393104	0.000495054	0.46266	0.833488	636	17	19.67	Beta-galactosidase OS=Mus musculus GN=Glb1l2 PE=1 SV=1
P51410	0.628398	0.865537	4.25127	1.74822	2.43176	0.000416221	0.000159646	0.411191	0.411191	192	9	8	60S ribosomal protein L9 OS=Mus musculus GN=Rpl9 PE=2 SV=2
Q544R5	0.628398	0.865537	4.25127	1.74822	2.43176	0.00019303	7.40388e-05	0.129984	0.158569	414	9	8	MCG16669, isoform CRA_b OS=Mus musculus GN=Tardbp PE=1 SV=1
A0A140T8T4	0.628398	0.865537	4.25127	1.74822	2.43176	0.000416221	0.000159646	0.411191	0.411191	192	9	8	Protein Rpl9-ps6 OS=Mus musculus GN=Rpl9-ps6 PE=4 SV=1
Q5EBQ6	0.628398	0.865537	4.25127	1.74822	2.43176	0.000416221	0.000159646	0.411191	0.411191	192	9	8	60S ribosomal protein L9 OS=Mus musculus GN=Rpl9 PE=1 SV=1
Q921F2	0.628398	0.865537	4.25127	1.74822	2.43176	0.00019303	7.40388e-05	0.129984	0.158569	414	9	8	TAR DNA-binding protein 43 OS=Mus musculus GN=Tardbp PE=1 SV=1
P21619	0.628711	0.865537	9.55373	3.9335	2.42881	0.000306355	0.000115717	0.500115	0.337908	596	28	18	Lamin-B2 OS=Mus musculus GN=Lmnb2 PE=1 SV=2
A0A0R4J0Q5	0.628711	0.865537	9.55373	3.9335	2.42881	0.00029689	0.000112142	0.475537	0.322629	615	28	18	Lamin-B2 OS=Mus musculus GN=Lmnb2 PE=1 SV=1
A2AJY5	0.628937	0.865537	5.52219	7.16775	0.770421	0	8.40105e-05	0	0.0990598	533	7.5	8.67	Collagen alpha-1(XV) chain OS=Mus musculus GN=Col15a1 PE=1 SV=1
F8WIV2	0.630142	0.865822	5.66835	9.54042	0.594141	0.000267049	0.000423627	0.208516	0.678012	399	12	19	Serpin B6 OS=Mus musculus GN=Serpinb6a PE=1 SV=1
Q60854	0.630142	0.865822	5.66835	9.54042	0.594141	0.000281885	0.000447162	0.222416	0.731796	378	12	19	Serpin B6 OS=Mus musculus GN=Serpinb6 PE=1 SV=1
Q4FJQ6	0.630142	0.865822	5.66835	9.54042	0.594141	0.000281885	0.000447162	0.222416	0.731796	378	12	19	Serine (Or cysteine) peptidase inhibitor, clade B, member 6a, isoform CRA_a OS=Mus musculus GN=Serpinb6a PE=1 SV=1
P05214	0.631804	0.867647	94.233	103.194	0.913166	0.0030157	0.00421111	1.49449	2.46856	450	76.33	119	Tubulin alpha-3 chain OS=Mus musculus GN=Tuba3a PE=1 SV=1
Q5SX46	0.632904	0.868698	9.54485	6.4635	1.47673	0.000388448	0	0.713503	0	193	13	9.5	Mitochondrial 2-oxoglutarate/malate carrier protein (Fragment) OS=Mus musculus GN=Slc25a11 PE=1 SV=1
P62918	0.633557	0.869136	3.30654	5.58057	0.592509	0.000241851	0.000397861	0.184129	0.801135	257	7	10.5	60S ribosomal protein L8 OS=Mus musculus GN=Rpl8 PE=1 SV=2
Q9QY84	0.634536	0.869589	7.67307	10.2613	0.747768	0.000322406	0.000427969	0.503275	0.753465	440	9	12	Actin-like protein 7A OS=Mus musculus GN=Actl7a PE=1 SV=1
Q8VCQ8	0.635091	0.869589	66.8599	54.867	1.21858	0.00120616	0.000882082	1.2839	1.63356	530	58	61.67	Caldesmon 1 OS=Mus musculus GN=Cald1 PE=1 SV=1
Q5M9M4	0.635225	0.869589	5.91566	6.54131	0.904354	0.000851895	0.000928055	0.890521	1.56872	130	5	7.33	40S ribosomal protein S15a OS=Mus musculus GN=Rps15a PE=1 SV=1
P62245	0.635225	0.869589	5.91566	6.54131	0.904354	0.000851895	0.000928055	0.890521	1.56872	130	5	7.33	40S ribosomal protein S15a OS=Mus musculus GN=Rps15a PE=1 SV=2
P06745	0.638619	0.873587	71.571	79.4399	0.900945	0.0023946	0.00261033	2.08578	2.20639	558	58	91.33	Glucose-6-phosphate isomerase OS=Mus musculus GN=Gpi PE=1 SV=4
P62715	0.638817	0.873587	3.07084	5.19679	0.590911	0.000189932	0.000306755	0.122576	0.659951	309	9	10	Serine/threonine-protein phosphatase 2A catalytic subunit beta isoform OS=Mus musculus GN=Ppp2cb PE=1 SV=1
A0A0R4J1L4	0.640111	0.87473	4.02266	2.40381	1.67346	0.000177965	9.91684e-05	0.24259	0.248607	425	5.5	11	AP-1 complex subunit mu-2 OS=Mus musculus GN=Ap1m2 PE=1 SV=1
Q05793	0.640543	0.87473	34.0999	32.4834	1.04976	0.000172538	0.000161151	0.208643	0.28777	3707	28.33	37.33	Basement membrane-specific heparan sulfate proteoglycan core protein OS=Mus musculus GN=Hspg2 PE=1 SV=1
P17751	0.6407	0.87473	38.2306	35.2519	1.0845	0.00239443	0.0021762	2.6042	2.98741	299	31.33	39.67	Triosephosphate isomerase OS=Mus musculus GN=Tpi1 PE=1 SV=4
O35129	0.642225	0.87473	21.6128	19.4062	1.1137	0.00135891	0.00120109	1.61726	1.90954	299	18.33	21.67	Prohibitin-2 OS=Mus musculus GN=Phb2 PE=1 SV=1
Q3V235	0.642225	0.87473	21.6128	19.4062	1.1137	0.00135891	0.00120109	1.61726	1.90954	299	18.33	21.67	Prohibitin 2 OS=Mus musculus GN=Phb2 PE=1 SV=1
Q80UM7	0.642309	0.87473	2.45135	4.27401	0.573548	5.39356e-05	9.7455e-05	0.0980653	0.124016	834	6	6	Mannosyl-oligosaccharide glucosidase OS=Mus musculus GN=Mogs PE=1 SV=1
Q5SX53	0.642319	0.87473	10.5685	7.14822	1.47847	0.000633342	0.000426618	0.860535	0.51077	314	14.5	10.5	Mitochondrial 2-oxoglutarate/malate carrier protein OS=Mus musculus GN=Slc25a11 PE=1 SV=1
Q8K248	0.64259	0.87473	1.70602	3.9335	0.433716	8.78839e-05	0.000185895	0.29455	0.364704	371	5	18	4-hydroxyphenylpyruvate dioxygenase-like protein OS=Mus musculus GN=Hpdl PE=2 SV=1
Q3UEM7	0.643352	0.87473	3.7789	7.10406	0.531936	0.000162925	0.000286754	0.180567	0.551093	436	8	15.5	Fibrinogen gamma chain OS=Mus musculus GN=Fgg PE=1 SV=1
Q3UER8	0.643352	0.87473	3.7789	7.10406	0.531936	0.00016035	0.000282223	0.177029	0.538268	443	8	15.5	Fibrinogen gamma chain OS=Mus musculus GN=Fgg PE=1 SV=1
Q8VCM7	0.643352	0.87473	3.7789	7.10406	0.531936	0.000162925	0.000286754	0.180567	0.551093	436	8	15.5	Fibrinogen gamma chain OS=Mus musculus GN=Fgg PE=1 SV=1
D3YVR7	0.644219	0.875323	47.4936	61.5862	0.771172	0	0.00107608	0	1.00597	235	55	68	L-lactate dehydrogenase (Fragment) OS=Mus musculus GN=Ldhc PE=1 SV=1
E9QA16	0.644981	0.875323	67.5423	55.4689	1.21766	0.00237277	0.00188852	2.35345	2.96537	536	58.67	62.33	Protein Cald1 OS=Mus musculus GN=Cald1 PE=1 SV=1
P08071	0.645321	0.875323	57.417	50.3242	1.14094	0.00151955	0.00130661	2.14728	2.40627	707	49	58	Lactotransferrin OS=Mus musculus GN=Ltf PE=1 SV=4
H7BX88	0.645471	0.875323	27.8704	35.5187	0.78467	0.000854768	0.001078	0.801002	1.34536	605	32	41.33	Carnitine O-acetyltransferase OS=Mus musculus GN=Crat PE=1 SV=1
P47934	0.645471	0.875323	27.8704	35.5187	0.78467	0.000826093	0.00104184	0.764109	1.27782	626	32	41.33	Carnitine O-acetyltransferase OS=Mus musculus GN=Crat PE=1 SV=3
Q64516	0.646602	0.8764	16.2271	21.5091	0.754429	0.00053684	0.000708189	0.463196	1.17385	559	19	25	Glycerol kinase OS=Mus musculus GN=Gk PE=1 SV=2
Q9JHU9	0.647015	0.876503	4.25127	7.07913	0.600535	0.000143473	0.000224725	0.160839	0.446056	557	9	14.5	Inositol-3-phosphate synthase 1 OS=Mus musculus GN=Isyna1 PE=1 SV=1
Q9DAS2	0.648014	0.877399	0.944726	1.55844	0.6062	8.87939e-05	0.000138375	0.0863085	0.264246	200	2	3	UPF0573 protein C2orf70 homolog OS=Mus musculus PE=2 SV=1
Q9CQV8	0.648918	0.878125	16.3502	11.3998	1.43425	0.0012594	0.000821528	0.899033	1.32406	246	20.5	22.5	14-3-3 protein beta/alpha OS=Mus musculus GN=Ywhab PE=1 SV=3
G3X9Q1	0.649288	0.878125	2.72964	4.5999	0.593413	4.59224e-05	7.61655e-05	0.0683453	0.123318	1136	8	7.5	Integrin alpha 7 OS=Mus musculus GN=Itga7 PE=1 SV=1
Q3TXS7	0.650505	0.878125	3.41205	7.64848	0.446108	6.84259e-05	0.000140716	0.109131	0.327176	953	10	35	26S proteasome non-ATPase regulatory subunit 1 OS=Mus musculus GN=Psmd1 PE=1 SV=1
Q80YR5	0.650505	0.878125	0.682409	1.5297	0.446108	0	2.70641e-05	0	0.059202	991	2	7	Scaffold attachment factor B2 OS=Mus musculus GN=Safb2 PE=1 SV=2
Q549A5	0.650578	0.878125	31.6964	36.1811	0.87605	0.00132462	0.00148365	1.20186	1.27942	448	27	40.33	Clusterin OS=Mus musculus GN=Clu PE=1 SV=1
Q06890	0.650578	0.878125	31.6964	36.1811	0.87605	0.00132462	0.00148365	1.20186	1.27942	448	27	40.33	Clusterin OS=Mus musculus GN=Clu PE=1 SV=1
Q8CI94	0.651582	0.878125	32.6526	30.269	1.07875	0.000726116	0.000661579	0.725317	1.08704	843	26.67	34.33	Glycogen phosphorylase, brain form OS=Mus musculus GN=Pygb PE=1 SV=3
Q5HZK3	0.651926	0.878125	3.41205	1.5297	2.23054	0.000261887	0.000107713	0.41808	0.32112	249	10	7	Proteasome (Prosome, macropain) 28 subunit, alpha OS=Mus musculus GN=Psme1 PE=1 SV=1
G3UXZ5	0.651926	0.878125	3.41205	1.5297	2.23054	0.000273991	0.000112691	0.448076	0.342561	238	10	7	Proteasome activator complex subunit 1 (Fragment) OS=Mus musculus GN=Psme1 PE=1 SV=1
P97371	0.651926	0.878125	3.41205	1.5297	2.23054	0.000261887	0.000107713	0.41808	0.32112	249	10	7	Proteasome activator complex subunit 1 OS=Mus musculus GN=Psme1 PE=1 SV=2
P50247	0.65377	0.879922	29.4666	26.4387	1.11453	0.00128134	0.00113113	1.41648	1.61597	432	24.33	30	Adenosylhomocysteinase OS=Mus musculus GN=Ahcy PE=1 SV=3
P48036	0.653937	0.879922	23.3578	16.1326	1.44786	0.00138917	0.000899154	1.67081	1.9997	319	30	30.5	Annexin A5 OS=Mus musculus GN=Anxa5 PE=1 SV=1
Q9DBG3	0.655234	0.880128	3.30654	7.29173	0.453465	6.63348e-05	0.000151329	0.0674215	0.168869	937	7	19	AP-2 complex subunit beta OS=Mus musculus GN=Ap2b1 PE=1 SV=1
H3BIY9	0.655234	0.880128	3.30654	7.29173	0.453465	6.59827e-05	0.000150526	0.0674215	0.167714	942	7	19	AP complex subunit beta OS=Mus musculus GN=Ap2b1 PE=1 SV=1
P68369	0.65565	0.880128	101.506	108.335	0.936966	0.00421066	0.00440588	2.83332	3.15723	451	82.67	125.33	Tubulin alpha-1A chain OS=Mus musculus GN=Tuba1a PE=1 SV=1
P08113	0.65633	0.880128	97.296	87.867	1.10731	0.00227845	0.00203054	1.74329	1.80293	802	81.67	97	Endoplasmin OS=Mus musculus GN=Hsp90b1 PE=1 SV=2
Q80X86	0.656481	0.880128	13.15	9.24767	1.42198	0.000718424	0.000500638	0.605107	0.711549	340	15	17	Armadillo repeat-containing protein 12 OS=Mus musculus GN=Armc12 PE=2 SV=1
D3YVV9	0.657695	0.880128	26.9959	19.5916	1.37793	0.000193997	0.000297596	0.280257	0.616973	1198	36.5	22.33	Synaptopodin-2 OS=Mus musculus GN=Synpo2 PE=1 SV=1
A2AUE1	0.657819	0.880128	2.38843	1.09264	2.18593	0.000323737	0	0.409478	0	141	7	5	DnaJ homolog subfamily C member 5 (Fragment) OS=Mus musculus GN=Dnajc5 PE=1 SV=1
Q9R0X4	0.657894	0.880128	43.1156	46.3627	0.929962	0.00184039	0.00194754	1.90541	2.28053	439	35.33	52.33	Acyl-coenzyme A thioesterase 9, mitochondrial OS=Mus musculus GN=Acot9 PE=1 SV=1
P12382	0.658963	0.880128	22.1365	24.1107	0.918121	0.000530384	0.000568605	0.551182	0.835983	780	18	27.33	ATP-dependent 6-phosphofructokinase, liver type OS=Mus musculus GN=Pfkl PE=1 SV=4
A2RTI3	0.661154	0.880128	1.41709	0.655584	2.16157	6.12371e-05	2.64242e-05	0.0493846	0.0767563	435	3	3	Legumain OS=Mus musculus GN=Lgmn PE=1 SV=1
O89017	0.661154	0.880128	1.41709	0.655584	2.16157	6.12371e-05	2.64242e-05	0.0493846	0.0767563	435	3	3	Legumain OS=Mus musculus GN=Lgmn PE=1 SV=1
Q5M8R8	0.66128	0.880128	13.5586	17.0203	0.79661	0.0007942	0.000983503	0.826827	1.77376	317	15.5	19.67	60S acidic ribosomal protein P0 OS=Mus musculus GN=Rplp0 PE=1 SV=1
P47791	0.661521	0.880128	1.41709	3.05939	0.463193	5.32763e-05	0.000107282	0.106086	0.304752	500	3	14	Glutathione reductase, mitochondrial OS=Mus musculus GN=Gsr PE=1 SV=3
A0A0N4SV32	0.662048	0.880128	6.82409	3.28173	2.07942	0	4.23371e-05	0	0.0628341	362	20	6	Plasminogen activator inhibitor 1 RNA-binding protein OS=Mus musculus GN=Serbp1 PE=1 SV=1
Q3U0V1	0.66219	0.880128	6.48289	3.00952	2.15413	0.00016564	7.21058e-05	0.252641	0.174684	748	19	10	Far upstream element-binding protein 2 OS=Mus musculus GN=Khsrp PE=1 SV=2
O35737	0.662205	0.880128	14.0735	14.9957	0.938504	0.000246897	0.000612629	0.367926	0.855538	449	12	17.33	Heterogeneous nuclear ribonucleoprotein H OS=Mus musculus GN=Hnrnph1 PE=1 SV=3
Q05D44	0.662416	0.880128	2.04279	3.28332	0.622171	3.08267e-05	4.97564e-05	0.0458757	0.140753	1216	5	6	Eukaryotic translation initiation factor 5B OS=Mus musculus GN=Eif5b PE=1 SV=2
contaminant_KERATIN22	0.662767	0.880128	9.21777	13.1387	0.701574	0.000265522	0.000379917	0.373104	0.733689	645	10.5	22.5	no description
A6H6K1	0.663204	0.880128	3.75325	1.74822	2.14689	0.000192308	8.21771e-05	0.280257	0.173516	373	11	8	Aspn protein OS=Mus musculus GN=Aspn PE=1 SV=1
Q99MQ4	0.663204	0.880128	3.75325	1.74822	2.14689	0.000192308	8.21771e-05	0.280257	0.173516	373	11	8	Asporin OS=Mus musculus GN=Aspn PE=1 SV=1
P62192	0.663639	0.880128	8.27304	11.6928	0.70753	0.00034887	0.000494875	0.411886	0.918162	440	9.5	17.5	26S protease regulatory subunit 4 OS=Mus musculus GN=Psmc1 PE=1 SV=1
Q542I9	0.663639	0.880128	8.27304	11.6928	0.70753	0.00034887	0.000494875	0.411886	0.918162	440	9.5	17.5	26S protease regulatory subunit 4 OS=Mus musculus GN=Psmc1 PE=1 SV=1
Q5SVY2	0.663803	0.880128	29.2823	31.5241	0.928886	0.00334499	0.00351798	2.92381	2.66517	164	24.33	36	Peptidyl-prolyl cis-trans isomerase OS=Mus musculus GN=Ppia PE=1 SV=1
P17742	0.663803	0.880128	29.2823	31.5241	0.928886	0.00334499	0.00351798	2.92381	2.66517	164	24.33	36	Peptidyl-prolyl cis-trans isomerase A OS=Mus musculus GN=Ppia PE=1 SV=2
Q9CR62	0.664061	0.880128	10.2273	7.14822	1.43074	0.000612574	0.000426618	0.860535	0.51077	314	14	10.5	Mitochondrial 2-oxoglutarate/malate carrier protein OS=Mus musculus GN=Slc25a11 PE=1 SV=3
Q3UAD6	0.664092	0.880128	97.296	88.168	1.10353	0.00227845	0.00203726	1.74329	1.80293	802	81.67	97.33	Endoplasmin OS=Mus musculus GN=Hsp90b1 PE=1 SV=1
Q9R1P4	0.664223	0.880128	8.03017	12.8615	0.624358	0.000573953	0.00090488	0.570064	1.51109	263	17	23	Proteasome subunit alpha type-1 OS=Mus musculus GN=Psma1 PE=1 SV=1
Q3TS44	0.664223	0.880128	8.03017	12.8615	0.624358	0.000573953	0.00090488	0.570064	1.51109	263	17	23	Proteasome subunit alpha type OS=Mus musculus GN=Psma1 PE=1 SV=1
Q80ZN9	0.664651	0.880128	3.26846	1.5297	2.13668	0.00068155	0.000304779	0.83584	0.416352	88	8	7	Cytochrome c oxidase subunit 6B2 OS=Mus musculus GN=Cox6b2 PE=1 SV=1
Q059Q8	0.664651	0.880128	3.26846	1.5297	2.13668	0.00068155	0.000304779	0.83584	0.416352	88	8	7	Cytochrome c oxidase subunit 6B2 OS=Mus musculus GN=Cox6b2 PE=1 SV=1
Q9D404	0.664772	0.880128	5.03031	6.89555	0.729501	0.000202025	0.000275034	0.353308	0.726655	459	6	8	3-oxoacyl-[acyl-carrier-protein] synthase, mitochondrial OS=Mus musculus GN=Oxsm PE=1 SV=1
Q9CQ60	0.664918	0.880128	8.01782	10.8103	0.741682	0.000575772	0.000775879	0.741773	1.37775	257	9.5	12.33	6-phosphogluconolactonase OS=Mus musculus GN=Pgls PE=1 SV=1
P13595	0.666449	0.881511	12.3418	8.32169	1.48309	0.000134514	9.67446e-05	0.179385	0.178206	1115	17	13	Neural cell adhesion molecule 1 OS=Mus musculus GN=Ncam1 PE=1 SV=3
B1ASZ3	0.66664	0.881511	16.2271	21.2081	0.765134	0.000543648	0.000560836	0.469832	0.928368	552	19	24.67	Glycerol kinase OS=Mus musculus GN=Gk PE=1 SV=1
Q3UM45	0.667544	0.882064	8.7454	12.2592	0.713376	0.000449812	0.000627948	0.631742	1.52699	361	10	22	Protein phosphatase 1 regulatory subunit 7 OS=Mus musculus GN=Ppp1r7 PE=1 SV=2
Q8K4Z5	0.667986	0.882064	1.63423	2.67982	0.609828	3.79118e-05	6.02871e-05	0.0380982	0.128255	791	4	5	Splicing factor 3A subunit 1 OS=Mus musculus GN=Sf3a1 PE=1 SV=1
P02468	0.668076	0.882064	20.6697	14.7327	1.40298	0	8.72628e-05	0	0.17235	1607	23.5	22	Laminin subunit gamma-1 OS=Mus musculus GN=Lamc1 PE=1 SV=2
Q9D7G0	0.669825	0.88359	5.90502	3.71497	1.58952	0.000184556	0.000204829	0.192537	0.484903	318	7.5	17	Ribose-phosphate pyrophosphokinase 1 OS=Mus musculus GN=Prps1 PE=1 SV=4
E9Q0M9	0.669911	0.88359	64.4156	53.58	1.20223	0	0.00033723	0	1.03717	534	56	60.33	Protein Cald1 OS=Mus musculus GN=Cald1 PE=1 SV=1
Q8R1M2	0.670495	0.883912	13.8369	9.69114	1.42779	0.00200656	0.000919824	1.05088	0.52544	129	18.5	15	Histone H2A.J OS=Mus musculus GN=H2afj PE=1 SV=1
H3BKM0	0.671584	0.884898	3.30654	6.90795	0.478657	6.80785e-05	0	0.0692713	0	913	7	18	AP-2 complex subunit beta OS=Mus musculus GN=Ap2b1 PE=1 SV=1
Q64471	0.672689	0.885064	0.944726	1.96675	0.480348	7.39949e-05	0.000143681	0.0372439	0.337908	240	2	9	Glutathione S-transferase theta-1 OS=Mus musculus GN=Gstt1 PE=1 SV=4
Q14AI7	0.672689	0.885064	1.88945	3.9335	0.480348	8.74816e-05	0.00016987	0.102057	0.469968	406	4	18	COP9 (Constitutive photomorphogenic) homolog, subunit 4 (Arabidopsis thaliana) OS=Mus musculus GN=Cops4 PE=1 SV=1
Q64475	0.674767	0.885064	23.1221	30.295	0.763231	0.0034895	0.00440487	1.80425	3.40146	126	31	34	Histone H2B type 1-B OS=Mus musculus GN=Hist1h2bb PE=1 SV=3
Q64478	0.674767	0.885064	23.1221	30.295	0.763231	0.0034895	0.00440487	1.80425	3.40146	126	31	34	Histone H2B type 1-H OS=Mus musculus GN=Hist1h2bh PE=1 SV=3
P10853	0.674767	0.885064	23.1221	30.295	0.763231	0.0034895	0.00440487	1.80425	3.40146	126	31	34	Histone H2B type 1-F/J/L OS=Mus musculus GN=Hist1h2bf PE=1 SV=2
Q6ZWY9	0.674767	0.885064	23.1221	30.295	0.763231	0.0034895	0.00440487	1.80425	3.40146	126	31	34	Histone H2B type 1-C/E/G OS=Mus musculus GN=Hist1h2bc PE=1 SV=3
B2RTK3	0.674767	0.885064	23.1221	30.295	0.763231	0.0034895	0.00440487	1.80425	3.40146	126	31	34	Histone H2B OS=Mus musculus GN=Hist1h2bm PE=1 SV=1
Q64525	0.674767	0.885064	23.1221	30.295	0.763231	0.0034895	0.00440487	1.80425	3.40146	126	31	34	Histone H2B type 2-B OS=Mus musculus GN=Hist2h2bb PE=1 SV=3
A0A0A6YXR4	0.675086	0.885064	0.817116	1.39359	0.586338	4.96494e-05	1.78593e-05	0.122576	0.0637473	302	2	3	Quinone oxidoreductase (Fragment) OS=Mus musculus GN=Cryz PE=1 SV=4
Q3TF14	0.675112	0.885064	29.4666	26.7396	1.10198	0.00128134	0.00114362	1.41648	1.61597	432	24.33	30.33	Adenosylhomocysteinase OS=Mus musculus GN=Ahcy PE=1 SV=1
P24549	0.67586	0.885598	145.741	138.564	1.05179	0.00545045	0.00508901	2.78142	3.03071	501	121.33	156.33	Retinal dehydrogenase 1 OS=Mus musculus GN=Aldh1a1 PE=1 SV=5
Q9DBS1	0.680827	0.891381	2.59049	3.77366	0.686467	0.000121438	0.000170917	0.264663	0.495844	400	3.5	7.5	Transmembrane protein 43 OS=Mus musculus GN=Tmem43 PE=1 SV=1
Q5NC84	0.682229	0.891381	16.5461	20.5759	0.80415	0.000752464	0.000923562	0.684319	1.17986	408	19	24.33	Zona pellucida binding protein OS=Mus musculus GN=Zpbp PE=1 SV=1
Q62522	0.682229	0.891381	16.5461	20.5759	0.80415	0.000877158	0.00107661	0.851227	1.48735	350	19	24.33	Zona pellucida-binding protein 1 OS=Mus musculus GN=Zpbp PE=1 SV=2
Q9D6J6	0.683488	0.891381	5.86339	4.20952	1.39289	0.000444323	0.000300434	0.450258	0.807867	248	8	8.5	NADH dehydrogenase [ubiquinone] flavoprotein 2, mitochondrial OS=Mus musculus GN=Ndufv2 PE=1 SV=2
Q58EU6	0.683653	0.891381	8.89697	5.68173	1.56589	0.000568518	0.000335418	0.648964	0.623594	297	11.5	26	60S ribosomal protein L5 OS=Mus musculus GN=Rpl5 PE=1 SV=1
P47962	0.683653	0.891381	8.89697	5.68173	1.56589	0.000568518	0.000335418	0.648964	0.623594	297	11.5	26	60S ribosomal protein L5 OS=Mus musculus GN=Rpl5 PE=1 SV=3
A2A4X9	0.684822	0.891381	1.41709	2.84086	0.498823	8.76255e-05	0.000163847	0.118396	0.281672	304	3	13	Zona pellucida-binding protein 2 OS=Mus musculus GN=Zpbp2 PE=1 SV=1
Q6X786	0.684822	0.891381	1.41709	2.84086	0.498823	8.17121e-05	0.00015279	0.109131	0.256703	326	3	13	Zona pellucida-binding protein 2 OS=Mus musculus GN=Zpbp2 PE=1 SV=2
A0A140T8T7	0.685125	0.891381	82.6635	129.143	0.640094	0.000588596	0.000919454	0.339455	0.721742	2640	175	188	Collagen alpha-5(VI) chain OS=Mus musculus GN=Col6a5 PE=1 SV=1
Q9CY58	0.68593	0.891381	7.5065	3.88363	1.93286	0.000352486	0.000170175	0.533386	0.248458	407	22	7	Plasminogen activator inhibitor 1 RNA-binding protein OS=Mus musculus GN=Serbp1 PE=1 SV=2
B2RVF0	0.6861	0.891381	14.9279	10.6768	1.39816	0.00214911	0.00151239	1.2649	1.09322	130	20	16.5	Histone H2A OS=Mus musculus GN=Hist1h2ad PE=2 SV=1
A2AB79	0.6861	0.891381	14.9279	10.6768	1.39816	0.00214911	0.00151239	1.2649	1.09322	130	20	16.5	Histone H2A OS=Mus musculus GN=Hist3h2a PE=2 SV=1
P22752	0.6861	0.891381	14.9279	10.6768	1.39816	0.00214911	0.00151239	1.2649	1.09322	130	20	16.5	Histone H2A type 1 OS=Mus musculus GN=Hist1h2ab PE=1 SV=3
A3KPD0	0.6861	0.891381	14.9279	10.6768	1.39816	0.00218269	0.00153602	1.29628	1.11996	128	20	16.5	Histone H2A OS=Mus musculus GN=Hist1h2ah PE=2 SV=1
[truncated: 602 more rows]

## Sheet: Corpus_WTvsKO
accession	t-test p-value	q-value	norm spec count Average 1 (KO)	norm spec count Average 2 (WT)	avg ratio change 1/2	NSAF average 1(KO)	NSAF average 2(WT)	EMPAI-AVG-1(KO)	EMPAI-AVG-2(WT)	Length	spec count Average 1 (KO)	spec count Average 2 (WT)	description
Q80ZQ7	5.60689e-05	0.268963	0	1.03711	0	0	6.55042e-05	0	0.267652	204	0	1	Protein BC048562 OS=Mus musculus GN=BC048562 PE=2 SV=1
Q9WUM5	0.005098	0.683334	24.781	36.9627	0.670432	0.000962382	0.00137411	1.10518	1.3094	346	25.33	35.67	Succinyl-CoA ligase [ADP/GDP-forming] subunit alpha, mitochondrial OS=Mus musculus GN=Suclg1 PE=1 SV=4
P54729	0.00539913	0.683334	10.9539	0	100000	0.000238947	0	0.515864	0	614	11.67	0	NEDD8 ultimate buster 1 OS=Mus musculus GN=Nub1 PE=1 SV=2
A0A0G2JGQ4	0.00539913	0.683334	10.9539	0	100000	0.000229959	0	0.492494	0	638	11.67	0	NEDD8 ultimate buster 1 OS=Mus musculus GN=Nub1 PE=1 SV=1
Q3UYM1	0.00539913	0.683334	10.9539	0	100000	0.000238947	0	0.515864	0	614	11.67	0	NEDD8 ultimate buster 1 OS=Mus musculus GN=Nub1 PE=1 SV=1
P57776	0.00728256	0.683334	13.727	17.9804	0.763444	0.000194421	0.000824944	0.760318	1.97288	281	14	17.33	Elongation factor 1-delta OS=Mus musculus GN=Eef1d PE=1 SV=3
P97930	0.0080081	0.683334	0	3.80176	0	0	0.000231063	0	0.506866	212	0	3.67	Thymidylate kinase OS=Mus musculus GN=Dtymk PE=1 SV=2
Q8BMF4	0.00914747	0.683334	33.6894	58.0455	0.580397	0.000702648	0.00116327	1.19621	2.39526	642	34.67	56	Dihydrolipoyllysine-residue acetyltransferase component of pyruvate dehydrogenase complex, mitochondrial OS=Mus musculus GN=Dlat PE=1 SV=2
Q8CDR2	0.01445	0.683334	1.39647	10.3622	0.134765	2.57214e-05	0.000188197	0.110151	0.463337	708	6	10	Radial spoke head protein 6 homolog A OS=Mus musculus GN=Rsph6a PE=1 SV=1
B2RQM5	0.01445	0.683334	1.39647	10.3622	0.134765	2.57214e-05	0.000188197	0.110151	0.463337	708	6	10	Radial spoke head protein 6 homolog A OS=Mus musculus GN=Rsph6a PE=1 SV=1
P97300	0.0167724	0.683334	6.04045	0	100000	0.000204364	0	0.44857	0	397	6	0	Neuroplastin OS=Mus musculus GN=Nptn PE=1 SV=3
Q9CWP6	0.0180861	0.683334	8.43928	0	100000	0.000219663	0	0.385387	0	518	8.33	0	Motile sperm domain-containing protein 2 OS=Mus musculus GN=Mospd2 PE=1 SV=2
B1AU74	0.0180861	0.683334	8.43928	0	100000	0.000219663	0	0.385387	0	518	8.33	0	Motile sperm domain-containing protein 2 OS=Mus musculus GN=Mospd2 PE=1 SV=1
Q8C483	0.0182806	0.683334	13.623	18.3183	0.743683	0.000340826	0.000440095	0.7489	0.863375	536	14	17.67	Serine--tRNA ligase, cytoplasmic OS=Mus musculus GN=Sars PE=1 SV=1
P26638	0.0182806	0.683334	13.623	18.3183	0.743683	0.000356803	0.000460724	0.79572	0.91881	512	14	17.67	Serine--tRNA ligase, cytoplasmic OS=Mus musculus GN=Sars PE=1 SV=3
O70439	0.0185594	0.683334	0.930981	6.56345	0.141843	4.65154e-05	0.000323498	0.13643	1.0019	261	4	6.33	Syntaxin-7 OS=Mus musculus GN=Stx7 PE=1 SV=3
Q8BH40	0.0185594	0.683334	0.930981	6.56345	0.141843	4.65154e-05	0.000323498	0.13643	1.0019	261	4	6.33	Syntaxin 7 OS=Mus musculus GN=Stx7 PE=1 SV=1
Q99N99	0.0205654	0.683334	2.29477	0.346661	6.61963	0.000121319	1.75833e-05	0.2173	0.0485043	254	2.33	1	3-oxo-5-alpha-steroid 4-dehydrogenase 2 OS=Mus musculus GN=Srd5a2 PE=2 SV=1
Q9R0H0	0.0247821	0.683334	12.1394	1.74814	6.94416	0.000247571	3.51041e-05	0.429303	0.0692713	661	11.67	5	Peroxisomal acyl-coenzyme A oxidase 1 OS=Mus musculus GN=Acox1 PE=1 SV=5
A2A848	0.0248751	0.683334	11.761	1.74814	6.72773	0.000161173	3.71261e-05	0.325258	0.0729965	625	11.33	5	Peroxisomal acyl-coenzyme A oxidase 1 (Fragment) OS=Mus musculus GN=Acox1 PE=1 SV=1
Q8BVQ5	0.0253566	0.683334	0	6.21085	0	0	0.000206264	0	0.545976	386	0	6	Protein phosphatase methylesterase 1 OS=Mus musculus GN=Ppme1 PE=1 SV=5
Q4FJQ0	0.0255299	0.683334	4.42216	25.9452	0.170443	0.000278587	0.00161692	1.33729	3.98384	207	19	25	MCG130610 OS=Mus musculus GN=Rab7 PE=1 SV=1
F8WHZ9	0.0262425	0.683334	0	7.60649	0	0	0.000148256	0	0.452691	662	0	7.33	Alpha-adducin OS=Mus musculus GN=Add1 PE=1 SV=1
Q99J39	0.0265991	0.683334	0.930981	8.32031	0.111893	2.46758e-05	0.000219274	0.104067	0.496799	492	4	8	Malonyl-CoA decarboxylase, mitochondrial OS=Mus musculus GN=Mlycd PE=1 SV=1
Q9D6F9	0.0281483	0.683334	101.73	143.391	0.709457	0.0030802	0.00415785	2.06064	2.753	444	105.33	138.33	Tubulin beta-4A chain OS=Mus musculus GN=Tubb4a PE=1 SV=3
P61164	0.0296585	0.683334	3.25843	18.3682	0.177396	0.00011301	0.000633045	0.312141	1.16551	376	14	17.67	Alpha-centractin OS=Mus musculus GN=Actr1a PE=1 SV=1
Q8BTX9	0.0305664	0.683334	3.74569	0	100000	0.000152477	0	0.380759	0	330	3.67	0	Inactive hydroxysteroid dehydrogenase-like protein 1 OS=Mus musculus GN=Hsdl1 PE=1 SV=1
P51150	0.0305985	0.683334	4.65491	25.9452	0.179413	0.000293249	0.00161692	1.33729	3.98384	207	20	25	Ras-related protein Rab-7a OS=Mus musculus GN=Rab7a PE=1 SV=2
Q3TMX7	0.0311969	0.683334	10.6925	2.0449	5.22887	0.000208426	3.69013e-05	0.473115	0.0892173	692	10.67	6	Sulfhydryl oxidase 2 OS=Mus musculus GN=Qsox2 PE=1 SV=1
E9Q0S6	0.0334818	0.683334	27.8659	5.45306	5.11015	0.000131702	3.60674e-05	0.350556	0.0748721	1888	27.67	16	Protein Tns1 OS=Mus musculus GN=Tns1 PE=1 SV=1
Q91YP0	0.0335614	0.683334	2.09471	10.7178	0.195442	5.8871e-05	0.000297918	0.214791	0.775091	464	9	10.33	L-2-hydroxyglutarate dehydrogenase, mitochondrial OS=Mus musculus GN=L2hgdh PE=1 SV=1
A0A087WQS0	0.0336488	0.683334	27.7788	5.45306	5.09417	0.000151363	3.64731e-05	0.315461	0.0758131	1867	27.33	16	Protein Tns1 OS=Mus musculus GN=Tns1 PE=1 SV=1
P99026	0.034707	0.683334	3.49118	18.0126	0.193819	0.00017245	0.000882708	0.608293	1.22689	264	15	17.33	Proteasome subunit beta type-4 OS=Mus musculus GN=Psmb4 PE=1 SV=1
A7VMV2	0.0351102	0.683334	13.727	19.3701	0.708671	0.000578436	0.00078366	1.22937	2.02435	319	14	18.67	Crystallin, lamda 1, isoform CRA_a OS=Mus musculus GN=Cryl1 PE=1 SV=1
Q99KP3	0.0351102	0.683334	13.727	19.3701	0.708671	0.000578436	0.00078366	1.22937	2.02435	319	14	18.67	Lambda-crystallin homolog OS=Mus musculus GN=Cryl1 PE=1 SV=3
Q9D2E2	0.0376229	0.683334	2.6562	7.95899	0.333736	6.85858e-05	0.000201216	0.234072	0.473899	511	4.5	7.67	Target of EGR1 protein 1 OS=Mus musculus GN=Toe1 PE=1 SV=1
P70696	0.037678	0.683334	4.88765	25.2549	0.193533	0.000501871	0.00256759	0.966473	3.12675	127	21	24.33	Histone H2B type 1-A OS=Mus musculus GN=Hist1h2ba PE=1 SV=3
P70670	0.0377574	0.683334	7.97379	0	100000	4.92525e-05	0	0.105956	0	2187	7.67	0	Nascent polypeptide-associated complex subunit alpha, muscle-specific form OS=Mus musculus GN=Naca PE=1 SV=2
Q5U458	0.0398645	0.683334	4.80133	15.9121	0.301742	0.000113715	0.000367252	0.303765	0.784659	559	7.5	15.33	DnaJ homolog subfamily C member 11 OS=Mus musculus GN=Dnajc11 PE=1 SV=2
P68372	0.0410254	0.683334	123.509	164.451	0.75104	0.00372998	0.00475645	3.05155	3.72095	445	128.33	158.67	Tubulin beta-4B chain OS=Mus musculus GN=Tubb4b PE=1 SV=1
P11983	0.0412795	0.683334	34.2799	43.5849	0.78651	0.000827531	0.0010115	2.09889	2.08591	556	35.33	42	T-complex protein 1 subunit alpha OS=Mus musculus GN=Tcp1 PE=1 SV=3
Q64674	0.0419943	0.683334	3.25843	15.5889	0.209023	0.000140701	0.000668237	0.468121	0.954529	302	14	15	Spermidine synthase OS=Mus musculus GN=Srm PE=1 SV=1
Q543H0	0.0419943	0.683334	3.25843	15.5889	0.209023	0.000140701	0.000668237	0.468121	0.954529	302	14	15	MCG16662 OS=Mus musculus GN=Srm PE=1 SV=1
Q8BVP6	0.0423946	0.683334	2.09471	10.0303	0.208837	0.000111041	0.00052647	0.406065	1.1073	246	9	9.67	Ly6/PLAUR domain-containing protein 4 OS=Mus musculus GN=Lypd4 PE=1 SV=1
Q8K4Z5	0.043217	0.683334	15.0493	4.85074	3.10247	0.000256417	7.9705e-05	0.507	0.198266	791	15	7	Splicing factor 3A subunit 1 OS=Mus musculus GN=Sf3a1 PE=1 SV=1
Q9CPY7	0.0439311	0.683334	26.3775	35.614	0.74065	0.000683418	0.000884151	1.33996	1.72897	519	26.67	34.33	Cytosol aminopeptidase OS=Mus musculus GN=Lap3 PE=1 SV=3
G3UXZ5	0.0439943	0.683334	12.4762	2.42662	5.14137	0.000708058	0.000131357	1.3834	0.316615	238	12	7	Proteasome activator complex subunit 1 (Fragment) OS=Mus musculus GN=Psme1 PE=1 SV=1
Q5HZK3	0.0439943	0.683334	12.4762	2.42662	5.14137	0.000676778	0.000125554	1.29016	0.297448	249	12	7	Proteasome (Prosome, macropain) 28 subunit, alpha OS=Mus musculus GN=Psme1 PE=1 SV=1
P97371	0.0439943	0.683334	12.4762	2.42662	5.14137	0.000676778	0.000125554	1.29016	0.297448	249	12	7	Proteasome activator complex subunit 1 OS=Mus musculus GN=Psme1 PE=1 SV=2
O88685	0.0454971	0.683334	4.88765	26.7002	0.183057	0	0.000783548	0	1.54709	442	21	25.67	26S protease regulatory subunit 6A OS=Mus musculus GN=Psmc3 PE=1 SV=2
Q9D6J5	0.0456977	0.683334	1.39647	6.5781	0.212291	9.79073e-05	0.00045714	0.430289	1.06797	186	6	6.33	NADH dehydrogenase [ubiquinone] 1 beta subcomplex subunit 8, mitochondrial OS=Mus musculus GN=Ndufb8 PE=1 SV=1
Q9DAJ2	0.0476154	0.683334	2.09471	9.65714	0.216908	6.53496e-05	0.000296058	0.184129	0.598017	418	9	9.33	Tektin-1 OS=Mus musculus GN=Tekt1 PE=1 SV=1
Q5NBU4	0.0476154	0.683334	2.09471	9.65714	0.216908	6.53496e-05	0.000296058	0.184129	0.598017	418	9	9.33	Tektin 1 OS=Mus musculus GN=Tekt1 PE=1 SV=1
A2AGN7	0.0489833	0.683334	5.1204	26.7002	0.191774	0.000166932	0.00086582	0.876927	1.80891	400	22	25.67	26S protease regulatory subunit 6A OS=Mus musculus GN=Psmc3 PE=1 SV=1
B1B0C7	0.0501674	0.683334	77.5812	55.0226	1.40999	0.000148148	4.76667e-05	0.396661	0.115287	4375	79	53	Basement membrane-specific heparan sulfate proteoglycan core protein OS=Mus musculus GN=Hspg2 PE=1 SV=1
Q5NTY0	0.0513549	0.683334	6.27723	1.36326	4.60456	0.000212232	4.28811e-05	0.617845	0.0748721	397	6.67	4	DnaJ (Hsp40) homolog, subfamily A, member 1 OS=Mus musculus GN=Dnaja1 PE=1 SV=1
P63037	0.0513549	0.683334	6.27723	1.36326	4.60456	0.000212232	4.28811e-05	0.617845	0.0748721	397	6.67	4	DnaJ homolog subfamily A member 1 OS=Mus musculus GN=Dnaja1 PE=1 SV=1
Q9D5V1	0.0524209	0.683334	3.72392	21.7	0.17161	4.02337e-05	0.00022974	0.187716	0.632558	1207	16	21	Protein Actl11 OS=Mus musculus GN=Actl11 PE=2 SV=1
P06728	0.0526053	0.683334	12.9623	2.38571	5.43329	0.000440148	7.54219e-05	1.03353	0.281672	395	12.67	7	Apolipoprotein A-IV OS=Mus musculus GN=Apoa4 PE=1 SV=3
Q3TWV4	0.0526306	0.683334	3.02569	13.8554	0.218377	0	0.000413854	0	1.00265	433	13	13.33	AP-2 complex subunit mu OS=Mus musculus GN=Ap2m1 PE=1 SV=1
D3YZS3	0.0532665	0.683334	1.39647	8.95797	0.155891	0	0.000225184	0	0.41808	119	6	8.67	Ubiquitin-conjugating enzyme E2 L3 OS=Mus musculus GN=Ube2l3 PE=1 SV=1
P70419	0.0537704	0.683334	3.25843	18.3829	0.177253	6.71276e-05	0.000377186	0.263535	0.937494	633	14	17.67	Polypeptide N-acetylgalactosaminyltransferase 3 OS=Mus musculus GN=Galnt3 PE=1 SV=3
F8VQJ3	0.054538	0.683334	43.8752	27.2967	1.60734	0.000367591	0.00021861	0.901879	0.562391	1607	44.67	26.33	Laminin subunit gamma-1 OS=Mus musculus GN=Lamc1 PE=1 SV=1
P14685	0.0548471	0.683334	22.5733	30.4462	0.741418	0.000571692	0.000741451	1.17855	1.65852	530	23.33	29.33	26S proteasome non-ATPase regulatory subunit 3 OS=Mus musculus GN=Psmd3 PE=1 SV=3
E0CYE1	0.0555915	0.683334	52.4847	66.0134	0.795062	0.00111018	0.00133673	1.16489	1.33576	636	53.33	63.67	Beta-galactosidase OS=Mus musculus GN=Glb1l2 PE=1 SV=1
A0A0R4J0L1	0.0555915	0.683334	52.4847	66.0134	0.795062	0.00108293	0.00130393	1.12316	1.28601	652	53.33	63.67	Beta-galactosidase OS=Mus musculus GN=Glb1l2 PE=1 SV=1
Q9R1P4	0.0556081	0.683334	25.9822	20.4131	1.27282	0.00132487	0.00100213	2.56091	2.49333	263	26.67	19.67	Proteasome subunit alpha type-1 OS=Mus musculus GN=Psma1 PE=1 SV=1
Q3TS44	0.0556081	0.683334	25.9822	20.4131	1.27282	0.00132487	0.00100213	2.56091	2.49333	263	26.67	19.67	Proteasome subunit alpha type OS=Mus musculus GN=Psma1 PE=1 SV=1
Q91VD9	0.0556831	0.683334	43.459	51.8788	0.837702	0.000802431	0.00092058	1.7153	2.03697	727	44.67	50	NADH-ubiquinone oxidoreductase 75 kDa subunit, mitochondrial OS=Mus musculus GN=Ndufs1 PE=1 SV=2
A0A0R4J0B4	0.0558329	0.683334	2.09471	9.35742	0.223855	6.32318e-05	0.000280661	0.125736	0.616178	432	9	9	Cytidine monophospho-N-acetylneuraminic acid synthetase OS=Mus musculus GN=Cmas PE=1 SV=1
Q99KK2	0.0558329	0.683334	2.09471	9.35742	0.223855	6.32318e-05	0.000280661	0.125736	0.616178	432	9	9	N-acylneuraminate cytidylyltransferase OS=Mus musculus GN=Cmas PE=1 SV=2
Q3V140	0.0559828	0.683334	2.32745	10.3534	0.2248	5.62061e-05	0.000246035	0.158569	0.464087	540	10	10	Acrosin-binding protein OS=Mus musculus GN=Acrbp PE=1 SV=1
A0A0R4J156	0.056176	0.683334	2.79294	12.4629	0.224101	0.000121405	0.00053708	0.484903	1.15217	300	12	12	Renalase OS=Mus musculus GN=Rnls PE=1 SV=1
P06802	0.0565281	0.683334	39.0102	49.0877	0.794704	0.000577484	0.000698107	0.89625	1.06413	906	41.33	47.33	Ectonucleotide pyrophosphatase/phosphodiesterase family member 1 OS=Mus musculus GN=Enpp1 PE=1 SV=4
Q3TD71	0.0568065	0.683334	4.73514	6.91892	0.684376	0.000188869	0.000264154	0.360733	0.404036	338	4.67	6.67	Secretory carrier membrane protein 1 OS=Mus musculus GN=Scamp1 PE=1 SV=1
Q8K021	0.0568065	0.683334	4.73514	6.91892	0.684376	0.000188869	0.000264154	0.360733	0.404036	338	4.67	6.67	Secretory carrier-associated membrane protein 1 OS=Mus musculus GN=Scamp1 PE=1 SV=1
Q99LS3	0.0571424	0.683334	4.42216	19.3964	0.227989	0.0002563	0.00111495	1.02148	2.46548	225	19	18.67	Phosphoserine phosphatase OS=Mus musculus GN=Psph PE=1 SV=1
E9PZ16	0.0573417	0.683334	77.5812	55.7189	1.39237	0.000237509	0.000164294	0.540724	0.368162	4383	79	53.67	Basement membrane-specific heparan sulfate proteoglycan core protein OS=Mus musculus GN=Hspg2 PE=1 SV=1
Q8BH59	0.0581466	0.683334	4.42216	19.3231	0.228854	8.51808e-05	0.000366158	0.29455	0.766573	677	19	18.67	Calcium-binding mitochondrial carrier protein Aralar1 OS=Mus musculus GN=Slc25a12 PE=1 SV=1
G5E8R1	0.0581804	0.683334	18.1096	0	100000	0.000987741	0	1.50505	0	248	17	0	Tropomyosin 1, alpha, isoform CRA_j OS=Mus musculus GN=Tpm1 PE=1 SV=1
Q9QYC0	0.0599755	0.683334	11.8106	7.60649	1.55271	0.000216256	0.000133531	0.62843	0.39983	735	12	7.33	Alpha-adducin OS=Mus musculus GN=Add1 PE=1 SV=2
P12382	0.0603458	0.683334	18.2581	23.5273	0.77604	0.000313809	0.00038934	0.62008	0.707423	780	19	22.67	ATP-dependent 6-phosphofructokinase, liver type OS=Mus musculus GN=Pfkl PE=1 SV=4
G3UXT7	0.06071	0.683334	8.53931	0	100000	0.000140083	0	0.580525	0	130	8	0	RNA-binding protein FUS (Fragment) OS=Mus musculus GN=Fus PE=1 SV=1
Q80X86	0.0609545	0.683334	3.95667	16.9579	0.233323	0.000151756	0.000643831	0.567986	0.874541	340	17	16.33	Armadillo repeat-containing protein 12 OS=Mus musculus GN=Armc12 PE=2 SV=1
Q9WU79	0.0620995	0.683334	1.86196	8.66994	0.214761	4.05359e-05	0.000187852	0.103061	0.518384	599	8	8.33	Proline dehydrogenase 1, mitochondrial OS=Mus musculus GN=Prodh PE=1 SV=2
P97855	0.0623013	0.683334	13.7984	0	100000	0.000401769	0	1.04992	0	465	13	0	Ras GTPase-activating protein-binding protein 1 OS=Mus musculus GN=G3bp1 PE=1 SV=1
P97379	0.0623428	0.683334	4.5024	1.02245	4.40355	0.000126146	2.64893e-05	0.346917	0.0901914	482	4.33	3	Ras GTPase-activating protein-binding protein 2 OS=Mus musculus GN=G3bp2 PE=1 SV=2
E9PZ88	0.0625904	0.683334	9.31178	12.4394	0.748571	3.9041e-05	0.000170366	0.0450036	0.34727	940	10	12	Alpha-mannosidase OS=Mus musculus GN=Man2c1 PE=1 SV=1
P68181	0.0644436	0.683334	2.79294	13.1327	0.21267	0.000103765	0.000481699	0.222416	0.803192	351	12	12.67	cAMP-dependent protein kinase catalytic subunit beta OS=Mus musculus GN=Prkacb PE=1 SV=2
G5E8R2	0.0644906	0.683334	17.457	0	100000	0.000443934	0	0.601811	0	248	16.33	0	Tropomyosin 1, alpha, isoform CRA_k OS=Mus musculus GN=Tpm1 PE=1 SV=1
Q5FWI9	0.0651417	0.683334	3.25843	13.8554	0.235175	9.76823e-05	0.000411951	0.377682	0.996216	435	14	13.33	AP-2 complex subunit mu OS=Mus musculus GN=Ap2m1 PE=1 SV=1
P84091	0.0651417	0.683334	3.25843	13.8554	0.235175	9.76823e-05	0.000411951	0.377682	0.996216	435	14	13.33	AP-2 complex subunit mu OS=Mus musculus GN=Ap2m1 PE=1 SV=1
P02468	0.065183	0.683334	40.3167	24.5409	1.64284	9.63233e-05	0	0.406065	0	1607	41	23.67	Laminin subunit gamma-1 OS=Mus musculus GN=Lamc1 PE=1 SV=2
A0A0R4J1Q7	0.065488	0.683334	39.0102	48.7381	0.800405	0.000577484	0.000452239	0.89625	0.666524	906	41.33	47	Ectonucleotide pyrophosphatase/phosphodiesterase 1, isoform CRA_a OS=Mus musculus GN=Enpp1 PE=1 SV=1
S4R1J9	0.0680912	0.683334	5.24219	7.9384	0.660358	0	3.43838e-05	0	0.0655802	1114	5.33	7.67	Ankyrin-2 (Fragment) OS=Mus musculus GN=Ank2 PE=1 SV=1
Q8VCS3	0.0696741	0.683334	7.68257	10.0244	0.766387	0.000252567	0.000315801	0.498142	0.507406	409	7.67	9.67	Glycosaminoglycan xylosylkinase OS=Mus musculus GN=Fam20b PE=1 SV=1
Q9JKB3	0.0706915	0.683334	11.757	1.36326	8.62415	0.000438541	4.71574e-05	1.08927	0.0834197	361	11	4	Y-box-binding protein 3 OS=Mus musculus GN=Ybx3 PE=1 SV=2
Q3U3J1	0.0713465	0.683334	1.86196	7.62105	0.244318	5.44418e-05	0.000221079	0.224981	0.563726	446	8	7.33	2-oxoisovalerate dehydrogenase subunit alpha, mitochondrial OS=Mus musculus GN=Bckdha PE=1 SV=1
P06745	0.0727586	0.683334	53.0027	73.2441	0.723645	0.00127293	0.00168984	1.58383	1.95981	558	56.67	70.67	Glucose-6-phosphate isomerase OS=Mus musculus GN=Gpi PE=1 SV=4
Q921F2	0.0742547	0.683334	13.9936	2.38571	5.8656	0.000457915	7.19605e-05	0.727429	0.114255	414	13.67	7	TAR DNA-binding protein 43 OS=Mus musculus GN=Tardbp PE=1 SV=1
Q544R5	0.0742547	0.683334	13.9936	2.38571	5.8656	0.000457915	7.19605e-05	0.727429	0.114255	414	13.67	7	MCG16669, isoform CRA_b OS=Mus musculus GN=Tardbp PE=1 SV=1
Q62394	0.0749361	0.683334	13.8606	0	100000	0.000434877	0	0.970741	0	352	13	0	Zinc finger protein 185 OS=Mus musculus GN=Znf185 PE=1 SV=1
Q3TAL2	0.0754707	0.683334	6.83872	1.70408	4.01314	0.000279596	6.46801e-05	0.250259	0.0834197	329	6.67	5	Secretory carrier membrane protein 2 OS=Mus musculus GN=Scamp2 PE=1 SV=1
Q9ERN0	0.0754707	0.683334	6.83872	1.70408	4.01314	0.000279596	6.46801e-05	0.250259	0.0834197	329	6.67	5	Secretory carrier-associated membrane protein 2 OS=Mus musculus GN=Scamp2 PE=1 SV=1
A0A171KXD3	0.0756934	0.683334	3.02569	13.876	0.218052	0	0.000566487	0	1.43069	318	13	13.33	Protein arginine N-methyltransferase 1 OS=Mus musculus GN=Prmt1 PE=1 SV=1
Q564D0	0.0758852	0.683334	9.71593	0	100000	0.000254117	0	0.506902	0	518	9	0	Fusion, derived from t(12;16) malignant liposarcoma (Human), isoform CRA_a OS=Mus musculus GN=Fus PE=1 SV=1
P56959	0.0758852	0.683334	9.71593	0	100000	0.000254117	0	0.506902	0	518	9	0	RNA-binding protein FUS OS=Mus musculus GN=Fus PE=1 SV=1
Q8CFQ9	0.0758852	0.683334	9.71593	0	100000	0.000254608	0	0.508148	0	517	9	0	Fusion, derived from t(1216) malignant liposarcoma (Human) OS=Mus musculus GN=Fus PE=1 SV=1
O88653	0.0779261	0.683334	0.232745	2.08006	0.111894	2.44768e-05	0.000217225	0.227558	1.27844	124	1	2	Ragulator complex protein LAMTOR3 OS=Mus musculus GN=Lamtor3 PE=1 SV=1
Q542I7	0.0779261	0.683334	0.232745	2.08006	0.111894	2.44768e-05	0.000217225	0.227558	1.27844	124	1	2	MCG121084 OS=Mus musculus GN=Lamtor3 PE=1 SV=1
P21107	0.0779449	0.683334	18.8623	0	100000	0.000778842	0	0.770507	0	285	17.33	0	Tropomyosin alpha-3 chain OS=Mus musculus GN=Tpm3 PE=1 SV=3
Q3TCN2	0.0784685	0.683334	0	5.16502	0	0	0.000111126	0	0.289354	594	0	5	Putative phospholipase B-like 2 OS=Mus musculus GN=Plbd2 PE=1 SV=2
Q9R0Q7	0.0784901	0.683334	1.39647	5.53803	0.25216	0.000113817	0.000446817	0.276033	0.693213	160	6	5.33	Prostaglandin E synthase 3 OS=Mus musculus GN=Ptges3 PE=1 SV=1
D3Z7C6	0.0784901	0.683334	1.39647	5.53803	0.25216	0.000140083	0.000549928	0.367926	1.2095	130	6	5.33	Prostaglandin E synthase 3 OS=Mus musculus GN=Ptges3 PE=1 SV=1
E9QN08	0.0795029	0.683334	4.18942	17.9804	0.232999	0.000222989	0.000946161	0.96947	2.48975	245	18	17.33	Elongation factor 1-delta (Fragment) OS=Mus musculus GN=Eef1d PE=1 SV=1
Q8CGC7	0.0798944	0.683334	46.8352	59.1415	0.791917	0.000416187	0.000504614	0.898177	1.03782	1512	47	57	Bifunctional glutamate/proline--tRNA ligase OS=Mus musculus GN=Eprs PE=1 SV=4
Q78IK4	0.0800931	0.683334	3.35444	9.01076	0.37227	0.000166614	0.000440677	0.477079	1.07489	265	6	8.67	MICOS complex subunit Mic27 OS=Mus musculus GN=Apool PE=1 SV=1
Q9QY81	0.0804605	0.683334	17.4231	4.43061	3.93244	0.000124227	2.93358e-05	0.220312	0.0683453	1886	17	13	Nuclear pore membrane glycoprotein 210 OS=Mus musculus GN=Nup210 PE=1 SV=2
A0A0R4J1I6	0.0804605	0.683334	17.4231	4.43061	3.93244	0.000127194	3.00366e-05	0.225038	0.0701994	1842	17	13	Nuclear pore membrane glycoprotein 210 OS=Mus musculus GN=Nup210 PE=1 SV=1
P80314	0.0822647	0.683334	30.4511	42.2304	0.721071	0.000764581	0.0010201	1.31629	1.71411	535	31.67	40.67	T-complex protein 1 subunit beta OS=Mus musculus GN=Cct2 PE=1 SV=4
Q542X7	0.0822647	0.683334	30.4511	42.2304	0.721071	0.000764581	0.0010201	1.31629	1.71411	535	31.67	40.67	Chaperonin subunit 2 (Beta), isoform CRA_a OS=Mus musculus GN=Cct2 PE=1 SV=1
Q9DCS9	0.0824342	0.683334	1.86196	7.2538	0.256688	0.00013796	0.000529493	0.397602	1.0797	176	8	7	NADH dehydrogenase [ubiquinone] 1 beta subcomplex subunit 10 OS=Mus musculus GN=Ndufb10 PE=1 SV=3
E9Q5J9	0.0851551	0.683334	22.2881	0	100000	0.000931191	0	1.0243	0	285	20.33	0	Tropomyosin alpha-3 chain OS=Mus musculus GN=Tpm3 PE=1 SV=1
Q9JIF0	0.0865198	0.683334	3.25843	13.876	0.234826	0.000114533	0.000485561	0.47182	1.13548	371	14	13.33	Protein arginine N-methyltransferase 1 OS=Mus musculus GN=Prmt1 PE=1 SV=1
Q8BHF5	0.087192	0.683334	6.51687	25.2253	0.258346	0.000226623	0.00086527	0.737887	2.00685	375	28	24.33	Reticulon OS=Mus musculus GN=Rtn4 PE=1 SV=1
O08547	0.088076	0.683334	6.15222	14.8896	0.413189	0.000378229	0.00089547	0.632592	1.51747	215	10	14.33	Vesicle-trafficking protein SEC22b OS=Mus musculus GN=Sec22b PE=1 SV=3
P62849	0.0885889	0.683334	6.65155	1.70408	3.90331	0.000672257	0.000159998	0.776449	0.256703	133	6.67	5	40S ribosomal protein S24 OS=Mus musculus GN=Rps24 PE=1 SV=1
Q9CQ19	0.0894914	0.683334	16.6914	6.60733	2.52619	0.0013081	0.00050046	2.25087	0.993603	172	16.67	9.5	Myosin regulatory light polypeptide 9 OS=Mus musculus GN=Myl9 PE=1 SV=3
Q14AQ1	0.0896077	0.683334	8.20135	19.7284	0.415713	0.000278091	0.000654846	0.71772	1.74632	389	14	19	26S protease regulatory subunit 10B OS=Mus musculus GN=Psmc6 PE=1 SV=1
P62334	0.0896077	0.683334	8.20135	19.7284	0.415713	0.000278091	0.000654846	0.71772	1.74632	389	14	19	26S protease regulatory subunit 10B OS=Mus musculus GN=Psmc6 PE=1 SV=1
Q14DH7	0.0897843	0.683334	2.09471	7.96484	0.262994	4.0053e-05	0.000151073	0.132123	0.347727	682	9	7.67	Acyl-CoA synthetase short-chain family member 3, mitochondrial OS=Mus musculus GN=Acss3 PE=1 SV=2
A0A0R4J107	0.0907761	0.683334	3.25843	12.4629	0.261451	5.93461e-05	0.000225033	0.113226	0.348429	716	14	12	Acylamino-acid-releasing enzyme (Fragment) OS=Mus musculus GN=Apeh PE=1 SV=1
Q8R146	0.0907761	0.683334	3.25843	12.4629	0.261451	5.80489e-05	0.000220115	0.110151	0.339146	732	14	12	Acylamino-acid-releasing enzyme OS=Mus musculus GN=Apeh PE=1 SV=3
P50136	0.091209	0.683334	1.62922	6.58098	0.247564	0	9.09396e-05	0	0.243272	442	7	6.33	2-oxoisovalerate dehydrogenase subunit alpha, mitochondrial OS=Mus musculus GN=Bckdha PE=1 SV=1
P05201	0.0912671	0.683334	2.23629	7.61512	0.293665	7.12716e-05	0.000237898	0.223843	0.504904	413	4	7.33	Aspartate aminotransferase, cytoplasmic OS=Mus musculus GN=Got1 PE=1 SV=3
Q8K2I4	0.0921471	0.683334	27.6258	0	100000	0.000426532	0	0.740392	0	879	26.67	0	Beta-mannosidase OS=Mus musculus GN=Manba PE=1 SV=1
P61202	0.0926062	0.683334	3.02569	12.1044	0.249965	8.9067e-05	0.000352367	0.353543	0.684149	443	13	11.67	COP9 signalosome complex subunit 2 OS=Mus musculus GN=Cops2 PE=1 SV=1
P47856	0.093263	0.683334	3.25843	12.4599	0.261513	6.09638e-05	0.000230917	0.197403	0.453383	697	14	12	Glutamine--fructose-6-phosphate aminotransferase [isomerizing] 1 OS=Mus musculus GN=Gfpt1 PE=1 SV=3
E9Q3E9	0.0938659	0.683334	3.30886	7.95009	0.416203	0	0.000284172	0	0.482739	262	5.5	7.67	Staphylococcal nuclease domain-containing protein 1 OS=Mus musculus GN=Snd1 PE=1 SV=1
P31001	0.0940098	0.683334	70.1248	46.379	1.512	0.00201465	0.00127822	3.66379	2.91072	469	69.33	44.67	Desmin OS=Mus musculus GN=Des PE=1 SV=3
Q3V1K9	0.0940098	0.683334	70.1248	46.379	1.512	0.00201465	0.00127822	3.66379	2.91072	469	69.33	44.67	Desmin OS=Mus musculus GN=Des PE=1 SV=1
Q14AI7	0.0955492	0.683334	3.25843	13.5323	0.24079	0.00010466	0.000433132	0.351964	1.2242	406	14	13	COP9 (Constitutive photomorphogenic) homolog, subunit 4 (Arabidopsis thaliana) OS=Mus musculus GN=Cops4 PE=1 SV=1
O88544	0.0955492	0.683334	3.25843	13.5323	0.24079	0.00010466	0.000433132	0.351964	1.2242	406	14	13	COP9 signalosome complex subunit 4 OS=Mus musculus GN=Cops4 PE=1 SV=1
Q6ZWZ7	0.0974446	0.683334	4.65491	17.6103	0.264329	0.000329905	0.00123024	0.732965	1.69787	184	20	17	60S ribosomal protein L17 OS=Mus musculus GN=Rpl17 PE=1 SV=1
Q9CPR4	0.0974446	0.683334	4.65491	17.6103	0.264329	0.000329905	0.00123024	0.732965	1.69787	184	20	17	60S ribosomal protein L17 OS=Mus musculus GN=Rpl17 PE=1 SV=3
Q62093	0.0975907	0.683334	6.52287	1.70408	3.82779	0.000399154	9.62885e-05	0.440782	0.222416	221	6.33	5	Serine/arginine-rich splicing factor 2 OS=Mus musculus GN=Srsf2 PE=1 SV=4
G3UYG7	0.0977506	0.683334	22.5278	25.5956	0.880141	0.000347534	0	0.684974	0	262	23	24.67	UDP-glucose:glycoprotein glucosyltransferase 1 (Fragment) OS=Mus musculus GN=Uggt1 PE=1 SV=1
O88325	0.0987301	0.683334	15.3772	22.8428	0.673177	0.000279927	0.000399374	0.674844	0.80874	739	16.33	22	Alpha-N-acetylglucosaminidase OS=Mus musculus GN=Naglu PE=1 SV=1
Q5QJV3	0.0993357	0.683334	4.619	16.9287	0.27285	0.000335512	0.00118473	0.347246	1.45367	184	11	16.33	Epididymis-specific RNase-like OS=Mus musculus GN=Rnase9 PE=2 SV=1
P60154	0.0993357	0.683334	4.619	16.9287	0.27285	0.000335512	0.00118473	0.347246	1.45367	184	11	16.33	Inactive ribonuclease-like protein 9 OS=Mus musculus GN=Rnase9 PE=2 SV=1
Q9DCN2	0.100031	0.683334	25.8039	34.6035	0.745703	0.00115182	0.00148486	2.17883	2.61461	301	25.67	33.33	NADH-cytochrome b5 reductase 3 OS=Mus musculus GN=Cyb5r3 PE=1 SV=3
Q3U3K9	0.101218	0.683334	0.930981	3.45213	0.269683	2.76549e-05	0.000101013	0.0931271	0.321435	439	4	3.33	Ancient ubiquitous protein 1 OS=Mus musculus GN=Aup1 PE=1 SV=1
P70295	0.101218	0.683334	0.930981	3.45213	0.269683	2.9611e-05	0.000108157	0.101056	0.348749	410	4	3.33	Ancient ubiquitous protein 1 OS=Mus musculus GN=Aup1 PE=1 SV=1
Q8VIJ6	0.10154	0.683334	32.6051	24.8935	1.30978	0.000627186	0.00045906	1.124	0.84212	699	32.67	24	Splicing factor, proline- and glutamine-rich OS=Mus musculus GN=Sfpq PE=1 SV=1
Q542H2	0.102933	0.683334	14.8036	20.4248	0.724789	0.000801891	0.00106444	2.03966	2.54753	248	15.33	19.67	Proteasome subunit alpha type OS=Mus musculus GN=Psma7 PE=1 SV=1
Q9Z2U0	0.102933	0.683334	14.8036	20.4248	0.724789	0.000801891	0.00106444	2.03966	2.54753	248	15.33	19.67	Proteasome subunit alpha type-7 OS=Mus musculus GN=Psma7 PE=1 SV=1
P80313	0.104605	0.683334	25.1969	32.5293	0.77459	0.000622257	0.000772461	1.20962	1.60712	544	25.33	31.33	T-complex protein 1 subunit eta OS=Mus musculus GN=Cct7 PE=1 SV=1
Q3TIJ7	0.104605	0.683334	25.1969	32.5293	0.77459	0.000622257	0.000772461	1.20962	1.60712	544	25.33	31.33	Chaperonin subunit 7 (Eta), isoform CRA_a OS=Mus musculus GN=Cct7 PE=1 SV=1
Q99JY0	0.104656	0.683334	39.3607	48.7587	0.807256	0.00111506	0.00132377	2.03488	1.95335	475	39.33	47	Trifunctional enzyme subunit beta, mitochondrial OS=Mus musculus GN=Hadhb PE=1 SV=1
P62962	0.104937	0.683334	6.05138	23.163	0.261252	0.000563666	0.00213178	1.48168	3.44442	140	26	22.33	Profilin-1 OS=Mus musculus GN=Pfn1 PE=1 SV=2
Q5SX50	0.104937	0.683334	6.05138	23.163	0.261252	0.000563666	0.00213178	1.48168	3.44442	140	26	22.33	Profilin OS=Mus musculus GN=Pfn1 PE=1 SV=1
Q9D4K5	0.105551	0.683334	7.64469	18.665	0.409573	0.000317213	0.000753906	0.915371	1.82463	319	12	18	Protein FAM166A OS=Mus musculus GN=Fam166a PE=2 SV=1
Q561N4	0.105627	0.683334	1.86196	10.6709	0.17449	0.000157669	0.000884897	0.371163	1.02273	154	8	10.33	MCG1032217 OS=Mus musculus GN=Ube2l3 PE=1 SV=1
P68037	0.105627	0.683334	1.86196	10.6709	0.17449	0.000157669	0.000884897	0.371163	1.02273	154	8	10.33	Ubiquitin-conjugating enzyme E2 L3 OS=Mus musculus GN=Ube2l3 PE=1 SV=1
P62492	0.106466	0.683334	13.5487	3.74898	3.61399	0.000168618	0	0.52742	0	216	13	11	Ras-related protein Rab-11A OS=Mus musculus GN=Rab11a PE=1 SV=3
Q91V64	0.106611	0.683334	1.39647	6.24017	0.223788	6.13157e-05	0.00027208	0.240623	0.602578	297	6	6	Isochorismatase domain-containing protein 1 OS=Mus musculus GN=Isoc1 PE=1 SV=1
Q62522	0.107094	0.683334	6.28412	23.8446	0.263545	0.000234138	0.000877031	0.621393	1.36848	350	27	23	Zona pellucida-binding protein 1 OS=Mus musculus GN=Zpbp PE=1 SV=2
Q3THE2	0.107155	0.683334	14.4422	6.26363	2.30572	0.00113161	0.000475509	2.08753	0.988755	172	14.67	9	Myosin regulatory light chain 12B OS=Mus musculus GN=Myl12b PE=1 SV=2
A0A0A0MQ70	0.107305	0.683334	9.99425	2.72653	3.66556	0.000456505	0.000115026	0.839188	0.232748	296	9.67	8	Solute carrier family 25 member 35 OS=Mus musculus GN=Slc25a35 PE=1 SV=1
Q5SWT3	0.107305	0.683334	9.99425	2.72653	3.66556	0.000450418	0.000113492	0.823364	0.228851	300	9.67	8	Solute carrier family 25 member 35 OS=Mus musculus GN=Slc25a35 PE=1 SV=2
Q922H2	0.107674	0.683334	3.49118	12.7978	0.272796	0.000109703	0.000397664	0.376046	0.90289	415	15	12.33	[Pyruvate dehydrogenase (acetyl-transferring)] kinase isozyme 3, mitochondrial OS=Mus musculus GN=Pdk3 PE=1 SV=1
Q4FJR4	0.107674	0.683334	3.49118	12.7978	0.272796	0.000109703	0.000397664	0.376046	0.90289	415	15	12.33	Pdk3 protein OS=Mus musculus GN=Pdk3 PE=1 SV=1
Q9R109	0.108678	0.683334	1.39647	5.17384	0.26991	7.49414e-05	0.000273226	0.0692713	0.23166	243	6	5	Ornithine decarboxylase antizyme 3 OS=Mus musculus GN=Oaz3 PE=1 SV=2
A0A087WNM3	0.108678	0.683334	1.39647	5.17384	0.26991	7.52511e-05	0.000274355	0.0701994	0.233448	242	6	5	Ornithine decarboxylase antizyme 3 OS=Mus musculus GN=Oaz3 PE=4 SV=1
A0A0G2JF96	0.108678	0.683334	1.39647	5.17384	0.26991	7.49414e-05	0.000273226	0.0692713	0.23166	243	6	5	Ornithine decarboxylase antizyme 3 OS=Mus musculus GN=Oaz3 PE=4 SV=2
Q9D997	0.109147	0.683334	2.32745	8.64647	0.26918	8.40755e-05	0.000308985	0.309175	0.698983	361	10	8.33	N-acetyl-D-glucosamine kinase OS=Mus musculus GN=Nagk PE=1 SV=1
Q9QZ08	0.109147	0.683334	2.32745	8.64647	0.26918	8.84877e-05	0.0003252	0.331754	0.74668	343	10	8.33	N-acetyl-D-glucosamine kinase OS=Mus musculus GN=Nagk PE=1 SV=3
Q3U2G9	0.109147	0.683334	2.32745	8.64647	0.26918	8.84877e-05	0.0003252	0.331754	0.74668	343	10	8.33	N-acetyl-D-glucosamine kinase OS=Mus musculus GN=Nagk PE=1 SV=1
A2A5H4	0.109172	0.683334	4.46085	7.93256	0.562346	0.000544441	0.00091592	0.704213	1.44239	111	4.33	7.67	Protein Wfdc16 OS=Mus musculus GN=Wfdc16 PE=4 SV=1
P63087	0.109228	0.683334	15.2651	18.6855	0.816948	0.000634213	0.000459708	0.884435	0.676142	323	15.67	18	Serine/threonine-protein phosphatase PP1-gamma catalytic subunit OS=Mus musculus GN=Ppp1cc PE=1 SV=1
P09041	0.109701	0.683334	56.2815	114.123	0.493167	0.00162847	0.00352917	1.993	4.11815	417	59.67	110	Phosphoglycerate kinase 2 OS=Mus musculus GN=Pgk2 PE=1 SV=4
Q5NC84	0.110435	0.683334	6.28412	23.4979	0.267433	0.000200854	0.000500587	0.48868	0.745758	408	27	22.67	Zona pellucida binding protein OS=Mus musculus GN=Zpbp PE=1 SV=1
Q5NC79	0.111536	0.683334	3.72392	13.1592	0.282991	0	0.00059497	0	0.796147	117	16	12.67	Nucleoside diphosphate kinase A OS=Mus musculus GN=Nme1 PE=3 SV=1
P05214	0.111602	0.683334	96.9751	118.204	0.820406	0.00173532	0.00338331	1.44974	2.56826	450	99	114	Tubulin alpha-3 chain OS=Mus musculus GN=Tuba3a PE=1 SV=1
E9Q586	0.111813	0.683334	4.42216	16.2352	0.27238	4.65435e-05	0.000168507	0.184129	0.417121	1239	19	15.67	Dynactin subunit 1 OS=Mus musculus GN=Dctn1 PE=1 SV=1
Q0PD64	0.11205	0.683334	5.03891	18.6649	0.269967	0.000311789	0.000758101	0.204786	1.01399	216	12	18	RAB2B, member RAS oncogene family, isoform CRA_a OS=Mus musculus GN=Rab2b PE=1 SV=1
O88844	0.112302	0.683334	6.05138	21.794	0.277663	0.000190612	0.000679599	0.593238	1.21562	414	26	21	Isocitrate dehydrogenase [NADP] cytoplasmic OS=Mus musculus GN=Idh1 PE=1 SV=2
Q80T06	0.112961	0.683334	14.9452	17.9804	0.831194	0.00045406	0.000824944	1.45235	1.97288	281	15	17.33	Elongation factor 1-delta OS=Mus musculus GN=Eef1d PE=1 SV=1
O54962	0.113628	0.683334	4.45198	10.3799	0.428905	0.000669659	0.00150577	0.899755	1.34963	89	8	10	Barrier-to-autointegration factor OS=Mus musculus GN=Banf1 PE=1 SV=1
J3QPR5	0.113952	0.683334	3.95667	13.8321	0.28605	0	0.000273365	0	0.507896	435	17	13.33	Mitochondria-eating protein (Fragment) OS=Mus musculus GN=Spata18 PE=1 SV=2
Q9ESG2	0.115021	0.683334	6.52171	16.5995	0.392885	0.000404379	0.00100951	0.977708	1.21412	212	12	16	Ropporin-1 OS=Mus musculus GN=Ropn1 PE=1 SV=1
Q3TEG7	0.115656	0.683334	5.03891	18.3095	0.275208	0.000348945	0.00041898	0.236672	0.713503	193	12	17.67	Ras-related protein Rab-2B OS=Mus musculus GN=Rab2b PE=1 SV=1
Q8BZW3	0.115855	0.683334	51.5538	62.9109	0.819472	0.000976151	0	0.914316	0	515	52	60.67	Beta-galactosidase-1-like protein 2 OS=Mus musculus GN=Glb1l2 PE=1 SV=1
P68368	0.116118	0.683334	88.4527	109.901	0.804839	0.00265766	0.00315932	2.27571	2.7241	448	90.67	106	Tubulin alpha-4A chain OS=Mus musculus GN=Tuba4a PE=1 SV=1
A0A0A0MQA5	0.116118	0.683334	88.4527	109.901	0.804839	0.00249609	0.00296725	2.04797	2.44065	477	90.67	106	Tubulin alpha-4A chain (Fragment) OS=Mus musculus GN=Tuba4a PE=1 SV=1
Q05793	0.116386	0.683334	74.2018	53.3067	1.39198	0.00026859	0.000185906	0.561461	0.40525	3707	74.67	51.33	Basement membrane-specific heparan sulfate proteoglycan core protein OS=Mus musculus GN=Hspg2 PE=1 SV=1
D3YX34	0.116895	0.683334	4.42216	15.536	0.28464	5.04969e-05	0.000125928	0.204786	0.300525	1142	19	15	Dynactin subunit 1 OS=Mus musculus GN=Dctn1 PE=1 SV=1
O54734	0.120333	0.683334	21.0107	6.13469	3.42489	0.000642421	0.000173712	1.27702	0.245934	441	21.33	18	Dolichyl-diphosphooligosaccharide--protein glycosyltransferase 48 kDa subunit OS=Mus musculus GN=Ddost PE=1 SV=2
Q8BSH3	0.120429	0.683334	34.208	0	100000	0.00163792	0	1.78658	0	284	31	0	Tropomyosin alpha-1 chain OS=Mus musculus GN=Tpm1 PE=1 SV=1
E9Q454	0.120429	0.683334	34.208	0	100000	0.0016208	0	1.75519	0	287	31	0	Tropomyosin alpha-1 chain OS=Mus musculus GN=Tpm1 PE=1 SV=1
E9Q452	0.120429	0.683334	34.208	0	100000	0.00165541	0	1.81725	0	281	31	0	Tropomyosin alpha-1 chain OS=Mus musculus GN=Tpm1 PE=1 SV=1
P70168	0.121126	0.683334	5.81863	22.8983	0.254107	8.66189e-05	0.000339274	0.297448	0.723275	876	25	22	Importin subunit beta-1 OS=Mus musculus GN=Kpnb1 PE=1 SV=2
A2AFK7	0.12173	0.683334	16.4546	7.22727	2.27674	0	0.000179243	0	0.462604	299	16	10.5	Eukaryotic initiation factor 4A-III (Fragment) OS=Mus musculus GN=Eif4a3 PE=1 SV=1
E9Q5I3	0.122101	0.683334	45.1567	19.9965	2.25824	0.00012694	5.35105e-05	0.362373	0.168869	4800	44	29	Protein Muc5b OS=Mus musculus GN=Muc5b PE=1 SV=1
V9GX06	0.122627	0.683334	8.62126	19.038	0.452844	0.0006218	0.00134414	0.317138	0.475707	183	14.5	18.33	Protein Gm11214 (Fragment) OS=Mus musculus GN=Gm11214 PE=1 SV=1
G3X972	0.124049	0.683334	5.81863	19.7254	0.294982	6.92319e-05	0.000232263	0.194964	0.508117	1096	25	19	Protein Sec24c OS=Mus musculus GN=Sec24c PE=1 SV=1
Q64442	0.125647	0.683334	19.1093	43.2118	0.442224	0.000707576	0.00155998	1.17546	1.84882	357	31	41.67	Sorbitol dehydrogenase OS=Mus musculus GN=Sord PE=1 SV=3
Q9CQF9	0.125786	0.683334	3.95667	13.5205	0.292642	0.000102173	0.000347113	0.285935	0.754599	505	17	13	Prenylcysteine oxidase OS=Mus musculus GN=Pcyox1 PE=1 SV=1
Q8CHR4	0.1266	0.683334	1.89178	6.57226	0.287843	0.000225976	0.000731189	0.203549	0.811462	116	5	6.33	Vesicle-associated membrane protein 2 OS=Mus musculus GN=Vamp2 PE=1 SV=2
B0QZN5	0.1266	0.683334	1.89178	6.57226	0.287843	0.000160817	0.000520355	0.134271	0.521184	163	5	6.33	Vesicle-associated membrane protein 2 OS=Mus musculus GN=Vamp2 PE=1 SV=1
P57746	0.126673	0.683334	5.25911	1.36326	3.85773	0.000288615	6.89223e-05	0.842206	0.141869	247	5	4	V-type proton ATPase subunit D OS=Mus musculus GN=Atp6v1d PE=1 SV=1
Q3U861	0.126673	0.683334	5.25911	1.36326	3.85773	0.000288615	6.89223e-05	0.842206	0.141869	247	5	4	ATPase, H+ transporting, lysosomal V1 subunit D, isoform CRA_b OS=Mus musculus GN=Atp6v1d PE=1 SV=1
Q8C0C7	0.126762	0.683334	5.03442	13.5236	0.372271	0.000134704	0.00034568	0.284282	0.770549	508	8	13	Phenylalanine--tRNA ligase alpha subunit OS=Mus musculus GN=Farsa PE=1 SV=1
E9PWY9	0.126762	0.683334	5.03442	13.5236	0.372271	0.00013497	0.000346362	0.284282	0.772085	507	8	13	Phenylalanine--tRNA ligase alpha subunit OS=Mus musculus GN=Farsa PE=1 SV=1
Q9Z2X2	0.127285	0.683334	0.930981	3.46391	0.268766	5.25563e-05	0.000194389	0.178206	0.574784	231	4	3.33	26S proteasome non-ATPase regulatory subunit 10 OS=Mus musculus GN=Psmd10 PE=1 SV=3
Q9D0M5	0.127735	0.683334	5.81863	21.5057	0.270562	0.000852564	0.00313472	1.12172	3.60999	89	25	20.67	Dynein light chain 2, cytoplasmic OS=Mus musculus GN=Dynll2 PE=1 SV=1
Q564E6	0.128908	0.683334	18.9991	10.0009	1.89973	0.000618628	0.000308874	1.0475	0.510343	415	18.33	9.67	Lupus La protein homolog OS=Mus musculus GN=Ssb PE=1 SV=1
P32067	0.128908	0.683334	18.9991	10.0009	1.89973	0.000618628	0.000308874	1.0475	0.510343	415	18.33	9.67	Lupus La protein homolog OS=Mus musculus GN=Ssb PE=1 SV=1
D3Z2H9	0.129871	0.683334	21.5354	5.79387	3.71693	0.00117506	0.000291739	1.65521	0.593238	248	20	17	Protein Tpm3-rs7 OS=Mus musculus GN=Tpm3-rs7 PE=3 SV=1
P35487	0.129881	0.683334	30.0629	67.365	0.446268	0.0010166	0.00221679	1.42685	2.12316	391	48.5	65	Pyruvate dehydrogenase E1 component subunit alpha, testis-specific form, mitochondrial OS=Mus musculus GN=Pdha2 PE=1 SV=1
P56395	0.130144	0.683334	19.2278	8.24972	2.33072	0.00193789	0.000781083	1.71562	1.3783	134	18.33	12	Cytochrome b5 OS=Mus musculus GN=Cyb5a PE=1 SV=2
G5E850	0.130144	0.683334	19.2278	8.24972	2.33072	0.00264977	0.00106801	2.92537	2.44256	98	18.33	12	Cytochrome b-5, isoform CRA_a OS=Mus musculus GN=Cyb5a PE=1 SV=1
Q544Z9	0.130144	0.683334	19.2278	8.24972	2.33072	0.00193789	0.000781083	1.71562	1.3783	134	18.33	12	Cytochrome b-5, isoform CRA_d OS=Mus musculus GN=Cyb5a PE=1 SV=1
Q91XA2	0.130412	0.683334	15.0037	4.50659	3.32928	0.000514931	0.000147735	0.925414	0.336364	393	14.67	13	Golgi membrane protein 1 OS=Mus musculus GN=Golm1 PE=1 SV=2
P47199	0.131361	0.683334	2.79294	9.67476	0.288683	0.000110035	0.000376198	0.457125	1.12861	331	12	9.33	Quinone oxidoreductase OS=Mus musculus GN=Cryz PE=1 SV=1
P62830	0.131487	0.683334	7.22478	15.9297	0.453542	0.000682705	0.00147188	1.50147	3.40651	140	11.5	15.33	60S ribosomal protein L23 OS=Mus musculus GN=Rpl23 PE=1 SV=1
D3YUK4	0.132509	0.683334	1.86196	6.2167	0.29951	0.00016296	0	0.509766	0	149	8	6	NADH dehydrogenase [ubiquinone] 1 beta subcomplex subunit 10 (Fragment) OS=Mus musculus GN=Ndufb10 PE=1 SV=1
Q9Z2I9	0.132696	0.683334	33.5684	48.0917	0.698009	0.000968146	0.00134098	1.70442	2.31574	463	35	46.33	Succinyl-CoA ligase [ADP-forming] subunit beta, mitochondrial OS=Mus musculus GN=Sucla2 PE=1 SV=2
P62242	0.133013	0.683334	15.7019	11.7548	1.33579	0.0010167	0.000728162	2.23925	1.54977	208	15.67	11.33	40S ribosomal protein S8 OS=Mus musculus GN=Rps8 PE=1 SV=2
Q497E9	0.133013	0.683334	15.7019	11.7548	1.33579	0.0010167	0.000728162	2.23925	1.54977	208	15.67	11.33	40S ribosomal protein S8 OS=Mus musculus GN=Rps8 PE=1 SV=1
Q9R0Y5	0.133245	0.683334	9.64824	21.0477	0.458399	0.000657685	0.00139162	1.12979	2.33158	194	15.5	20.33	Adenylate kinase isoenzyme 1 OS=Mus musculus GN=Ak1 PE=1 SV=1
Q3U0V1	0.13343	0.683334	24.3461	5.45306	4.46467	0.000440511	9.10364e-05	0.786969	0.208516	748	22	16	Far upstream element-binding protein 2 OS=Mus musculus GN=Khsrp PE=1 SV=2
S4R1T7	0.133622	0.683334	28.5985	4.08979	6.99265	0.000113675	0	0.297448	0	534	26.33	12	Protein Cald1 OS=Mus musculus GN=Cald1 PE=1 SV=1
Q9R1J0	0.133888	0.683334	13.5593	30.4315	0.445568	0.000493729	0.00108391	0.897155	1.75545	362	23.5	29.33	Sterol-4-alpha-carboxylate 3-dehydrogenase, decarboxylating OS=Mus musculus GN=Nsdhl PE=1 SV=1
Q3US15	0.133888	0.683334	13.5593	30.4315	0.445568	0.000493729	0.00108391	0.897155	1.75545	362	23.5	29.33	NAD(P) dependent steroid dehydrogenase-like OS=Mus musculus GN=Nsdhl PE=1 SV=1
Q60817	0.138041	0.683334	5.59591	0	100000	0.00021946	0	0.559723	0	215	5.33	0	Nascent polypeptide-associated complex subunit alpha OS=Mus musculus GN=Naca PE=1 SV=1
P97449	0.138242	0.683334	19.2241	2.77329	6.93188	0.000270618	3.69867e-05	0.424993	0.0701994	966	18	8	Aminopeptidase N OS=Mus musculus GN=Anpep PE=1 SV=4
A0A0N4SVI0	0.138373	0.683334	1.39647	4.82421	0.289472	0.000123883	0.00029381	0.122576	0.191848	147	6	4.67	Ornithine decarboxylase antizyme 3 OS=Mus musculus GN=Oaz3 PE=4 SV=1
Q8CAQ8	0.138795	0.683334	61.8925	70.5144	0.877728	0.00109944	0.00120004	2.40614	3.11638	757	62.67	68	MICOS complex subunit Mic60 OS=Mus musculus GN=Immt PE=1 SV=1
Q80UM7	0.139553	0.683334	3.72392	12.1221	0.307202	5.82279e-05	0.000188091	0.181751	0.362959	834	16	11.67	Mannosyl-oligosaccharide glucosidase OS=Mus musculus GN=Mogs PE=1 SV=1
P39061	0.13978	0.683334	3.95667	13.1532	0.300815	2.90852e-05	9.56835e-05	0.122576	0.18917	1774	17	12.67	Collagen alpha-1(XVIII) chain OS=Mus musculus GN=Col18a1 PE=1 SV=4
E9QPX1	0.13978	0.683334	3.95667	13.1532	0.300815	2.90852e-05	9.56835e-05	0.122576	0.18917	1774	17	12.67	Collagen alpha-1(XVIII) chain OS=Mus musculus GN=Col18a1 PE=1 SV=1
P23492	0.140812	0.683334	29.7738	13.9198	2.13895	0.0013877	0.000629027	2.05444	1.3221	289	30.67	20	Purine nucleoside phosphorylase OS=Mus musculus GN=Pnp PE=1 SV=2
Q543K9	0.140812	0.683334	29.7738	13.9198	2.13895	0.0013877	0.000629027	2.05444	1.3221	289	30.67	20	Purine nucleoside phosphorylase OS=Mus musculus GN=Pnp PE=1 SV=1
A0A0B4J1M9	0.14153	0.683334	22.2756	4.43061	5.02765	0.000269321	4.92236e-05	0.639119	0.0892173	1124	21	13	Microtubule-associated protein OS=Mus musculus GN=Map4 PE=1 SV=2
P27546	0.14153	0.683334	22.2756	4.43061	5.02765	0.000115298	4.91799e-05	0.302755	0.0892173	1125	21	13	Microtubule-associated protein 4 OS=Mus musculus GN=Map4 PE=1 SV=3
P59279	0.141543	0.683334	8.53009	19.0057	0.448817	0.000311789	0.00113247	0.204786	1.60723	216	13.5	18.33	Ras-related protein Rab-2B OS=Mus musculus GN=Rab2b PE=1 SV=1
A0A0N4SVP8	0.141777	0.683334	19.4645	8.94304	2.1765	0.000499108	0.000276393	0.996349	0.671363	411	19	13	Protein Gm5580 OS=Mus musculus GN=Gm5580 PE=3 SV=1
O09046	0.141932	0.683334	5.58589	18.3272	0.304787	0.000115624	0.000375261	0.287362	0.781782	630	24	17.67	L-amino-acid oxidase OS=Mus musculus GN=Il4i1 PE=1 SV=1
D3Z4E0	0.141932	0.683334	5.58589	18.3272	0.304787	0.000114174	0.000370556	0.281672	0.768144	638	24	17.67	L-amino-acid oxidase OS=Mus musculus GN=Il4i1 PE=1 SV=1
A0A0R4J0C2	0.141932	0.683334	5.58589	18.3272	0.304787	0.000115624	0.000375261	0.287362	0.781782	630	24	17.67	L-amino-acid oxidase OS=Mus musculus GN=Il4i1 PE=1 SV=1
Q3UBT1	0.141974	0.683334	15.7939	4.43061	3.56473	0.000661633	0.000171824	1.37749	0.38261	322	14.67	13	Nuclease-sensitive element-binding protein 1 OS=Mus musculus GN=Ybx1 PE=1 SV=1
P62960	0.141974	0.683334	15.7939	4.43061	3.56473	0.000661633	0.000171824	1.37749	0.38261	322	14.67	13	Nuclease-sensitive element-binding protein 1 OS=Mus musculus GN=Ybx1 PE=1 SV=3
Q9Z0U1	0.143502	0.683334	13.9337	29.4178	0.473647	0.00015757	0.000325494	0.428215	0.806249	1167	23.5	28.33	Tight junction protein ZO-2 OS=Mus musculus GN=Tjp2 PE=1 SV=2
A0A0N4SVA6	0.143881	0.683334	0.930981	3.11132	0.299224	3.10499e-05	6.9874e-05	0.106086	0.15619	391	4	3	Ancient ubiquitous protein 1 (Fragment) OS=Mus musculus GN=Aup1 PE=1 SV=1
Q9DCD0	0.144383	0.683334	7.2151	23.8475	0.302552	0.000194801	0.000635604	0.551535	1.33415	483	31	23	6-phosphogluconate dehydrogenase, decarboxylating OS=Mus musculus GN=Pgd PE=1 SV=3
O08749	0.144703	0.683334	25.313	32.8085	0.771537	0.000669177	0.000828919	1.30045	1.4621	509	26.33	31.67	Dihydrolipoyl dehydrogenase, mitochondrial OS=Mus musculus GN=Dld PE=1 SV=2
Q9QXD6	0.145013	0.683334	11.9301	25.2078	0.473271	0.000465929	0.000958124	1.24561	2.45005	338	20	24.33	Fructose-1,6-bisphosphatase 1 OS=Mus musculus GN=Fbp1 PE=1 SV=3
S4R2F3	0.145658	0.683334	6.08201	9.65714	0.629794	0	5.15782e-05	0	0.0905208	1620	6	9.33	Ankyrin-2 (Fragment) OS=Mus musculus GN=Ank2 PE=1 SV=2
P08752	0.145723	0.683334	7.31595	15.5712	0.469837	0.000271816	0.000566304	0.942875	1.31361	355	12.5	15	Guanine nucleotide-binding protein G(i) subunit alpha-2 OS=Mus musculus GN=Gnai2 PE=1 SV=5
Q9D2G2	0.147642	0.683334	32.6341	45.3356	0.719834	0.000968456	0.00128902	1.58508	2.04125	454	33.33	43.67	Dihydrolipoyllysine-residue succinyltransferase component of 2-oxoglutarate dehydrogenase complex, mitochondrial OS=Mus musculus GN=Dlst PE=1 SV=1
Q7TQI3	0.147732	0.683334	6.57213	14.5606	0.451365	0.000186383	0.000696788	0.307697	1.34252	271	10.5	14	Ubiquitin thioesterase OTUB1 OS=Mus musculus GN=Otub1 PE=1 SV=2
Q14BR4	0.14824	0.683334	11.0285	23.1864	0.475643	0.000824709	0.00166349	1.47085	1.90127	180	19	22.33	ADP-ribosylation factor 4 OS=Mus musculus GN=Arf4 PE=1 SV=1
P61750	0.14824	0.683334	11.0285	23.1864	0.475643	0.000824709	0.00166349	1.47085	1.90127	180	19	22.33	ADP-ribosylation factor 4 OS=Mus musculus GN=Arf4 PE=1 SV=2
Q6ZWN5	0.148971	0.683334	5.35314	17.2928	0.309558	0.000359835	0.00114922	0.720759	1.91258	194	23	16.67	40S ribosomal protein S9 OS=Mus musculus GN=Rps9 PE=1 SV=3
P06801	0.148978	0.683334	8.37883	26.9883	0.310462	0.000191022	0.000609359	0.543423	1.45089	572	36	26	NADP-dependent malic enzyme OS=Mus musculus GN=Me1 PE=1 SV=2
Q8VCT3	0.149155	0.683334	13.216	4.15993	3.17697	0.000273835	8.24519e-05	0.571374	0.171187	650	13	12	Aminopeptidase B OS=Mus musculus GN=Rnpep PE=1 SV=2
Q0P557	0.149236	0.683334	6.05138	19.3408	0.312881	0.000146952	0.00046331	0.372787	0.877395	537	26	18.67	Mitochondria-eating protein OS=Mus musculus GN=Spata18 PE=1 SV=2
E9QA15	0.149258	0.683334	30.6149	5.45306	5.61427	0.000536137	8.86657e-05	0.714113	0.192537	768	28	16	Protein Cald1 OS=Mus musculus GN=Cald1 PE=1 SV=1
Q60931	0.149783	0.683334	33.9686	49.0846	0.692041	0.00160866	0.00223333	2.43906	2.68834	283	33.67	47.33	Voltage-dependent anion-selective channel protein 3 OS=Mus musculus GN=Vdac3 PE=1 SV=1
Q3TX38	0.149783	0.683334	33.9686	49.0846	0.692041	0.00160866	0.00223333	2.43906	2.68834	283	33.67	47.33	Voltage-dependent anion-selective channel protein 3 OS=Mus musculus GN=Vdac3 PE=1 SV=1
A0A140T8V3	0.149783	0.683334	33.9686	49.0846	0.692041	0.00160866	0.00223333	2.43906	2.68834	283	33.67	47.33	Protein Vdac3-ps1 OS=Mus musculus GN=Vdac3-ps1 PE=4 SV=1
B2RUC7	0.151035	0.683334	3.96151	8.30565	0.476965	0.000149549	0.000306536	0.553279	0.888815	350	6.5	8	Serine-threonine kinase receptor-associated protein OS=Mus musculus GN=Strap PE=1 SV=1
Q9Z1Z2	0.151035	0.683334	3.96151	8.30565	0.476965	0.000149549	0.000306536	0.553279	0.888815	350	6.5	8	Serine-threonine kinase receptor-associated protein OS=Mus musculus GN=Strap PE=1 SV=2
Q91VR5	0.15161	0.683334	8.64255	18.6941	0.462313	0.000157725	0.000326227	0.394726	0.587036	740	14.5	18	ATP-dependent RNA helicase DDX1 OS=Mus musculus GN=Ddx1 PE=1 SV=1
Q8BHG1	0.153295	0.683334	18.0367	38.0468	0.474067	0.000205293	0.000422828	0.46752	0.937793	1161	29.5	36.67	Nardilysin OS=Mus musculus GN=Nrdc PE=1 SV=1
E9PXY8	0.153863	0.683334	9.34528	2.38571	3.91719	0.000109133	2.60644e-05	0.197809	0.0556032	1143	9.33	7	Ubiquitin carboxyl-terminal hydrolase 7 OS=Mus musculus GN=Usp7 PE=1 SV=1
F8VPX1	0.153863	0.683334	9.34528	2.38571	3.91719	0.00011309	2.70097e-05	0.206243	0.0582992	1103	9.33	7	Ubiquitin carboxyl-terminal hydrolase 7 OS=Mus musculus GN=Usp7 PE=1 SV=1
Q6A4J8	0.153863	0.683334	9.34528	2.38571	3.91719	0.00011309	2.70097e-05	0.206243	0.0582992	1103	9.33	7	Ubiquitin carboxyl-terminal hydrolase 7 OS=Mus musculus GN=Usp7 PE=1 SV=1
P62715	0.15434	0.683334	12.8457	7.98246	1.60924	0.000559634	0.000220298	1.12079	0.359019	309	13.33	7.67	Serine/threonine-protein phosphatase 2A catalytic subunit beta isoform OS=Mus musculus GN=Ppp2cb PE=1 SV=1
Q3TSA8	0.154749	0.683334	4.03691	6.91892	0.583459	0.000170147	0.000312182	0.265137	0.493434	286	3.67	6.67	Secretory carrier-associated membrane protein 1 OS=Mus musculus GN=Scamp1 PE=1 SV=1
E9Q5T3	0.154771	0.683334	14.0352	5.84675	2.40051	0.000145061	0	0.469968	0	272	13.67	8.5	Protein Gm5611 OS=Mus musculus GN=Gm5611 PE=4 SV=2
Q9D4E6	0.15528	0.683334	9.4864	20.034	0.473514	0.000199113	0.000277913	0.34123	0.446378	643	16	19.33	Polyadenylate-binding protein OS=Mus musculus GN=Pabpc6 PE=1 SV=1
Q3TQP6	0.155532	0.683334	8.37883	26.6387	0.314536	0.000197943	0.000379222	0.574234	0.923554	552	36	25.67	Malic enzyme OS=Mus musculus GN=Me1 PE=1 SV=1
P58771	0.156058	0.683334	34.208	6.47551	5.28268	0.00163792	0	1.78658	0	284	31	19	Tropomyosin alpha-1 chain OS=Mus musculus GN=Tpm1 PE=1 SV=1
A2A9Q2	0.156966	0.683334	18.0367	37.7002	0.478426	0.000193934	0.000272245	0.434711	0.594354	1229	29.5	36.33	Nardilysin OS=Mus musculus GN=Nrd1 PE=1 SV=1
A2RSQ1	0.158484	0.683334	5.96506	12.4746	0.478177	0.000121328	0.000248913	0.305744	0.459783	649	10	12	Beta-galactosidase-1-like protein 3 OS=Mus musculus GN=Glb1l3 PE=1 SV=1
Q9D051	0.159671	0.683334	27.0275	56.6736	0.476897	0.000993159	0.00203255	1.32143	2.79814	359	46	54.67	Pyruvate dehydrogenase E1 component subunit beta, mitochondrial OS=Mus musculus GN=Pdhb PE=1 SV=1
P63168	0.160032	0.683334	7.0832	15.6065	0.453863	0.00105011	0.00227615	1.92721	3.01963	89	12	15	Dynein light chain 1, cytoplasmic OS=Mus musculus GN=Dynll1 PE=1 SV=1
D3Z6I8	0.162354	0.683334	18.9079	5.79387	3.26343	0.00103569	0.00029292	1.38053	0.650403	247	17.67	17	Tropomyosin alpha-3 chain OS=Mus musculus GN=Tpm3 PE=1 SV=1
E9Q7Q3	0.162354	0.683334	18.9079	5.79387	3.26343	0.00103151	0.000291739	1.37505	0.645883	248	17.67	17	Tropomyosin alpha-3 chain OS=Mus musculus GN=Tpm3 PE=1 SV=1
E9Q450	0.162707	0.683334	34.5864	6.81632	5.07405	0.00165638	0.000299715	1.8719	0.486789	284	31.33	20	Tropomyosin alpha-1 chain OS=Mus musculus GN=Tpm1 PE=1 SV=1
Q791V5	0.163017	0.683334	25.6958	35.6318	0.721149	0.00113786	0.0015179	1.19441	1.46417	303	25.33	34.33	Mitochondrial carrier homolog 2 OS=Mus musculus GN=Mtch2 PE=1 SV=1
Q91VC3	0.163429	0.683334	19.9716	9.63636	2.07252	0.000655087	0.000298126	1.18892	0.753503	411	19.67	14	Eukaryotic initiation factor 4A-III OS=Mus musculus GN=Eif4a3 PE=1 SV=3
Q64727	0.163585	0.683334	87.4399	63.8716	1.36899	0.00110435	0.0007696	2.36693	1.70835	1066	86	61.67	Vinculin OS=Mus musculus GN=Vcl PE=1 SV=4
Q8K2B3	0.163793	0.683334	44.9927	61.586	0.730567	0.000906296	0.00119772	1.64511	2.33548	664	46	59.33	Succinate dehydrogenase [ubiquinone] flavoprotein subunit, mitochondrial OS=Mus musculus GN=Sdha PE=1 SV=1
Q60605	0.163865	0.683334	13.7153	4.87106	2.81567	0.00123234	0.000421018	1.66532	0.897286	151	13	7	Myosin light polypeptide 6 OS=Mus musculus GN=Myl6 PE=1 SV=3
P28663	0.165293	0.683334	3.93688	5.88766	0.668666	0	0.000104909	0	0.184129	298	4	5.67	Beta-soluble NSF attachment protein OS=Mus musculus GN=Napb PE=1 SV=2
Q9EQC5	0.165907	0.683334	2.09471	6.58988	0.317867	3.3891e-05	0.000106188	0.129984	0.267581	806	9	6.33	N-terminal kinase-like protein OS=Mus musculus GN=Scyl1 PE=1 SV=1
D3Z6D8	0.166351	0.683334	6.85967	2.07412	3.30727	0.000197836	0	0.248607	0	265	6.67	3	Mitogen-activated protein kinase 3 OS=Mus musculus GN=Mapk3 PE=1 SV=1
Q91VI7	0.166825	0.683334	16.1921	21.4677	0.754252	0.000475664	0.000608671	1.35961	1.80879	456	16.67	20.67	Ribonuclease inhibitor OS=Mus musculus GN=Rnh1 PE=1 SV=1
P15864	0.166829	0.683334	24.9443	7.83877	3.18217	0.00158895	0.000461731	1.6551	0.411191	212	23.33	23	Histone H1.2 OS=Mus musculus GN=Hist1h1c PE=1 SV=2
Q5SZA3	0.166829	0.683334	24.9443	7.83877	3.18217	0.00158895	0.000461731	1.6551	0.411191	212	23.33	23	Histone H1.2 OS=Mus musculus GN=Hist1h1c PE=1 SV=1
Q9CXS4	0.16685	0.683334	13.1159	14.8515	0.883141	0.000699378	0.000757743	1.89598	2.56945	252	13.33	14.33	Centromere protein V OS=Mus musculus GN=Cenpv PE=1 SV=2
Q64514	0.167364	0.683334	31.2321	44.3252	0.704613	0.000330481	0.000454378	0.825223	1.05262	1262	32.67	42.67	Tripeptidyl-peptidase 2 OS=Mus musculus GN=Tpp2 PE=1 SV=3
P63330	0.167526	0.683334	13.0784	8.32912	1.5702	0.000569457	0.00035038	1.12079	0.771926	309	13.67	8	Serine/threonine-protein phosphatase 2A catalytic subunit alpha isoform OS=Mus musculus GN=Ppp2ca PE=1 SV=1
B0QZL1	0.167632	0.683334	27.0136	35.6083	0.758631	0.000735394	0	1.64764	0	221	27.67	34.33	Alpha-enolase (Fragment) OS=Mus musculus GN=Eno1 PE=1 SV=1
Q8BMP6	0.167976	0.683334	15.9307	21.1182	0.754358	0.000258629	0.0005201	0.448857	1.02136	525	15.67	20.33	Golgi resident protein GCP60 OS=Mus musculus GN=Acbd3 PE=1 SV=3
Q9D0I9	0.168473	0.683334	8.61158	26.5946	0.323809	0.000170151	0.000518164	0.494378	1.09218	660	37	25.67	Arginine--tRNA ligase, cytoplasmic OS=Mus musculus GN=Rars PE=1 SV=2
A6PWZ2	0.170107	0.683334	2.6691	0	100000	5.23298e-05	0	0.347246	0	58	2.33	0	Eukaryotic translation initiation factor 6 (Fragment) OS=Mus musculus GN=Eif6 PE=1 SV=1
Q61147	0.1704	0.683334	45.3261	37.0009	1.225	0.000575138	0.000283513	1.06291	0.608043	1061	46	35.67	Ceruloplasmin OS=Mus musculus GN=Cp PE=1 SV=2
O54984	0.170871	0.683334	6.72211	14.1844	0.473909	0.000261654	0.000525561	0.718409	1.25353	348	11	13.67	ATPase Asna1 OS=Mus musculus GN=Asna1 PE=1 SV=2
Q8BP43	0.171203	0.683334	33.5553	6.81632	4.92279	0	0.000299715	0	0.486789	284	30.33	20	Tropomyosin 1, alpha, isoform CRA_c OS=Mus musculus GN=Tpm1 PE=1 SV=1
P06151	0.171362	0.683334	33.0198	43.2617	0.763259	0.000872548	0.000564994	0.874747	0.47182	332	34.33	41.67	L-lactate dehydrogenase A chain OS=Mus musculus GN=Ldha PE=1 SV=3
G5E8N5	0.171362	0.683334	33.0198	43.2617	0.763259	0.00122283	0.000944023	1.28301	0.918388	361	34.33	41.67	L-lactate dehydrogenase OS=Mus musculus GN=Ldha PE=1 SV=1
O08638	0.171416	0.683334	285.138	245.294	1.16243	0.00194463	0.00160525	2.34082	2.1968	1972	291.33	236.33	Myosin-11 OS=Mus musculus GN=Myh11 PE=1 SV=1
contaminant_GR78_MAIZE	0.173403	0.683334	8.62644	5.53219	1.55932	9.61405e-05	0	0.0853433	0	467	8.33	5.33	owl|P24067| IMMUNOGLOBULIN BINDING PROTEIN HOMOLOG B70 (HEAT SHOCK PROTEIN...
Q58E35	0.174024	0.683334	2.21166	4.83005	0.457895	0.000263824	0.000543538	1.22614	1.70734	114	3.5	4.67	60S acidic ribosomal protein P1 OS=Mus musculus GN=Rplp1 PE=1 SV=1
P47955	0.174024	0.683334	2.21166	4.83005	0.457895	0.000263824	0.000543538	1.22614	1.70734	114	3.5	4.67	60S acidic ribosomal protein P1 OS=Mus musculus GN=Rplp1 PE=1 SV=1
A2AAN2	0.175677	0.683334	3.49118	11.1055	0.314366	0	0.000245844	0	0.515305	587	15	10.67	Signal recognition particle subunit SRP68 OS=Mus musculus GN=Srp68 PE=1 SV=1
A2AMW0	0.175783	0.683334	13.8799	28.0607	0.494639	0.000716343	0.00139791	1.59411	2.7446	260	24.5	27	Capping protein (Actin filament) muscle Z-line, beta, isoform CRA_a OS=Mus musculus GN=Capzb PE=1 SV=1
Q91V41	0.176211	0.683334	18.4997	23.1454	0.799281	0.00115646	0.0013852	3.08628	3.61176	215	18.33	22.33	Ras-related protein Rab-14 OS=Mus musculus GN=Rab14 PE=1 SV=3
Q50HX4	0.176211	0.683334	18.4997	23.1454	0.799281	0.00115646	0.0013852	3.08628	3.61176	215	18.33	22.33	RAB14 protein OS=Mus musculus GN=Rab14 PE=1 SV=1
Q9R1T2	0.176436	0.683334	9.41181	4.47737	2.10209	0.000360844	0.000162883	1.00556	0.357435	350	9.67	6.5	SUMO-activating enzyme subunit 1 OS=Mus musculus GN=Sae1 PE=1 SV=1
P52480	0.177239	0.683334	99.7906	120.598	0.827464	0.00253106	0.00292352	3.07385	3.69053	531	99.67	116.33	Pyruvate kinase PKM OS=Mus musculus GN=Pkm PE=1 SV=4
P28653	0.177302	0.683334	30.4753	48.1093	0.63346	0.00110998	0.00168429	1.0577	1.54635	369	33.67	46.33	Biglycan OS=Mus musculus GN=Bgn PE=1 SV=1
Q3TNY9	0.177302	0.683334	30.4753	48.1093	0.63346	0.00110998	0.00168429	1.0577	1.54635	369	33.67	46.33	Biglycan OS=Mus musculus GN=Bgn PE=1 SV=1
Q922F4	0.177996	0.683334	33.974	68.4432	0.496382	0.00100365	0.00197288	0.606557	0.940921	447	56.5	66	Tubulin beta-6 chain OS=Mus musculus GN=Tubb6 PE=1 SV=1
Q3UMM1	0.177996	0.683334	33.974	68.4432	0.496382	0.00100365	0.00197288	0.606557	0.940921	447	56.5	66	Tubulin beta-6 chain OS=Mus musculus GN=Tubb6 PE=1 SV=1
A0A087WNS0	0.179407	0.683334	13.216	9.35445	1.4128	0	0.000272931	0	0.619197	180	13	9	60S ribosomal protein L3 OS=Mus musculus GN=Rpl3 PE=1 SV=1
Q78IS1	0.179495	0.683334	1.62922	4.85055	0.335883	9.61353e-05	0.000284021	0.178206	0.618977	221	7	4.67	Transmembrane emp24 domain-containing protein 3 OS=Mus musculus GN=Tmed3 PE=1 SV=1
P62137	0.180376	0.683334	13.2693	19.7256	0.672693	0.000535756	0.000772238	1.14416	1.16053	330	14	19	Serine/threonine-protein phosphatase PP1-alpha catalytic subunit OS=Mus musculus GN=Ppp1ca PE=1 SV=1
Q9D8S9	0.180524	0.683334	0	4.80362	0	0	0.000443861	0	1.40328	137	0	4.67	BolA-like protein 1 OS=Mus musculus GN=Bola1 PE=1 SV=1
Q9DBG5	0.180651	0.683334	6.2938	13.453	0.467838	0.000190934	0.000394481	0.490088	0.728761	437	9.5	13	Perilipin-3 OS=Mus musculus GN=Plin3 PE=1 SV=1
A0A0R4J094	0.180789	0.683334	11.1863	22.4518	0.498235	0.00047259	0.000921626	0.966784	1.40676	313	18	21.67	Fumarylacetoacetate hydrolase domain-containing protein 2A OS=Mus musculus GN=Fahd2a PE=1 SV=1
A6PWC3	0.180838	0.683334	17.804	35.626	0.499748	0.00011556	0	0.185322	0	1117	29	34.33	Nardilysin OS=Mus musculus GN=Nrd1 PE=1 SV=1
A6ZI44	0.18138	0.683334	91.0965	110.486	0.824507	0.00292724	0.00339697	3.94199	4.41886	418	92.67	106.67	Fructose-bisphosphate aldolase OS=Mus musculus GN=Aldoa PE=1 SV=1
Q3UHJ0	0.181949	0.683334	10.6752	22.0936	0.483182	0.000147437	0.000295851	0.399717	0.753593	959	16.5	21.33	AP2-associated protein kinase 1 OS=Mus musculus GN=Aak1 PE=1 SV=2
Q5FW97	0.182142	0.683334	56.597	72.5625	0.779977	0.00175851	0.00215304	2.44659	3.18972	434	56.33	70	Alpha-enolase OS=Mus musculus GN=EG433182 PE=1 SV=1
P17182	0.182142	0.683334	56.597	72.5625	0.779977	0.00175851	0.00215304	2.44659	3.18972	434	56.33	70	Alpha-enolase OS=Mus musculus GN=Eno1 PE=1 SV=3
Q99PL6	0.182324	0.683334	0.465491	3.77829	0.123201	0	0.00010861	0	0.251905	442	2	3.67	UBX domain-containing protein 6 OS=Mus musculus GN=Ubxn6 PE=1 SV=1
Q99K41	0.182654	0.683334	20.4786	8.56446	2.39112	0.000271072	0.000106512	0.656503	0.267371	1017	20.33	12.5	EMILIN-1 OS=Mus musculus GN=Emilin1 PE=1 SV=1
Q5FW91	0.182732	0.683334	59.1395	118.204	0.500318	0.00173532	0.00338331	1.44974	2.56826	450	98.5	114	MCG129425 OS=Mus musculus GN=Tuba3a PE=1 SV=1
Q4VA53	0.183504	0.683334	4.19426	0	100000	3.82968e-05	0	0.134499	0	1446	7	0	Sister chromatid cohesion protein PDS5 homolog B OS=Mus musculus GN=Pds5b PE=1 SV=1
F8WHU5	0.183504	0.683334	4.19426	0	100000	3.82175e-05	0	0.134499	0	1449	7	0	Sister chromatid cohesion protein PDS5 homolog B OS=Mus musculus GN=Pds5b PE=1 SV=1
G3UXC0	0.183511	0.683334	0	1.39258	0	0	3.7577e-05	0	0.0872759	247	0	2	SWI/SNF-related matrix-associated actin-dependent regulator of chromatin subfamily D member 2 (Fragment) OS=Mus musculus GN=Smarcd2 PE=1 SV=1
Q8VCM3	0.183511	0.683334	0	1.39258	0	0	7.78368e-05	0	0.200384	234	0	2	Zinc finger FYVE domain-containing protein 21 OS=Mus musculus GN=Zfyve21 PE=1 SV=2
Q9JKC8	0.183511	0.683334	0	2.08887	0	0	6.53606e-05	0	0.216565	418	0	3	AP-3 complex subunit mu-1 OS=Mus musculus GN=Ap3m1 PE=1 SV=1
P97819	0.183511	0.683334	0	2.08887	0	0	3.38547e-05	0	0.117505	807	0	3	85/88 kDa calcium-independent phospholipase A2 OS=Mus musculus GN=Pla2g6 PE=1 SV=3
Q9CRD0	0.183533	0.683334	0	5.49981	0	0	0.000282497	0	0.968516	247	0	8	OCIA domain-containing protein 1 OS=Mus musculus GN=Ociad1 PE=1 SV=1
Q80SY3	0.183533	0.683334	0	2.06243	0	0	7.47608e-05	0	0.28491	350	0	3	V-type proton ATPase subunit d 2 OS=Mus musculus GN=Atp6v0d2 PE=2 SV=2
B2RSN3	0.183554	0.683334	97.5902	115.427	0.845468	0.00295174	0.00334064	2.57336	3.72095	445	100	111.33	MCG1395 OS=Mus musculus GN=Tubb2b PE=1 SV=1
Q9CWF2	0.183554	0.683334	97.5902	115.427	0.845468	0.00295174	0.00334064	2.57336	3.72095	445	100	111.33	Tubulin beta-2B chain OS=Mus musculus GN=Tubb2b PE=1 SV=1
Q80VQ1	0.18357	0.683334	0	2.07133	0	0	5.09354e-05	0	0.117688	524	0	3	Leucine-rich repeat-containing protein 1 OS=Mus musculus GN=Lrrc1 PE=1 SV=2
E9Q137	0.18357	0.683334	0	2.07133	0	0	8.63759e-05	0	0.23949	309	0	3	Protein Tex264 OS=Mus musculus GN=Tex264 PE=1 SV=1
G3X9W3	0.18357	0.683334	0	2.07133	0	0	5.57205e-05	0	0.130475	479	0	3	Leucine rich repeat containing 1, isoform CRA_b OS=Mus musculus GN=Lrrc1 PE=1 SV=1
A0A0R4J1P2	0.183687	0.683334	16.3021	0	100000	0.000781585	0	0.77382	0	284	20.5	0	Tropomyosin alpha-3 chain OS=Mus musculus GN=Tpm3 PE=1 SV=1
Q921H8	0.183689	0.683334	17.7926	22.4932	0.791021	0.000562974	0.000685461	1.33246	1.87274	424	18.33	21.67	3-ketoacyl-CoA thiolase A, peroxisomal OS=Mus musculus GN=Acaa1a PE=1 SV=1
Q3UKJ7	0.183791	0.683334	5.44143	0	100000	0.000142534	0	0.445336	0	513	9.5	0	WD40 repeat-containing protein SMU1 OS=Mus musculus GN=Smu1 PE=2 SV=2
P80317	0.183813	0.683334	9.57353	0	100000	0.000242669	0	0.522642	0	531	16.5	0	T-complex protein 1 subunit zeta OS=Mus musculus GN=Cct6a PE=1 SV=3
Q8R4N0	0.184143	0.683334	2.42346	0	100000	9.47108e-05	0	0.170909	0	338	4	0	Citrate lyase subunit beta-like protein, mitochondrial OS=Mus musculus GN=Clybl PE=1 SV=2
Q9WVL0	0.184143	0.683334	4.84691	0	100000	0.00029641	0	0.640765	0	216	8	0	Maleylacetoacetate isomerase OS=Mus musculus GN=Gstz1 PE=1 SV=1
Q1MX41	0.184143	0.683334	2.42346	0	100000	2.78452e-05	0	0.0911677	0	545	4	0	Protein kinase C delta type OS=Mus musculus GN=Prkcd PE=1 SV=1
Q8CC88	0.184267	0.683334	4.65491	13.8378	0.33639	3.18649e-05	9.37366e-05	0.108114	0.220906	1905	20	13.33	von Willebrand factor A domain-containing protein 8 OS=Mus musculus GN=Vwa8 PE=1 SV=2
Q7TMF3	0.184583	0.683334	3.5416	0	100000	0.000322275	0	0.763271	0	145	6	0	NADH dehydrogenase [ubiquinone] 1 alpha subcomplex subunit 12 OS=Mus musculus GN=Ndufa12 PE=1 SV=2
Q9D5N8	0.184583	0.683334	0.8854	0	100000	1.57022e-05	0	0.04948	0	744	1.5	0	Spermidine/spermine N(1)-acetyltransferase-like protein 1 OS=Mus musculus GN=Satl1 PE=2 SV=2
A0A0R4J275	0.184583	0.683334	3.5416	0	100000	0.000313623	0	0.731567	0	149	6	0	MCG11204, isoform CRA_b OS=Mus musculus GN=Ndufa12 PE=1 SV=1
Q9QXW4	0.184583	0.683334	4.427	0	100000	0.000117294	0	0.182564	0	498	7.5	0	Fascin-3 OS=Mus musculus GN=Fscn3 PE=2 SV=2
Q571I9	0.184583	0.683334	2.6562	0	100000	4.37e-05	0	0.0979294	0	802	4.5	0	Aldehyde dehydrogenase family 16 member A1 OS=Mus musculus GN=Aldh16a1 PE=1 SV=2
D3Z0B9	0.184583	0.683334	2.6562	0	100000	4.37e-05	0	0.0979294	0	802	4.5	0	Aldehyde dehydrogenase family 16 member A1 OS=Mus musculus GN=Aldh16a1 PE=1 SV=2
Q64735	0.184583	0.683334	2.6562	0	100000	7.25618e-05	0	0.159825	0	483	4.5	0	Complement component receptor 1-like protein OS=Mus musculus GN=Cr1l PE=1 SV=1
P09602	0.184607	0.683334	3.99133	0	100000	0.000291258	0	0.366313	0	90	5	0	Non-histone chromosomal protein HMG-17 OS=Mus musculus GN=Hmgn2 PE=1 SV=2
Q544R9	0.184616	0.683334	6.38497	0	100000	0.000421771	0	0.812251	0	200	10.5	0	High mobility group box 3 OS=Mus musculus GN=Hmgb3 PE=1 SV=1
O54879	0.184616	0.683334	6.38497	0	100000	0.000421771	0	0.812251	0	200	10.5	0	High mobility group protein B3 OS=Mus musculus GN=Hmgb3 PE=1 SV=3
F8WID5	0.184789	0.683334	40.3981	13.756	2.93676	0.00168282	0.000538728	1.84739	1.01227	326	37.33	20	Tropomyosin alpha-1 chain OS=Mus musculus GN=Tpm1 PE=1 SV=1
P43024	0.184894	0.683334	5.05502	1.70408	2.96642	0.000609914	0.00019171	0.43246	0.531393	111	5.33	5	Cytochrome c oxidase subunit 6A1, mitochondrial OS=Mus musculus GN=Cox6a1 PE=1 SV=2
Q9DCW5	0.184894	0.683334	5.05502	1.70408	2.96642	0.000604468	0.000189998	0.429165	0.52544	112	5.33	5	Cytochrome c oxidase subunit 6A, mitochondrial OS=Mus musculus GN=Cox6a1 PE=1 SV=1
E9Q906	0.184953	0.683334	6.98236	20.745	0.336581	0.000108527	0.000318585	0.380963	0.637425	839	30	20	Catenin delta-1 OS=Mus musculus GN=Ctnnd1 PE=1 SV=1
Q9EPK7	0.184968	0.683334	3.96151	0	100000	4.81527e-05	0	0.0961432	0	1087	6.5	0	Exportin-7 OS=Mus musculus GN=Xpo7 PE=1 SV=3
Q9D0M1	0.185197	0.683334	4.97594	0	100000	0.000188342	0	0.478016	0	356	8.5	0	Phosphoribosyl pyrophosphate synthase-associated protein 1 OS=Mus musculus GN=Prpsap1 PE=1 SV=1
B1AT82	0.185197	0.683334	4.97594	0	100000	0.000174155	0	0.432679	0	385	8.5	0	MCG6846, isoform CRA_c OS=Mus musculus GN=Prpsap1 PE=1 SV=1
E9PV41	0.185437	0.683334	5.49956	0	100000	5.74935e-05	0	0.112824	0	1264	9	0	Protein diaphanous homolog 1 OS=Mus musculus GN=Diaph1 PE=1 SV=1
F6SFF5	0.185694	0.683334	7.36269	3.46103	2.12731	0.00040258	0.000181653	0.586311	0.263325	247	7	5	Ubiquinone biosynthesis protein COQ9, mitochondrial (Fragment) OS=Mus musculus GN=Coq9 PE=1 SV=1
Q8K1Z0	0.185694	0.683334	7.36269	3.46103	2.12731	0.000317691	0.000143349	0.437379	0.19944	313	7	5	Ubiquinone biosynthesis protein COQ9, mitochondrial OS=Mus musculus GN=Coq9 PE=1 SV=1
A0A087WPW5	0.185707	0.683334	9.97215	0	100000	0.000105066	0	0.300908	0	1252	17	0	Kinectin OS=Mus musculus GN=Ktn1 PE=1 SV=1
A0A087WQG4	0.185707	0.683334	9.97215	0	100000	0.000107032	0	0.306609	0	1229	17	0	Kinectin OS=Mus musculus GN=Ktn1 PE=1 SV=1
A0A087WQF8	0.185707	0.683334	9.97215	0	100000	0.000109618	0	0.315851	0	1200	17	0	Kinectin OS=Mus musculus GN=Ktn1 PE=1 SV=1
A2AFQ0	0.185838	0.683334	9.08675	0	100000	2.73777e-05	0	0.0680745	0	4378	15.5	0	E3 ubiquitin-protein ligase HUWE1 OS=Mus musculus GN=Huwe1 PE=1 SV=1
Q7TMY8	0.185838	0.683334	9.08675	0	100000	2.7384e-05	0	0.0680745	0	4377	15.5	0	E3 ubiquitin-protein ligase HUWE1 OS=Mus musculus GN=Huwe1 PE=1 SV=5
P42669	0.185922	0.683334	11.0124	12.7773	0.861872	0.000461351	0.000511606	1.0709	1.27878	321	11.33	12.33	Transcriptional activator protein Pur-alpha OS=Mus musculus GN=Pura PE=1 SV=1
Q80VA0	0.185928	0.683334	8.57567	0	100000	0.000172498	0	0.368795	0	657	14	0	N-acetylgalactosaminyltransferase 7 OS=Mus musculus GN=Galnt7 PE=1 SV=2
Q8C1A5	0.185928	0.683334	8.57567	0	100000	0.000164966	0	0.32403	0	687	14	0	Thimet oligopeptidase OS=Mus musculus GN=Thop1 PE=1 SV=1
A0A0R4IZY0	0.185928	0.683334	8.57567	0	100000	0.000164966	0	0.32403	0	687	14	0	Thimet oligopeptidase OS=Mus musculus GN=Thop1 PE=1 SV=1
D3YXT0	0.186094	0.683334	16.4075	32.8698	0.499167	0	0.000253214	0	0.457125	437	26	31.67	NADH dehydrogenase [ubiquinone] iron-sulfur protein 2, mitochondrial OS=Mus musculus GN=Ndufs2 PE=1 SV=1
P05064	0.186779	0.683334	83.4973	100.814	0.828231	0.00116663	0	1.6752	0	364	85	97.33	Fructose-bisphosphate aldolase A OS=Mus musculus GN=Aldoa PE=1 SV=2
Q3TVK3	0.186853	0.683334	7.2151	21.0477	0.342798	0.000198082	0.000568366	0.387573	0.921839	475	31	20.33	Aspartyl aminopeptidase OS=Mus musculus GN=Dnpep PE=1 SV=1
O35465	0.186941	0.683334	1.53805	0	100000	5.05716e-05	0	0.144339	0	402	2.5	0	Peptidyl-prolyl cis-trans isomerase FKBP8 OS=Mus musculus GN=Fkbp8 PE=1 SV=2
D6REF7	0.186941	0.683334	1.53805	0	100000	4.17449e-05	0	0.119746	0	487	2.5	0	Sphingosine-1-phosphate lyase 1 OS=Mus musculus GN=Sgpl1 PE=1 SV=1
A0A0G2JFX7	0.186941	0.683334	3.07611	0	100000	0.000237775	0	0.400357	0	171	5	0	RNA-binding protein 8A OS=Mus musculus GN=Rbm8a PE=1 SV=1
Q8R0X7	0.186941	0.683334	1.53805	0	100000	3.57919e-05	0	0.101736	0	568	2.5	0	Sphingosine-1-phosphate lyase 1 OS=Mus musculus GN=Sgpl1 PE=1 SV=1
A0A023T672	0.186941	0.683334	3.07611	0	100000	0.000233676	0	0.391093	0	174	5	0	RNA-binding protein 8A OS=Mus musculus GN=RBM8 PE=1 SV=1
Q9CXY9	0.187435	0.683334	0	3.10259	0	0	0.000100868	0	0.187332	395	0	4.5	GPI-anchor transamidase OS=Mus musculus GN=Pigk PE=1 SV=2
Q8BL63	0.187435	0.683334	0	3.10259	0	0	9.01421e-05	0	0.165002	442	0	4.5	GPI-anchor transamidase OS=Mus musculus GN=Pigk PE=1 SV=1
Q3UXG7	0.187458	0.683334	2.06605	0	100000	7.89475e-05	0	0.224796	0	353	3.5	0	GDP-fucose protein O-fucosyltransferase 1 OS=Mus musculus GN=Pofut1 PE=1 SV=1
Q91ZW2	0.187458	0.683334	2.06605	0	100000	7.09121e-05	0	0.199419	0	393	3.5	0	GDP-fucose protein O-fucosyltransferase 1 OS=Mus musculus GN=Pofut1 PE=1 SV=1
A2AMC3	0.187458	0.683334	2.06605	0	100000	7.91718e-05	0	0.225793	0	352	3.5	0	GDP-fucose protein O-fucosyltransferase 1 OS=Mus musculus GN=Pofut1 PE=1 SV=1
A0A0U1RNY0	0.187458	0.683334	2.06605	0	100000	0.000164061	0	0.462604	0	74	3.5	0	Guanosine-3&#039;,5&#039;-bis(diphosphate) 3&#039;-pyrophosphohydrolase MESH1 (Fragment) OS=Mus musculus GN=Hddc3 PE=1 SV=1
Q9D6J6	0.187542	0.683334	9.61993	13.4647	0.714453	0.000524078	0.000697369	0.9552	1.21885	248	9.67	13	NADH dehydrogenase [ubiquinone] flavoprotein 2, mitochondrial OS=Mus musculus GN=Ndufv2 PE=1 SV=2
Q99LP6	0.187776	0.683334	0	3.09072	0	0	0.000180389	0	0.270469	217	0	4.5	GrpE protein homolog 1, mitochondrial OS=Mus musculus GN=Grpel1 PE=1 SV=1
Q54AA6	0.187822	0.683334	0.843846	0	100000	2.27167e-05	0	0.0813456	0	498	1.5	0	O-acyltransferase OS=Mus musculus GN=Dgat1 PE=1 SV=1
Q8BTS4	0.187822	0.683334	1.68769	0	100000	4.43643e-05	0	0.144587	0	510	3	0	Nuclear pore complex protein Nup54 OS=Mus musculus GN=Nup54 PE=1 SV=1
Q9Z2A7	0.187822	0.683334	0.843846	0	100000	2.27167e-05	0	0.0813456	0	498	1.5	0	Diacylglycerol O-acyltransferase 1 OS=Mus musculus GN=Dgat1 PE=1 SV=1
Q8K1J6	0.187846	0.683334	0	3.80185	0	0	0.00011319	0	0.207141	434	0	5.5	CCA tRNA nucleotidyltransferase 1, mitochondrial OS=Mus musculus GN=Trnt1 PE=1 SV=1
Q9DBA8	0.188129	0.683334	0	3.13182	0	0	9.59948e-05	0	0.179423	426	0	4.5	Probable imidazolonepropionase OS=Mus musculus GN=Amdhd1 PE=1 SV=1
P63044	0.188146	0.683334	3.28825	6.57226	0.500323	0.000225976	0.000731189	0.203549	0.811462	116	5.5	6.33	Vesicle-associated membrane protein 2 OS=Mus musculus GN=Vamp2 PE=1 SV=2
D3Z636	0.188284	0.683334	19.0068	8.62561	2.20353	0.000775318	0.000334901	1.57966	0.75497	329	19	12.5	Inorganic pyrophosphatase 2, mitochondrial OS=Mus musculus GN=Ppa2 PE=1 SV=1
Q91VM9	0.188284	0.683334	19.0068	8.62561	2.20353	0.000772968	0.000333886	1.57372	0.753079	330	19	12.5	Inorganic pyrophosphatase 2, mitochondrial OS=Mus musculus GN=Ppa2 PE=1 SV=1
A0A0R4J2B2	0.188396	0.683334	3.77435	0	100000	0.000152186	0	0.465687	0	327	6.5	0	BTB/POZ domain-containing protein KCTD12 OS=Mus musculus GN=Kctd12 PE=1 SV=1
Q6WVG3	0.188396	0.683334	3.77435	0	100000	0.000152186	0	0.465687	0	327	6.5	0	BTB/POZ domain-containing protein KCTD12 OS=Mus musculus GN=Kctd12 PE=1 SV=1
Q8VDJ3	0.188601	0.683334	55.5657	44.8894	1.23784	0.000589492	0.000454968	1.06177	1.04584	1268	55.33	43.33	Vigilin OS=Mus musculus GN=Hdlbp PE=1 SV=1
Q3U4Z7	0.188601	0.683334	55.5657	44.8894	1.23784	0.000589492	0.000454968	1.06177	1.04584	1268	55.33	43.33	High density lipoprotein (HDL) binding protein, isoform CRA_d OS=Mus musculus GN=Hdlbp PE=1 SV=1
O08808	0.188959	0.683334	5.26682	0	100000	3.13031e-05	0	0.0313188	0	1255	8.5	0	Protein diaphanous homolog 1 OS=Mus musculus GN=Diaph1 PE=1 SV=1
Q61035	0.188959	0.683334	5.26682	0	100000	0.000136811	0	0.276275	0	509	8.5	0	Histidine--tRNA ligase, cytoplasmic OS=Mus musculus GN=Hars PE=1 SV=2
Q3UFY4	0.189679	0.683334	0	3.11141	0	0	7.79605e-05	0	0.155543	516	0	4.5	Radial spoke head protein 3 homolog A OS=Mus musculus GN=Rsph3a PE=2 SV=1
Q9DA80	0.189679	0.683334	0	3.11141	0	0	0.000103413	0	0.214431	389	0	4.5	Radial spoke head protein 3 homolog B OS=Mus musculus GN=Rsph3b PE=2 SV=1
F8VPN3	0.190494	0.683334	12.5593	6.18729	2.02985	0.000496317	0.000273438	0.519529	0.481143	147	12	9	Peptidyl-prolyl cis-trans isomerase OS=Mus musculus GN=Gm5160 PE=3 SV=2
Q3U2W2	0.191232	0.683334	12.6739	0	100000	0.000124291	0	0.370262	0	1344	22	0	MYB binding protein (P160) 1a, isoform CRA_b OS=Mus musculus GN=Mybbp1a PE=1 SV=1
Q7TPV4	0.191232	0.683334	12.6739	0	100000	0.000124291	0	0.370262	0	1344	22	0	Myb-binding protein 1A OS=Mus musculus GN=Mybbp1a PE=1 SV=2
Q8VEJ9	0.191243	0.683334	0	2.43553	0	0	7.27388e-05	0	0.30476	437	0	3.5	Vacuolar protein sorting-associated protein 4A OS=Mus musculus GN=Vps4a PE=1 SV=1
A2RSW6	0.191323	0.683334	25.912	30.0555	0.862137	0.000865071	0.000959597	1.356	1.32675	403	26	29	Aminomethyltransferase OS=Mus musculus GN=Amt PE=1 SV=1
Q8CFA2	0.191323	0.683334	25.912	30.0555	0.862137	0.000865071	0.000959597	1.356	1.32675	403	26	29	Aminomethyltransferase, mitochondrial OS=Mus musculus GN=Amt PE=1 SV=1
P51885	0.191419	0.683334	4.88765	14.1846	0.344575	0.000188573	0.000541933	0.303284	1.06949	338	21	13.67	Lumican OS=Mus musculus GN=Lum PE=1 SV=2
Q9CPQ9	0.191432	0.683334	57.5681	70.4383	0.817284	0.000633727	0	0.561781	0	364	59.33	68	Fructose-bisphosphate aldolase OS=Mus musculus GN=Aldoart1 PE=1 SV=1
Q99JX3	0.191462	0.683334	5.73266	11.4199	0.501987	0.000171918	0.000327164	0.476749	0.715606	451	9.5	11	Golgi reassembly-stacking protein 2 OS=Mus musculus GN=Gorasp2 PE=1 SV=3
O35350	0.191546	0.683334	10.3009	0	100000	8.088e-05	0	0.313629	0	713	16.5	0	Calpain-1 catalytic subunit OS=Mus musculus GN=Capn1 PE=1 SV=1
Q6NZD2	0.191793	0.683334	15.9387	19.7285	0.807904	0.000411894	0.000489202	0.79747	0.922584	521	16.33	19	Sorting nexin 1 OS=Mus musculus GN=Snx1 PE=1 SV=1
Q9WV80	0.191793	0.683334	15.9387	19.7285	0.807904	0.000411105	0.000488265	0.793336	0.918162	522	16.33	19	Sorting nexin-1 OS=Mus musculus GN=Snx1 PE=1 SV=1
P43277	0.191858	0.683334	30.7193	9.54285	3.21909	0.00187973	0.000539216	1.57651	0.79355	221	28	28	Histone H1.3 OS=Mus musculus GN=Hist1h1d PE=1 SV=2
Q149Z9	0.191858	0.683334	30.7193	9.54285	3.21909	0.00187973	0.000539216	1.57651	0.79355	221	28	28	Histone H1.3 OS=Mus musculus GN=Hist1h1d PE=1 SV=1
Q5F285	0.192094	0.683334	1.60056	3.46094	0.462463	0.000192904	0.000395835	0.513406	0.770109	113	2.5	3.33	Transmembrane protein 256 OS=Mus musculus GN=Tmem256 PE=1 SV=1
Q78ZA7	0.192188	0.683334	0	2.4385	0	0	8.52306e-05	0	0.218263	375	0	3.5	Nucleosome assembly protein 1-like 4 OS=Mus musculus GN=Nap1l4 PE=1 SV=1
A2RSB1	0.192188	0.683334	0	2.4385	0	0	8.52306e-05	0	0.218263	375	0	3.5	Nucleosome assembly protein 1-like 4 OS=Mus musculus GN=Nap1l4 PE=1 SV=1
B7ZNL2	0.192188	0.683334	0	2.4385	0	0	8.28018e-05	0	0.21015	386	0	3.5	Nap1l4 protein OS=Mus musculus GN=Nap1l4 PE=1 SV=1
A0A0A6YX50	0.192188	0.683334	0	2.4385	0	0	8.21632e-05	0	0.212045	389	0	3.5	Protoporphyrinogen oxidase (Fragment) OS=Mus musculus GN=Ppox PE=1 SV=1
P51175	0.192188	0.683334	0	2.4385	0	0	6.70052e-05	0	0.168331	477	0	3.5	Protoporphyrinogen oxidase OS=Mus musculus GN=Ppox PE=1 SV=1
Q9D7I5	0.192478	0.683334	1.97489	0	100000	9.98235e-05	0	0.121416	0	270	2.5	0	Phospholysine phosphohistidine inorganic pyrophosphate phosphatase OS=Mus musculus GN=Lhpp PE=1 SV=1
O09117	0.192544	0.683334	2.19071	0	100000	0.000111023	0	0.249361	0	261	3.5	0	Synaptophysin-like protein 1 OS=Mus musculus GN=Sypl1 PE=1 SV=2
Q99JT9	0.192544	0.683334	4.38142	0	100000	0.000323767	0	1.07619	0	179	7	0	1,2-dihydroxy-3-keto-5-methylthiopentene dioxygenase OS=Mus musculus GN=Adi1 PE=1 SV=1
Q99JI4	0.192544	0.683334	8.76284	0	100000	0.000297965	0	0.80361	0	389	14	0	26S proteasome non-ATPase regulatory subunit 6 OS=Mus musculus GN=Psmd6 PE=1 SV=1
Q9DCC4	0.192544	0.683334	2.19071	0	100000	0.000105756	0	0.22281	0	274	3.5	0	Pyrroline-5-carboxylate reductase 3 OS=Mus musculus GN=Pycrl PE=1 SV=2
Q9DCT2	0.192554	0.683334	19.5517	14.5371	1.34495	0.00100239	0.000714257	1.21597	1.10115	263	19.33	14	NADH dehydrogenase [ubiquinone] iron-sulfur protein 3, mitochondrial OS=Mus musculus GN=Ndufs3 PE=1 SV=2
Q3TT94	0.192612	0.683334	3.28825	0	100000	9.93826e-05	0	0.175274	0	447	5.5	0	Serine/threonine-protein phosphatase 2A 55 kDa regulatory subunit B OS=Mus musculus GN=Ppp2r2a PE=1 SV=1
Q6P1F6	0.192612	0.683334	3.28825	0	100000	9.93826e-05	0	0.175274	0	447	5.5	0	Serine/threonine-protein phosphatase 2A 55 kDa regulatory subunit B alpha isoform OS=Mus musculus GN=Ppp2r2a PE=1 SV=1
O35074	0.192612	0.683334	6.5765	0	100000	0.000177341	0	0.415324	0	501	11	0	Prostacyclin synthase OS=Mus musculus GN=Ptgis PE=1 SV=1
Q63918	0.192983	0.683334	6.30704	0	100000	0.000206192	0	0.417525	0	418	5.67	0	Serum deprivation-response protein OS=Mus musculus GN=Sdpr PE=1 SV=3
P17710	0.1939	0.683334	52.9969	105.418	0.502733	0.000719777	0.00139427	1.20998	2.19192	974	84.5	101.67	Hexokinase-1 OS=Mus musculus GN=Hk1 PE=1 SV=3
Q9QYB5	0.194013	0.683334	9.00882	3.11995	2.88749	0.000172371	5.69339e-05	0.340261	0.134271	706	9	9	Gamma-adducin OS=Mus musculus GN=Add3 PE=1 SV=2
Q91XQ0	0.194064	0.683334	21.6744	0	100000	6.06079e-05	0	0.120623	0	4731	34.5	0	Dynein heavy chain 8, axonemal OS=Mus musculus GN=Dnah8 PE=1 SV=2
P51863	0.194077	0.683334	0	4.17477	0	0	0.000155176	0	0.412836	351	0	6	V-type proton ATPase subunit d 1 OS=Mus musculus GN=Atp6v0d1 PE=1 SV=2
Q8BXF8	0.194077	0.683334	0	4.17477	0	0	0.000147607	0	0.433918	369	0	6	Actin-related protein T3 OS=Mus musculus GN=Actrt3 PE=1 SV=1
D3YX27	0.19516	0.683334	0	4.1807	0	0	5.24196e-05	0	0.137513	426	0	6	Serine protease HTRA2, mitochondrial OS=Mus musculus GN=Htra2 PE=1 SV=1
Q8R3C7	0.19516	0.683334	0	4.1807	0	0	0.000114439	0	0.264445	479	0	6	DEAD (Asp-Glu-Ala-Asp) box polypeptide 19b OS=Mus musculus GN=Ddx19b PE=1 SV=1
O54782	0.195424	0.683334	11.4646	22.1466	0.517671	0.000148737	0.00028111	0.285471	0.553181	1018	19	21.33	Epididymis-specific alpha-mannosidase OS=Mus musculus GN=Man2b2 PE=1 SV=2
A0A087WRE7	0.195546	0.683334	3.98246	1.38664	2.87202	0.000116938	3.9091e-05	0.366576	0.0664998	457	4.33	4	Hydroxyacid-oxoacid transhydrogenase, mitochondrial (Fragment) OS=Mus musculus GN=Adhfe1 PE=1 SV=1
Q8R0N6	0.195546	0.683334	3.98246	1.38664	2.87202	0.000114927	3.84185e-05	0.359974	0.0646627	465	4.33	4	Hydroxyacid-oxoacid transhydrogenase, mitochondrial OS=Mus musculus GN=Adhfe1 PE=1 SV=2
W0UUY1	0.195715	0.683334	0	4.13071	0	0	0.000362364	0	0.505381	145	0	6	Probable inactive ribonuclease-like protein 12 OS=Mus musculus GN=Rnase12 PE=3 SV=1
Q5GAM8	0.195715	0.683334	0	4.13071	0	0	0.000362364	0	0.505381	145	0	6	Probable inactive ribonuclease-like protein 12 OS=Mus musculus GN=Rnase12 PE=2 SV=1
Q3TI07	0.19573	0.683334	10.7208	0	100000	0.000198949	0	0.487144	0	713	17	0	Calpain-1 catalytic subunit OS=Mus musculus GN=Capn1 PE=1 SV=1
G3UYD0	0.196285	0.683334	0	4.15148	0	0	5.88884e-05	0	0.104975	913	0	6	General transcription factor II-I OS=Mus musculus GN=Gtf2i PE=1 SV=1
Q9ESZ8	0.196285	0.683334	0	4.15148	0	0	5.38728e-05	0	0.0952603	998	0	6	General transcription factor II-I OS=Mus musculus GN=Gtf2i PE=1 SV=3
Q3UHU8	0.196285	0.683334	0	4.15148	0	0	5.58889e-05	0	0.0987772	962	0	6	General transcription factor II-I OS=Mus musculus GN=Gtf2i PE=1 SV=1
Q64314	0.196621	0.683334	2.84336	0	100000	9.84933e-05	0	0.24654	0	382	4.5	0	Hematopoietic progenitor cell antigen CD34 OS=Mus musculus GN=Cd34 PE=1 SV=1
A0A087WS46	0.198089	0.683334	10.1399	3.40816	2.97517	0.000746375	0.000231302	1.39941	0.466278	184	9.67	10	Elongation factor 1-beta OS=Mus musculus GN=Eef1b2 PE=1 SV=1
O70251	0.198089	0.683334	10.1399	3.40816	2.97517	0.000610369	0.000189153	1.04479	0.348815	225	9.67	10	Elongation factor 1-beta OS=Mus musculus GN=Eef1b PE=1 SV=5
Q8BXC0	0.198275	0.683334	6.34376	0	100000	0.000102999	0	0.142965	0	509	10.5	0	Prostacyclin synthase OS=Mus musculus GN=Ptgis PE=1 SV=1
B9EHJ3	0.198275	0.683334	6.34376	0	100000	5.09275e-05	0	0.116075	0	1685	10.5	0	Tight junction protein ZO-1 OS=Mus musculus GN=Tjp1 PE=1 SV=1
P21765	0.198277	0.683334	20.6425	40.0567	0.515333	0.00123163	0.00233112	1.52658	2.49449	221	35.5	38.67	Epididymal secretory glutathione peroxidase OS=Mus musculus GN=Gpx5 PE=2 SV=3
F2Z3Y2	0.198277	0.683334	20.6425	40.0567	0.515333	0.00114848	0.00217375	1.35609	2.21151	237	35.5	38.67	Glutathione peroxidase OS=Mus musculus GN=Gpx5 PE=3 SV=1
Q6PD19	0.198734	0.683334	0	3.47848	0	0	6.58344e-05	0	0.136099	689	0	5	UPF0668 protein C10orf76 homolog OS=Mus musculus PE=1 SV=2
Q8VEK3	0.198849	0.683334	45.4629	53.6152	0.847948	0.000764495	0.000864883	1.01505	1.27426	800	47	51.67	Heterogeneous nuclear ribonucleoprotein U OS=Mus musculus GN=Hnrnpu PE=1 SV=1
Q3TWG5	0.19953	0.683334	6.99204	0	100000	0.000176947	0	0.396891	0	523	11	0	Cytoplasmic dynein 1 light intermediate chain 1 OS=Mus musculus GN=Dync1li1 PE=1 SV=1
Q8R1Q8	0.19953	0.683334	6.99204	0	100000	0.000176947	0	0.396891	0	523	11	0	Cytoplasmic dynein 1 light intermediate chain 1 OS=Mus musculus GN=Dync1li1 PE=1 SV=1
Q5M9M4	0.199788	0.683334	5.85329	6.57226	0.890605	0.000604271	0.000652446	1.48975	1.45644	130	6	6.33	40S ribosomal protein S15a OS=Mus musculus GN=Rps15a PE=1 SV=1
P62245	0.199788	0.683334	5.85329	6.57226	0.890605	0.000604271	0.000652446	1.48975	1.45644	130	6	6.33	40S ribosomal protein S15a OS=Mus musculus GN=Rps15a PE=1 SV=2
H7BWY2	0.199994	0.683334	0	1.74221	0	0	3.8248e-05	0	0.112199	364	0	2.5	AP-3 complex subunit mu-1 OS=Mus musculus GN=Ap3m1 PE=1 SV=1
F2Z456	0.200307	0.683334	24.2659	30.1055	0.806029	0.000368493	0	0.580525	0	313	24	29	NADH-cytochrome b5 reductase OS=Mus musculus GN=Cyb5r3 PE=1 SV=1
Q9D7N9	0.200315	0.683334	11.1407	0	100000	0.000355332	0	0.659085	0	415	17.5	0	Adipocyte plasma membrane-associated protein OS=Mus musculus GN=Apmap PE=1 SV=1
Q9DCM2	0.200343	0.683334	12.6788	24.9258	0.508661	0.000742445	0.00142588	1.72234	2.6483	226	20	24	Glutathione S-transferase kappa 1 OS=Mus musculus GN=Gstk1 PE=1 SV=3
G3X8Q5	0.200498	0.683334	44.4823	37.0097	1.20191	0.00055199	0.00044013	1.02822	0.937918	1085	45	35.67	Ceruloplasmin OS=Mus musculus GN=Cp PE=1 SV=1
G3X9T8	0.200498	0.683334	44.4823	37.0097	1.20191	0.000565008	0.00045051	1.06146	0.966471	1060	45	35.67	Ceruloplasmin OS=Mus musculus GN=Cp PE=1 SV=1
Q5M8N4	0.200563	0.683334	4.23984	0	100000	0.000181283	0	0.41846	0	308	7.5	0	Epimerase family protein SDR39U1 OS=Mus musculus GN=Sdr39u1 PE=1 SV=1
Q3UKQ5	0.200563	0.683334	4.23984	0	100000	0.000200846	0	0.523151	0	278	7.5	0	Cation-dependent mannose-6-phosphate receptor OS=Mus musculus GN=M6pr PE=1 SV=1
P24668	0.200563	0.683334	4.23984	0	100000	0.000200846	0	0.523151	0	278	7.5	0	Cation-dependent mannose-6-phosphate receptor OS=Mus musculus GN=M6pr PE=1 SV=1
Q91VB8	0.200576	0.683334	25.3384	18.9852	1.33464	0.00239878	0.00171696	2.25276	1.69153	142	25	18.33	Alpha globin 1 OS=Mus musculus GN=Hba-a1 PE=1 SV=1
P23953	0.20068	0.683334	7.64469	0	100000	0.000182655	0	0.336754	0	554	12	0	Carboxylesterase 1C OS=Mus musculus GN=Ces1c PE=1 SV=4
Q8BPC6	0.201187	0.683334	0.232745	3.48145	0.0668531	7.66446e-06	0.000114986	0.0321594	0.208068	396	1	5	Probable isocitrate dehydrogenase [NAD] gamma 2, mitochondrial OS=Mus musculus PE=2 SV=1
Q8BMA6	0.20131	0.683334	3.72392	11.1055	0.335324	7.76993e-05	0.000230897	0.334824	0.476401	625	16	10.67	Signal recognition particle subunit SRP68 OS=Mus musculus GN=Srp68 PE=1 SV=2
P23116	0.201497	0.683334	37.045	49.5312	0.747912	0.00037034	0.000476968	0.720566	1.02698	1344	37	47.67	Eukaryotic translation initiation factor 3 subunit A OS=Mus musculus GN=Eif3a PE=1 SV=5
Q9CR68	0.201647	0.683334	11.6109	23.1482	0.50159	0.000574006	0.00108655	1.09156	2.36268	274	19	22.33	Cytochrome b-c1 complex subunit Rieske, mitochondrial OS=Mus musculus GN=Uqcrfs1 PE=1 SV=1
Q7TMM9	0.201716	0.683334	97.3159	115.427	0.843091	0.00207106	0.00334064	1.45164	3.72095	445	99.67	111.33	Tubulin beta-2A chain OS=Mus musculus GN=Tubb2a PE=1 SV=1
Q9DCV7	0.202311	0.683334	12.2589	23.8798	0.513358	0.00035488	0.000674751	0.780262	1.54613	457	19.5	23	Keratin, type II cytoskeletal 7 OS=Mus musculus GN=Krt7 PE=1 SV=1
E9PZD8	0.202648	0.683334	45.3261	23.715	1.91128	0.000561898	0.000276986	1.02966	0.587662	1086	46	34.5	Ceruloplasmin OS=Mus musculus GN=Cp PE=1 SV=1
Q9ERD7	0.203371	0.683334	40.1766	77.7949	0.516443	0.00118034	0.002229	0.580458	0.865748	450	65	75	Tubulin beta-3 chain OS=Mus musculus GN=Tubb3 PE=1 SV=1
P05213	0.203778	0.683334	104.446	124.08	0.841764	0.00311867	0.00354368	2.62146	3.08497	451	106.33	119.67	Tubulin alpha-1B chain OS=Mus musculus GN=Tuba1b PE=1 SV=2
Q8R164	0.203941	0.683334	8.43409	16.2323	0.519588	0.000382173	0.000716858	0.894925	1.35396	291	14.5	15.67	Valacyclovir hydrolase OS=Mus musculus GN=Bphl PE=1 SV=1
Q9CWH6	0.203962	0.683334	7.96089	11.4346	0.696211	0.000280379	0.000592584	0.547291	1.17487	250	8.33	11	Proteasome subunit alpha type-7-like OS=Mus musculus GN=Psma8 PE=1 SV=1
A0A0R4J079	0.203975	0.683334	16.309	21.1182	0.772274	0.000418405	0.0005201	0.720696	1.02136	525	16	20.33	Acyl-Coenzyme A binding domain containing 3, isoform CRA_b OS=Mus musculus GN=Acbd3 PE=1 SV=1
Q9QZA0	0.204329	0.683334	5.89484	2.09777	2.81005	0.000248974	8.78378e-05	0.480355	0.128919	317	6	6	Carbonic anhydrase 5B, mitochondrial OS=Mus musculus GN=Ca5b PE=1 SV=2
Q91WD5	0.205066	0.683334	17.9456	34.9587	0.513337	0.000512806	0.000974899	0.981219	1.33488	463	28.5	33.67	NADH dehydrogenase [ubiquinone] iron-sulfur protein 2, mitochondrial OS=Mus musculus GN=Ndufs2 PE=1 SV=1
Q9JIY5	0.205121	0.683334	0	4.53033	0	0	0.000129818	0	0.296821	458	0	6.5	Serine protease HTRA2, mitochondrial OS=Mus musculus GN=Htra2 PE=1 SV=2
F6TCV0	0.205121	0.683334	0	4.53033	0	0	0.000202234	0	0.51768	294	0	6.5	Serine protease HTRA2, mitochondrial (Fragment) OS=Mus musculus GN=Htra2 PE=1 SV=1
Q9D5H4	0.205689	0.683334	0	2.75297	0	0	0.000148532	0	0.139919	237	0	4	Ferritin, mitochondrial OS=Mus musculus GN=Ftmt PE=1 SV=2
Q9R233	0.205739	0.683334	4.27771	0	100000	0.000124612	0	0.20015	0	465	7	0	Tapasin OS=Mus musculus GN=Tapbp PE=1 SV=2
Q3TCU5	0.205739	0.683334	4.27771	0	100000	0.000124344	0	0.199162	0	466	7	0	Tapasin OS=Mus musculus GN=Tapbp PE=1 SV=1
P16330	0.205739	0.683334	3.66661	0	100000	0.000118254	0	0.262107	0	420	6	0	2&#039;,3&#039;-cyclic-nucleotide 3&#039;-phosphodiesterase OS=Mus musculus GN=Cnp PE=1 SV=3
Q9D8S5	0.205739	0.683334	5.49991	0	100000	0.000275926	0	0.565447	0	270	9	0	MCG7614, isoform CRA_c OS=Mus musculus GN=Srsf5 PE=1 SV=1
O35326	0.205739	0.683334	5.49991	0	100000	0.000276952	0	0.569758	0	269	9	0	Serine/arginine-rich splicing factor 5 OS=Mus musculus GN=Srsf5 PE=1 SV=2
Q920L1	0.205739	0.683334	3.05551	0	100000	9.25926e-05	0	0.179519	0	447	5	0	Fatty acid desaturase 1 OS=Mus musculus GN=Fads1 PE=1 SV=1
Q60737	0.205957	0.683334	15.7644	10.3769	1.51919	0.000544608	0.000342299	0.83794	0.657991	391	15.67	10	Casein kinase II subunit alpha OS=Mus musculus GN=Csnk2a1 PE=1 SV=2
E9Q448	0.206275	0.683334	29.468	8.5204	3.45852	0.000812241	0.000374644	0.790958	0.711095	284	27.67	25	Tropomyosin alpha-1 chain OS=Mus musculus GN=Tpm1 PE=1 SV=1
B2RSH2	0.206495	0.683334	6.75929	0	100000	0.000252849	0	0.703592	0	354	10.5	0	Guanine nucleotide-binding protein G(i) subunit alpha-1 OS=Mus musculus GN=Gnai1 PE=1 SV=1
Q9CR57	0.206495	0.683334	6.75929	0	100000	0.000412481	0	0.533906	0	217	10.5	0	60S ribosomal protein L14 OS=Mus musculus GN=Rpl14 PE=1 SV=3
Q9CQX2	0.20705	0.683334	17.6312	11.7431	1.50141	0.00162992	0.0010345	2.86885	2.89056	146	17	11.33	Cytochrome b5 type B OS=Mus musculus GN=Cyb5b PE=1 SV=1
D3Z660	0.20721	0.683334	23.2521	9.63097	2.41431	0.000754344	0.000294294	0.726156	0.380671	418	22.67	14	Protein Serpina16 OS=Mus musculus GN=Serpina16 PE=3 SV=1
P50247	0.207584	0.683334	34.3553	40.1238	0.856232	0.0010706	0.00119798	1.61711	1.83372	432	34.67	38.67	Adenosylhomocysteinase OS=Mus musculus GN=Ahcy PE=1 SV=3
Q3TF14	0.207584	0.683334	34.3553	40.1238	0.856232	0.0010706	0.00119798	1.61711	1.83372	432	34.67	38.67	Adenosylhomocysteinase OS=Mus musculus GN=Ahcy PE=1 SV=1
E9Q265	0.207681	0.683334	1.11815	0	100000	4.24138e-05	0	0.153038	0	347	2	0	Sulfatase-modifying factor 1 OS=Mus musculus GN=Sumf1 PE=1 SV=1
O35345	0.207681	0.683334	1.11815	0	100000	1.04705e-05	0	0.0271447	0	536	2	0	Importin subunit alpha-7 OS=Mus musculus GN=Kpna6 PE=1 SV=2
E9Q0Z7	0.207681	0.683334	1.11815	0	100000	6.13233e-05	0	0.233886	0	240	2	0	Sulfatase-modifying factor 1 OS=Mus musculus GN=Sumf1 PE=1 SV=1
O55201	0.207681	0.683334	4.47258	0	100000	5.44088e-05	0	0.151686	0	1082	8	0	Transcription elongation factor SPT5 OS=Mus musculus GN=Supt5h PE=1 SV=1
Q8R0F3	0.207681	0.683334	1.11815	0	100000	3.95634e-05	0	0.141311	0	372	2	0	Sulfatase-modifying factor 1 OS=Mus musculus GN=Sumf1 PE=1 SV=2
Q99KK7	0.208062	0.683334	24.3195	29.7676	0.816979	0.000443093	0.000521369	1.01638	1.08149	738	25	28.67	Dipeptidyl peptidase 3 OS=Mus musculus GN=Dpp3 PE=1 SV=2
D3YWF6	0.20838	0.683334	6.80487	13.168	0.516774	0.000373305	0.000158936	0.848002	0.330224	241	11	12.67	Ubiquitin thioesterase OTUB1 OS=Mus musculus GN=Otub1 PE=1 SV=1
O55022	0.209791	0.683334	25.5216	12.4038	2.05756	0.00175957	0.000810506	2.34236	1.05685	195	24.67	18	Membrane-associated progesterone receptor component 1 OS=Mus musculus GN=Pgrmc1 PE=1 SV=4
Q3TXU8	0.209791	0.683334	25.5216	12.4038	2.05756	0.00175957	0.000810506	2.34236	1.05685	195	24.67	18	Membrane-associated progesterone receptor component 1 OS=Mus musculus GN=Pgrmc1 PE=1 SV=1
P21956	0.210512	0.683334	19.198	22.825	0.841092	0.000556685	0.000635483	1.11602	1.25828	463	19.33	22	Lactadherin OS=Mus musculus GN=Mfge8 PE=1 SV=3
Q62446	0.210943	0.683334	9.23352	5.1679	1.78671	0.000556035	0.000294842	1.30992	0.795297	224	8.67	5	Peptidyl-prolyl cis-trans isomerase FKBP3 OS=Mus musculus GN=Fkbp3 PE=1 SV=2
Q3UBU9	0.210943	0.683334	9.23352	5.1679	1.78671	0.000556035	0.000294842	1.30992	0.795297	224	8.67	5	Peptidyl-prolyl cis-trans isomerase OS=Mus musculus GN=Fkbp3 PE=1 SV=1
A2AIM4	0.211081	0.683334	46.6555	15.4689	3.01608	0.00223324	0.000694683	2.03337	1.04751	284	42.33	22.5	Tropomyosin beta chain OS=Mus musculus GN=Tpm2 PE=1 SV=1
Q8CFJ5	0.211868	0.683334	0.41991	4.47152	0.0939075	2.86337e-05	0.000289789	0.0834197	0.363464	196	1	6.5	Predicted gene, EG210155 OS=Mus musculus GN=Gm4763 PE=1 SV=1
[truncated: 4,257 more rows]

## Sheet: Caput_WTvsKO
accession	t-test p-value	q-value	norm spec count Average 1(KO)	norm spec count Average 2(WT)	avg ratio change 1/2	NSAF average 1(KO)	NSAF average 2(WT)	EMPAI-AVG-1(KO)	EMPAI-AVG-2(WT)	Length	spec count Average 1(KO)	spec count Average 2 (WT)	description
[truncated: 5,344 more rows]
