# Supplementary material for: Epididymis-specific RNase A family genes regulate fertility and small RNA processing
Source: J Biol Chem. 2024 Oct 28;300(12):107933. doi: 10.1016/j.jbc.2024.107933 (PMC11647505; doi:10.1016/j.jbc.2024.107933)
Supplement: Table S3 [file mmc4.xlsx]

## Sheet: epididymidis
transcript ID	WT1_CP_S1	WT2_CP_S13	WT3_CP_S25	KO1_CP_S7	KO2_CP_S19	KO3_CP_S31	WT1_CORPUS_S2	WT2_CORPUS_S14	WT3_CORPUS_S26	KO1_CORPUS_S8	KO2_CORPUS_S20	WT1_CA_S3	WT2_CA_S15	WT3_CA_S27	KO1_CA_S9	KO2_CA_S21	KO3_CA_S33
tRNA-Ala-AGC-1_wholecounts	0	0	0	0	0	0	0	0	0	0	0	0	0	0	0	0	0
tRNA-Ala-AGC-1_fiveprime	23	21	61	10	12	49	7	17	28	11	18	8	8	52	1	1	12
tRNA-Ala-AGC-1_threeprime	17	9	59	13	14	54	0	8	13	12	7	1	0	15	1	0	6
tRNA-Ala-AGC-1_other	20	15	43	10	17	52	3	4	29	16	10	5	0	31	1	0	4
tRNA-Ala-AGC-1_antisense	0	0	0	0	0	0	0	0	0	0	0	0	0	0	0	0	0
tRNA-Ala-AGC-10_wholecounts	0	0	0	0	0	0	0	0	0	0	0	0	0	0	0	0	0
tRNA-Ala-AGC-10_fiveprime	164	146	410	148	154	448	83	103	188	108	141	31	29	328	17	13	59
tRNA-Ala-AGC-10_threeprime	50	58	284	45	62	194	33	40	122	39	45	29	26	307	9	12	83
tRNA-Ala-AGC-10_other	226	212	449	113	173	485	32	51	218	56	119	40	60	386	2	17	64
tRNA-Ala-AGC-10_antisense	0	0	0	0	0	1	0	0	0	0	0	0	0	0	0	0	0
tRNA-Ala-AGC-2_wholecounts	0	0	3	0	0	4	0	0	0	2	0	0	0	1	0	0	1
tRNA-Ala-AGC-2_fiveprime	21	19	63	11	13	46	6	15	26	11	19	10	9	47	1	0	14
tRNA-Ala-AGC-2_threeprime	1620	917	7043	1722	1714	6794	663	699	2472	1277	1282	167	146	2416	146	142	865
tRNA-Ala-AGC-2_other	53	32	138	32	26	137	16	12	74	30	23	7	5	76	2	2	17
tRNA-Ala-AGC-2_antisense	0	0	0	0	0	0	0	0	0	0	0	0	1	0	0	0	0
tRNA-Ala-AGC-3_wholecounts	11	1	14	1	5	8	2	1	2	0	3	1	1	9	0	5	1
tRNA-Ala-AGC-3_fiveprime	3569	1962	6737	2255	1961	5763	1255	1236	3465	1843	2132	713	595	5599	346	367	1537
tRNA-Ala-AGC-3_threeprime	582	274	3509	757	700	2956	141	207	602	287	264	91	58	1240	87	73	434
tRNA-Ala-AGC-3_other	86	63	189	55	55	140	18	21	64	28	25	18	7	106	4	6	31
tRNA-Ala-AGC-3_antisense	0	0	0	0	0	0	0	0	0	0	0	0	0	0	0	0	0
tRNA-Ala-AGC-4_wholecounts	2	0	3	1	0	4	0	0	1	0	1	0	1	3	0	0	0
tRNA-Ala-AGC-4_fiveprime	164	146	423	152	154	456	84	103	190	109	141	31	29	338	17	13	60
tRNA-Ala-AGC-4_threeprime	2295	1983	15101	2832	2954	12907	1151	1054	5115	1705	2159	674	562	8493	245	297	1990
tRNA-Ala-AGC-4_other	610	508	1956	468	549	1797	160	181	659	269	386	121	125	1217	37	67	293
tRNA-Ala-AGC-4_antisense	2	0	0	1	0	0	0	0	1	0	1	0	0	0	0	0	0
tRNA-Ala-AGC-5_wholecounts	0	0	0	0	0	0	0	0	0	0	0	0	0	1	0	0	0
tRNA-Ala-AGC-5_fiveprime	164	146	414	148	154	452	83	103	190	108	141	31	29	331	17	13	58
tRNA-Ala-AGC-5_threeprime	52	58	293	46	62	208	33	41	126	39	45	29	26	323	9	12	86
tRNA-Ala-AGC-5_other	255	234	763	154	188	715	40	59	294	66	131	41	66	575	4	19	95
tRNA-Ala-AGC-5_antisense	2	0	0	1	0	1	0	0	1	0	1	0	0	0	0	0	0
tRNA-Ala-AGC-6_wholecounts	3	1	0	1	0	2	1	1	0	1	0	0	0	3	0	0	0
tRNA-Ala-AGC-6_fiveprime	2148	1500	5993	2155	2511	7284	878	1184	2391	1659	2017	460	406	4245	207	273	927
tRNA-Ala-AGC-6_threeprime	2353	1808	13750	3130	3772	14370	998	1119	4400	2026	2660	347	354	6525	247	295	1890
tRNA-Ala-AGC-6_other	610	508	1956	468	549	1797	160	181	659	269	386	122	125	1217	37	67	293
tRNA-Ala-AGC-6_antisense	2	0	0	1	0	0	0	0	1	0	1	1	0	0	0	0	0
tRNA-Ala-AGC-7_wholecounts	3	0	4	2	1	3	2	0	0	3	0	0	0	0	0	1	0
tRNA-Ala-AGC-7_fiveprime	2149	1497	5973	2150	2510	7260	879	1183	2370	1654	2017	459	407	4208	207	269	927
tRNA-Ala-AGC-7_threeprime	2365	1819	13783	3135	3774	14439	997	1120	4397	2028	2660	348	352	6473	243	292	1873
tRNA-Ala-AGC-7_other	368	331	953	250	323	959	73	100	361	132	223	75	87	664	14	35	135
tRNA-Ala-AGC-7_antisense	0	0	0	0	0	0	0	0	0	0	0	1	0	0	0	0	0
tRNA-Ala-AGC-8_wholecounts	0	0	2	0	0	0	0	0	0	0	0	0	0	0	2	2	0
tRNA-Ala-AGC-8_fiveprime	3528	1978	6747	2242	1934	5753	1250	1241	3425	1845	2103	718	586	5588	348	355	1526
tRNA-Ala-AGC-8_threeprime	0	0	0	0	0	2	0	0	0	0	0	0	0	0	0	0	1
tRNA-Ala-AGC-8_other	79	62	171	50	49	130	17	17	65	27	18	17	7	92	4	6	26
tRNA-Ala-AGC-8_antisense	0	0	0	0	0	0	0	0	0	0	0	0	0	0	0	0	0
tRNA-Ala-CGC-1_wholecounts	3	0	14	4	4	7	3	1	6	5	5	0	3	6	0	2	0
tRNA-Ala-CGC-1_fiveprime	3519	1985	6700	2244	1904	5727	1226	1209	3429	1879	2127	723	586	5477	353	355	1472
tRNA-Ala-CGC-1_threeprime	8814	4755	47114	12216	11029	48715	4476	5095	17333	9246	9547	1230	897	15579	1283	956	5639
tRNA-Ala-CGC-1_other	224	197	668	173	149	638	39	68	306	101	124	28	20	271	7	22	75
tRNA-Ala-CGC-1_antisense	0	0	0	0	0	0	0	0	1	0	0	0	0	0	0	0	0
tRNA-Ala-CGC-2_wholecounts	1	0	0	0	0	0	0	0	0	0	0	0	1	0	0	0	0
tRNA-Ala-CGC-2_fiveprime	3532	1974	6534	2238	1922	5604	1265	1228	3412	1830	2115	714	595	5522	346	375	1469
tRNA-Ala-CGC-2_threeprime	7667	4190	30905	10200	10005	32370	4014	4740	11691	8472	8645	1057	759	8610	1158	851	3749
tRNA-Ala-CGC-2_other	43	35	140	37	28	123	10	10	76	17	32	12	6	87	2	4	30
tRNA-Ala-CGC-2_antisense	0	0	0	0	0	0	0	0	1	0	0	0	0	0	0	0	0
tRNA-Ala-CGC-3_wholecounts	0	0	0	0	0	1	0	0	0	0	0	0	0	0	0	0	0
tRNA-Ala-CGC-3_fiveprime	243	125	452	171	172	510	100	112	210	159	163	63	27	306	26	27	89
tRNA-Ala-CGC-3_threeprime	1768	1065	6753	2467	3044	8209	1074	1454	2556	2361	2503	349	257	2288	331	239	980
tRNA-Ala-CGC-3_other	16	19	27	16	6	32	2	4	13	4	6	3	0	15	1	1	5
tRNA-Ala-CGC-3_antisense	0	0	0	0	0	0	0	0	0	0	0	0	0	0	0	0	0
tRNA-Ala-CGC-4_wholecounts	0	0	0	0	0	0	0	0	0	0	0	0	0	0	0	0	0
tRNA-Ala-CGC-4_fiveprime	1	1	1	3	1	0	0	1	1	2	1	0	0	0	0	0	2
tRNA-Ala-CGC-4_threeprime	1796	1081	6860	2500	3096	8356	1087	1463	2586	2383	2554	357	263	2348	345	243	1009
tRNA-Ala-CGC-4_other	13	19	35	9	11	36	3	4	12	8	3	1	3	6	2	0	1
tRNA-Ala-CGC-4_antisense	0	0	0	0	0	0	0	0	0	0	0	0	0	0	0	0	0
tRNA-Ala-CGC-5_wholecounts	0	0	0	0	0	0	0	0	0	0	0	0	0	0	0	0	0
tRNA-Ala-CGC-5_fiveprime	98	48	640	91	43	660	32	34	588	47	50	17	20	471	14	9	89
tRNA-Ala-CGC-5_threeprime	0	2	2	1	2	2	0	0	0	0	0	0	0	0	0	0	0
tRNA-Ala-CGC-5_other	1892	1207	3833	959	1111	3595	405	366	2312	593	799	325	325	2176	88	202	413
tRNA-Ala-CGC-5_antisense	0	0	0	0	0	0	0	0	0	0	0	0	0	0	0	0	0
tRNA-Ala-CGC-6_wholecounts	0	0	0	0	0	0	0	0	0	0	0	0	0	0	0	0	0
tRNA-Ala-CGC-6_fiveprime	276	101	442	182	165	516	98	112	226	147	148	51	28	283	37	33	92
tRNA-Ala-CGC-6_threeprime	55	34	232	63	73	191	22	26	39	35	28	16	7	78	13	7	45
tRNA-Ala-CGC-6_other	12	15	22	13	4	25	2	4	9	3	4	3	0	14	0	1	4
tRNA-Ala-CGC-6_antisense	0	0	0	0	0	0	0	0	0	0	0	0	0	0	0	0	0
tRNA-Ala-CGC-7_wholecounts	0	0	0	0	0	0	0	0	0	0	0	0	0	0	0	0	0
tRNA-Ala-CGC-7_fiveprime	254	143	477	193	163	468	101	104	221	154	139	54	32	283	40	25	91
tRNA-Ala-CGC-7_threeprime	1793	1080	6836	2500	3090	8329	1086	1462	2575	2380	2550	357	263	2340	345	243	1002
tRNA-Ala-CGC-7_other	9	4	13	3	5	16	1	2	4	2	2	0	1	9	0	2	4
tRNA-Ala-CGC-7_antisense	0	0	0	0	0	0	0	0	0	0	0	0	0	0	0	0	0
tRNA-Ala-TGC-1_wholecounts	0	0	1	0	0	0	0	0	0	1	0	0	0	1	0	0	0
tRNA-Ala-TGC-1_fiveprime	26	17	134	21	15	72	7	17	80	12	8	8	8	134	1	0	23
tRNA-Ala-TGC-1_threeprime	1000	592	3565	1004	1069	3790	408	482	1316	852	831	115	86	1076	96	85	416
tRNA-Ala-TGC-1_other	138	120	358	115	97	382	25	43	189	72	79	15	12	191	4	18	51
tRNA-Ala-TGC-1_antisense	0	0	0	0	0	0	0	0	0	0	0	0	0	0	0	0	0
tRNA-Ala-TGC-2_wholecounts	19	5	81	13	12	61	12	3	21	16	14	3	5	44	8	10	4
tRNA-Ala-TGC-2_fiveprime	3647	2033	8608	2437	1988	6873	1282	1302	4526	1929	2232	740	607	6872	368	364	1795
tRNA-Ala-TGC-2_threeprime	8811	4771	47572	12253	11074	49349	4499	5089	17424	9274	9605	1239	910	15928	1291	965	5799
tRNA-Ala-TGC-2_other	264	234	1039	220	207	905	62	68	487	123	159	34	30	594	11	30	123
tRNA-Ala-TGC-2_antisense	0	0	0	0	0	0	0	0	1	0	0	0	0	0	0	0	0
tRNA-Ala-TGC-3_wholecounts	19	5	81	13	12	61	12	3	21	16	14	3	5	44	8	10	4
tRNA-Ala-TGC-3_fiveprime	3660	2041	8605	2453	2006	6874	1307	1321	4526	1949	2244	738	624	6814	374	375	1809
tRNA-Ala-TGC-3_threeprime	8811	4771	47572	12253	11074	49349	4499	5089	17424	9274	9606	1239	910	15928	1291	965	5799
tRNA-Ala-TGC-3_other	263	233	1039	220	207	905	62	68	487	123	160	34	30	594	11	30	123
tRNA-Ala-TGC-3_antisense	0	0	0	0	0	0	0	0	1	0	0	0	0	0	0	0	0
tRNA-Ala-TGC-4_wholecounts	7	1	32	4	5	16	9	3	22	8	9	0	2	20	0	3	2
tRNA-Ala-TGC-4_fiveprime	3688	2012	8586	2435	2003	6841	1304	1268	4425	1939	2249	724	626	6826	376	383	1774
tRNA-Ala-TGC-4_threeprime	7785	4247	33416	10511	10169	34932	4105	4809	12762	8589	8855	1069	799	9762	1169	876	4085
tRNA-Ala-TGC-4_other	168	158	712	130	134	610	46	36	346	74	92	18	23	452	9	18	98
tRNA-Ala-TGC-4_antisense	0	0	0	0	0	0	0	0	1	0	0	0	0	0	0	0	0
tRNA-Ala-TGC-5_wholecounts	0	0	0	0	0	0	0	0	0	0	0	0	0	1	0	0	0
tRNA-Ala-TGC-5_fiveprime	298	148	543	213	190	661	97	111	293	175	163	66	44	366	36	34	122
tRNA-Ala-TGC-5_threeprime	1797	1081	6866	2501	3096	8362	1089	1464	2591	2383	2555	357	263	2350	345	243	1011
tRNA-Ala-TGC-5_other	20	23	44	13	17	43	3	8	17	12	7	4	5	19	2	0	2
tRNA-Ala-TGC-5_antisense	0	0	0	0	0	0	0	0	0	0	0	0	0	0	0	0	0
tRNA-Ala-TGC-6_wholecounts	1	0	0	0	0	0	1	0	0	1	0	0	0	0	0	0	0
tRNA-Ala-TGC-6_fiveprime	128	86	349	114	117	535	32	42	159	62	85	15	12	179	15	14	40
tRNA-Ala-TGC-6_threeprime	1798	1082	6874	2498	3092	8358	1088	1462	2588	2381	2555	357	264	2366	345	243	1008
tRNA-Ala-TGC-6_other	45	53	122	29	42	115	11	16	54	14	15	8	10	65	3	6	12
tRNA-Ala-TGC-6_antisense	0	0	0	0	0	0	0	0	0	0	0	0	0	0	0	0	0
tRNA-Ala-TGC-7_wholecounts	0	0	1	0	0	0	0	0	0	0	0	0	0	0	0	0	0
tRNA-Ala-TGC-7_fiveprime	3556	1965	6995	2282	1946	6032	1248	1261	3680	1883	2142	709	597	5683	354	352	1532
tRNA-Ala-TGC-7_threeprime	1804	1081	6892	2505	3104	8396	1090	1463	2600	2391	2561	358	265	2365	347	243	1005
tRNA-Ala-TGC-7_other	8	9	21	6	5	15	0	2	9	5	0	1	0	15	0	1	0
tRNA-Ala-TGC-7_antisense	0	0	0	0	0	0	0	0	0	0	0	0	0	0	0	0	0
tRNA-Ala-TGC-8_wholecounts	0	0	0	0	0	0	0	0	0	0	0	0	0	0	0	0	0
tRNA-Ala-TGC-8_fiveprime	3567	1969	6977	2265	1970	5969	1254	1257	3681	1894	2113	719	585	5707	351	356	1545
tRNA-Ala-TGC-8_threeprime	1790	1074	6840	2497	3097	8344	1085	1463	2583	2386	2549	355	262	2340	345	243	1003
tRNA-Ala-TGC-8_other	2	3	9	2	4	8	0	1	4	2	0	0	0	10	0	1	0
tRNA-Ala-TGC-8_antisense	0	0	0	0	0	0	0	0	0	0	0	0	0	0	0	0	0
tRNA-Arg-ACG-1_wholecounts	2	2	9	2	3	5	1	0	1	0	3	0	2	18	0	2	0
tRNA-Arg-ACG-1_fiveprime	292	246	842	183	232	700	88	88	385	100	186	61	48	681	21	19	113
tRNA-Arg-ACG-1_threeprime	26025	16246	85176	16883	17724	84966	8360	7889	38447	10943	11661	5574	6186	70423	1822	2365	11080
tRNA-Arg-ACG-1_other	8456	5188	16981	4550	4616	16134	1419	1086	6798	2015	3145	899	801	10536	295	363	1784
tRNA-Arg-ACG-1_antisense	0	0	0	0	0	0	0	0	1	0	0	1	0	0	0	0	0
tRNA-Arg-ACG-2_wholecounts	1	0	3	1	2	4	0	0	3	0	0	0	0	4	0	0	0
tRNA-Arg-ACG-2_fiveprime	295	246	851	183	234	697	94	90	380	100	191	61	47	668	21	20	108
tRNA-Arg-ACG-2_threeprime	445	206	2612	328	283	2218	260	132	1526	224	283	83	107	2090	32	47	317
tRNA-Arg-ACG-2_other	5722	3771	10352	3180	3381	10572	1053	905	4664	1693	2573	695	623	6826	222	283	1272
tRNA-Arg-ACG-2_antisense	0	0	0	0	0	0	0	0	1	0	0	1	0	0	0	0	0
tRNA-Arg-ACG-3_wholecounts	9	2	17	2	4	12	2	0	4	5	4	1	2	15	0	1	1
tRNA-Arg-ACG-3_fiveprime	300	253	914	190	238	746	93	91	409	100	191	61	48	713	21	19	120
tRNA-Arg-ACG-3_threeprime	30079	17512	115981	22129	19563	112989	9537	8676	48834	12253	12576	6398	6781	91349	2220	2573	14599
tRNA-Arg-ACG-3_other	14355	8729	36717	9182	8860	36147	2681	2184	12894	3821	5337	1559	1416	22724	556	643	3743
tRNA-Arg-ACG-3_antisense	0	0	0	0	0	0	0	0	1	0	0	1	0	0	0	0	0
tRNA-Arg-CCG-1_wholecounts	0	1	0	0	0	0	0	0	0	0	1	0	0	0	0	0	0
tRNA-Arg-CCG-1_fiveprime	30	26	58	13	24	53	8	8	35	11	21	5	4	48	0	2	9
tRNA-Arg-CCG-1_threeprime	423	192	4969	436	371	4003	182	137	2234	205	251	102	145	3725	37	81	565
tRNA-Arg-CCG-1_other	1393	933	2410	666	894	2058	295	253	878	362	475	164	166	1296	54	79	184
tRNA-Arg-CCG-1_antisense	0	0	2	0	1	0	0	0	0	0	0	0	0	0	0	0	0
tRNA-Arg-CCG-2_wholecounts	0	0	1	0	0	1	0	0	0	0	0	0	0	0	0	0	0
tRNA-Arg-CCG-2_fiveprime	30	26	58	12	24	53	8	8	34	11	21	5	4	47	0	2	9
tRNA-Arg-CCG-2_threeprime	237	153	1969	233	250	2193	73	65	796	85	153	84	119	2290	33	62	335
tRNA-Arg-CCG-2_other	916	659	1424	413	569	1324	146	111	525	192	295	102	110	845	33	49	120
tRNA-Arg-CCG-2_antisense	0	0	2	0	1	0	0	0	0	0	0	0	0	1	0	0	0
tRNA-Arg-CCG-3_wholecounts	45	39	142	41	32	140	80	17	102	58	77	19	27	122	18	37	47
tRNA-Arg-CCG-3_fiveprime	203	103	1499	211	178	1244	156	82	1041	107	156	55	63	1795	25	65	371
tRNA-Arg-CCG-3_threeprime	1454	736	16984	2506	1271	16266	1095	614	9634	1038	1260	491	543	15104	204	446	3973
tRNA-Arg-CCG-3_other	5312	3526	23674	5523	4037	21599	1546	1225	12617	2325	3120	815	656	13074	283	426	3322
tRNA-Arg-CCG-3_antisense	0	0	0	0	0	0	0	0	0	0	1	0	0	0	0	0	0
tRNA-Arg-CCT-1_wholecounts	20	5	24	16	18	31	20	6	11	23	19	2	8	22	11	6	3
tRNA-Arg-CCT-1_fiveprime	56	38	380	71	61	389	34	28	193	32	46	10	10	264	7	13	90
tRNA-Arg-CCT-1_threeprime	402	137	4424	600	339	4238	349	177	2063	293	291	115	135	3816	68	142	823
tRNA-Arg-CCT-1_other	6009	3836	18388	6044	4749	20530	2069	1696	10158	3212	3873	1711	1193	14406	529	631	3756
tRNA-Arg-CCT-1_antisense	0	0	0	0	0	0	0	0	0	0	0	0	0	0	0	0	0
tRNA-Arg-CCT-2_wholecounts	9	4	14	7	11	10	23	5	8	13	31	12	14	10	3	8	0
tRNA-Arg-CCT-2_fiveprime	56	38	380	71	61	389	34	28	193	32	46	10	10	264	7	13	90
tRNA-Arg-CCT-2_threeprime	166	81	1738	228	164	1589	144	78	1094	134	149	70	84	1828	27	73	356
tRNA-Arg-CCT-2_other	6008	3835	18387	6045	4748	20532	2069	1696	10158	3212	3873	1711	1194	14406	529	631	3756
tRNA-Arg-CCT-2_antisense	0	0	0	0	0	0	0	0	0	0	0	0	0	0	0	0	0
tRNA-Arg-CCT-3_wholecounts	9	1	25	13	9	15	3	1	3	15	7	5	5	17	5	3	1
tRNA-Arg-CCT-3_fiveprime	39	22	371	61	48	309	24	14	173	34	36	3	8	258	3	16	53
tRNA-Arg-CCT-3_threeprime	161	64	1793	223	194	1490	74	29	369	57	77	41	46	913	20	51	242
tRNA-Arg-CCT-3_other	7684	4875	33387	8699	6817	35941	2642	2224	16286	4139	5184	1950	1433	21424	618	796	5417
tRNA-Arg-CCT-3_antisense	0	0	0	0	0	0	0	0	0	0	0	0	0	0	0	0	0
tRNA-Arg-CCT-4_wholecounts	107	73	214	130	140	252	171	58	145	172	232	56	82	141	31	80	45
tRNA-Arg-CCT-4_fiveprime	160	62	1293	208	150	1286	118	58	601	110	143	26	39	870	18	63	302
tRNA-Arg-CCT-4_threeprime	1727	768	17218	2559	1829	18054	1548	677	10264	1345	1728	777	800	24586	261	745	3269
tRNA-Arg-CCT-4_other	7726	4906	33630	8761	6899	36238	2665	2232	16472	4167	5229	1960	1441	21665	624	796	5489
tRNA-Arg-CCT-4_antisense	0	0	0	0	0	0	0	0	0	0	0	0	0	0	0	0	0
tRNA-Arg-TCG-1_wholecounts	1	0	0	0	0	0	0	0	1	0	0	0	0	1	0	1	0
tRNA-Arg-TCG-1_fiveprime	29	27	60	14	22	60	9	8	40	11	18	5	5	46	0	2	11
tRNA-Arg-TCG-1_threeprime	1412	772	10900	1425	1036	9213	676	585	4831	903	847	372	377	8034	136	197	1310
tRNA-Arg-TCG-1_other	5776	4837	11076	3762	6033	13558	1095	1130	4880	2137	3689	985	935	7447	248	336	1212
tRNA-Arg-TCG-1_antisense	0	0	0	0	0	1	0	1	1	0	1	0	0	0	0	0	0
tRNA-Arg-TCG-2_wholecounts	0	0	0	2	0	0	0	0	0	0	1	0	0	1	0	0	1
tRNA-Arg-TCG-2_fiveprime	34	31	109	24	28	82	16	13	53	19	23	9	9	65	1	3	16
tRNA-Arg-TCG-2_threeprime	430	196	5090	441	372	4143	180	141	2311	213	255	107	149	3947	37	85	600
tRNA-Arg-TCG-2_other	6208	4949	11298	3882	6355	13984	1171	1211	5166	2223	3825	1051	971	7384	263	340	1181
tRNA-Arg-TCG-2_antisense	0	0	0	0	0	0	0	0	0	0	0	0	0	0	0	0	0
tRNA-Arg-TCG-3_wholecounts	1	0	0	1	0	0	1	0	2	0	0	0	0	1	0	1	0
tRNA-Arg-TCG-3_fiveprime	79	60	179	41	33	153	20	29	102	29	28	8	7	142	5	6	20
tRNA-Arg-TCG-3_threeprime	510	217	5670	555	556	5548	233	169	2396	282	366	84	142	3950	38	65	564
tRNA-Arg-TCG-3_other	6743	5220	13217	4273	6800	16322	1307	1283	5887	2383	4038	1100	1023	8384	286	370	1311
tRNA-Arg-TCG-3_antisense	0	0	0	0	0	1	0	0	0	0	0	0	0	0	0	0	0
tRNA-Arg-TCG-4_wholecounts	3	2	1	1	0	2	1	0	2	0	0	0	1	1	0	0	1
tRNA-Arg-TCG-4_fiveprime	13	17	77	13	17	60	9	6	28	7	6	6	5	51	0	2	9
tRNA-Arg-TCG-4_threeprime	356	107	3609	363	352	3418	166	81	1268	139	190	38	75	1992	33	50	320
tRNA-Arg-TCG-4_other	6503	5103	11708	4089	6709	15211	1256	1243	5269	2319	3940	1081	992	7422	270	364	1201
tRNA-Arg-TCG-4_antisense	0	0	0	0	0	1	0	0	0	0	0	0	0	0	0	0	0
tRNA-Arg-TCT-1_wholecounts	103	71	243	93	99	199	200	116	160	153	198	68	132	380	72	147	82
tRNA-Arg-TCT-1_fiveprime	614	286	6231	915	407	5213	246	187	2911	298	400	106	124	4310	59	104	821
tRNA-Arg-TCT-1_threeprime	1051	576	12144	1585	1069	11704	967	728	8633	946	1312	487	715	18687	272	533	3752
tRNA-Arg-TCT-1_other	19280	9898	59579	16527	12951	54644	4994	4397	28412	8855	9513	2663	1805	30261	1032	1375	6460
tRNA-Arg-TCT-1_antisense	0	0	0	1	0	2	1	0	1	0	0	0	0	0	0	0	0
tRNA-Arg-TCT-2_wholecounts	22	8	70	19	33	77	20	22	26	24	30	10	9	45	6	20	6
tRNA-Arg-TCT-2_fiveprime	893	377	6256	1063	494	5034	286	202	2452	338	401	120	102	3554	70	93	604
tRNA-Arg-TCT-2_threeprime	271	120	2811	352	218	2416	142	116	1183	145	160	59	96	2229	32	61	414
tRNA-Arg-TCT-2_other	19437	9879	59778	16545	12968	54797	4977	4329	27996	8778	9438	2653	1790	29572	1020	1341	6317
tRNA-Arg-TCT-2_antisense	0	0	0	0	0	0	0	0	1	0	0	0	0	0	0	0	0
tRNA-Arg-TCT-3_wholecounts	78	37	268	71	95	253	80	40	106	62	81	21	27	178	17	54	36
tRNA-Arg-TCT-3_fiveprime	897	378	6281	1067	500	5066	287	203	2465	339	405	120	104	3567	72	96	608
tRNA-Arg-TCT-3_threeprime	866	367	11807	1278	778	10269	555	338	4388	421	563	216	269	7862	95	217	1531
tRNA-Arg-TCT-3_other	19607	9957	61430	16762	13113	56129	5014	4370	28415	8840	9518	2688	1816	30353	1029	1359	6435
tRNA-Arg-TCT-3_antisense	0	0	0	0	0	0	0	0	0	0	0	0	0	0	0	0	0
tRNA-Arg-TCT-4_wholecounts	0	1	1	0	0	0	0	1	0	0	1	0	1	2	0	0	0
tRNA-Arg-TCT-4_fiveprime	243	122	502	122	164	482	65	52	190	90	89	27	27	260	11	12	60
tRNA-Arg-TCT-4_threeprime	0	5	37	4	1	20	7	2	32	0	2	0	3	107	1	2	14
tRNA-Arg-TCT-4_other	34	25	90	16	15	57	14	16	67	10	21	8	8	113	3	8	22
tRNA-Arg-TCT-4_antisense	0	0	0	0	0	0	0	0	0	0	0	0	1	0	0	0	0
tRNA-Arg-TCT-5_wholecounts	7	0	13	5	3	4	0	1	0	1	1	1	2	10	0	3	3
tRNA-Arg-TCT-5_fiveprime	873	375	6111	1044	486	4900	275	199	2406	326	386	119	102	3473	70	89	588
tRNA-Arg-TCT-5_threeprime	34	13	515	35	18	308	21	10	122	13	23	6	15	279	3	7	56
tRNA-Arg-TCT-5_other	19013	9664	57590	16151	12654	52821	4858	4228	27138	8604	9210	2600	1742	28668	1004	1320	6097
tRNA-Arg-TCT-5_antisense	0	0	0	0	0	0	0	0	0	0	0	0	0	0	1	0	0
tRNA-Asn-GTT-1_wholecounts	0	0	0	0	0	0	0	0	0	0	0	0	0	0	0	1	0
tRNA-Asn-GTT-1_fiveprime	12	8	14	6	8	30	1	2	10	6	8	3	2	11	0	1	5
tRNA-Asn-GTT-1_threeprime	31	17	292	28	43	319	12	15	141	7	21	11	8	174	2	5	17
tRNA-Asn-GTT-1_other	2053	1396	5293	1378	1771	5719	518	533	2477	912	1178	300	274	4328	123	136	877
tRNA-Asn-GTT-1_antisense	1	1	5	3	3	9	1	2	1	0	1	1	0	0	0	0	1
tRNA-Asn-GTT-2_wholecounts	0	0	0	0	0	0	0	0	0	0	0	0	0	0	0	0	0
tRNA-Asn-GTT-2_fiveprime	81	54	188	45	77	194	27	20	58	41	41	13	10	100	1	6	24
tRNA-Asn-GTT-2_threeprime	1199	854	4707	936	1103	4382	644	635	2213	660	869	577	558	5277	173	265	935
tRNA-Asn-GTT-2_other	1428	1016	2230	743	1087	2783	319	324	1077	561	746	185	168	1807	83	77	382
tRNA-Asn-GTT-2_antisense	0	0	0	0	0	0	0	0	1	1	0	0	0	0	0	0	0
tRNA-Asn-GTT-3_wholecounts	4	0	7	1	0	4	0	0	3	0	0	0	0	4	0	1	1
tRNA-Asn-GTT-3_fiveprime	2458	1110	4298	1410	1679	4607	800	753	1588	1113	1048	315	221	2194	153	128	480
tRNA-Asn-GTT-3_threeprime	4606	2331	38806	5132	4055	35366	2139	1883	17461	2534	3083	1361	1324	30458	519	764	6010
tRNA-Asn-GTT-3_other	2163	1491	5691	1467	1845	6088	548	546	2601	940	1224	318	278	4541	129	142	923
tRNA-Asn-GTT-3_antisense	1	1	5	3	3	9	1	1	1	0	1	1	0	0	0	0	1
tRNA-Asn-GTT-4_wholecounts	0	0	0	0	0	0	0	0	0	0	0	0	0	0	0	0	0
tRNA-Asn-GTT-4_fiveprime	8	3	19	3	6	28	0	3	5	2	5	2	0	9	0	0	2
tRNA-Asn-GTT-4_threeprime	1	2	11	0	2	6	1	3	7	0	0	3	1	6	0	0	1
tRNA-Asn-GTT-4_other	131	88	410	73	110	371	48	41	199	53	82	26	21	254	11	10	81
tRNA-Asn-GTT-4_antisense	0	0	2	0	2	4	0	2	0	0	0	0	0	0	0	0	0
tRNA-Asn-GTT-5_wholecounts	0	0	0	0	0	0	0	0	0	0	0	0	0	0	0	0	0
tRNA-Asn-GTT-5_fiveprime	17	5	10	8	12	13	3	3	5	8	5	2	0	5	1	0	1
tRNA-Asn-GTT-5_threeprime	5	5	32	3	6	33	3	5	16	1	5	4	1	24	0	1	4
tRNA-Asn-GTT-5_other	5	2	6	3	3	9	3	2	4	1	0	0	1	6	0	0	1
tRNA-Asn-GTT-5_antisense	0	0	0	0	0	0	0	1	0	0	0	0	0	0	0	0	0
tRNA-Asp-GTC-1_wholecounts	459	155	2149	466	356	2157	450	169	847	437	409	56	94	889	99	264	351
tRNA-Asp-GTC-1_fiveprime	4756	3538	31958	5269	5226	32737	1865	2059	25040	2420	3445	1360	1743	43670	522	1322	5366
tRNA-Asp-GTC-1_threeprime	2742	1865	36713	4421	2703	33107	2649	1679	42800	1892	2426	1947	2823	81357	563	2305	11683
tRNA-Asp-GTC-1_other	3716	3274	19607	3700	3476	17275	1196	1323	11138	1735	2676	1107	1510	14969	254	840	3173
tRNA-Asp-GTC-1_antisense	0	0	3	1	1	2	0	0	1	1	1	0	0	3	0	0	0
tRNA-Asp-GTC-2_wholecounts	153	173	332	224	286	342	228	167	182	269	273	48	43	170	57	87	61
tRNA-Asp-GTC-2_fiveprime	2664	2223	9047	2032	2829	9092	744	1145	6614	1248	1689	478	632	10331	213	419	1360
tRNA-Asp-GTC-2_threeprime	1177	822	8763	1192	867	8346	763	616	11446	641	741	478	721	21558	151	631	2897
tRNA-Asp-GTC-2_other	2125	1903	8403	1741	1938	8084	590	646	4943	850	1435	578	804	7113	134	458	1598
tRNA-Asp-GTC-2_antisense	0	1	3	2	6	5	0	3	6	2	5	1	1	6	0	1	1
tRNA-Asp-GTC-3_wholecounts	0	0	0	0	0	0	0	0	0	0	0	0	0	0	0	0	0
tRNA-Asp-GTC-3_fiveprime	3538	2985	9759	2711	3998	10083	838	1361	4763	1522	2318	570	684	5926	229	417	1102
tRNA-Asp-GTC-3_threeprime	13	14	38	10	4	37	3	4	12	6	7	1	1	13	2	0	2
tRNA-Asp-GTC-3_other	48	69	174	59	73	165	14	19	129	14	35	25	47	228	3	16	11
tRNA-Asp-GTC-3_antisense	0	0	0	0	0	0	0	0	0	0	0	0	0	0	0	0	0
tRNA-Asp-GTC-4_wholecounts	0	0	0	0	0	0	0	0	0	0	0	0	0	0	0	0	0
tRNA-Asp-GTC-4_fiveprime	4200	3327	24097	4243	4575	24233	1528	1788	22279	1984	2932	1284	1652	40783	439	1172	4373
tRNA-Asp-GTC-4_threeprime	2	2	20	1	2	20	0	0	14	1	2	0	0	17	0	1	2
tRNA-Asp-GTC-4_other	994	1091	4294	1169	1092	3947	407	519	3160	619	914	371	522	3716	58	277	619
tRNA-Asp-GTC-4_antisense	0	0	0	0	0	0	0	0	0	0	0	0	0	1	0	0	0
tRNA-Cys-GCA-1_wholecounts	19	2	37	8	4	26	12	1	12	15	6	0	0	12	1	5	7
tRNA-Cys-GCA-1_fiveprime	3761	1368	16993	5611	3519	18680	1372	930	14982	2854	3258	1019	592	17612	342	540	3562
tRNA-Cys-GCA-1_threeprime	393	221	2202	533	227	1468	154	99	705	245	339	37	32	546	38	65	445
tRNA-Cys-GCA-1_other	26343	17960	36883	19457	22583	42878	5191	4352	18851	10386	16191	3613	2121	19764	1035	1267	5974
tRNA-Cys-GCA-1_antisense	0	0	0	0	0	0	0	0	0	0	0	0	0	0	0	0	0
tRNA-Cys-GCA-10_wholecounts	0	0	0	0	0	0	0	0	0	0	0	0	1	2	0	0	0
tRNA-Cys-GCA-10_fiveprime	832	294	3675	1319	949	3942	258	194	2210	646	780	97	53	1494	50	84	534
tRNA-Cys-GCA-10_threeprime	7	6	25	12	3	24	3	2	23	5	6	1	2	4	2	1	1
tRNA-Cys-GCA-10_other	21695	15361	28242	15623	18508	32998	3960	3291	13444	8126	12812	2734	1520	13293	779	906	4292
tRNA-Cys-GCA-10_antisense	0	0	0	0	0	0	0	0	0	0	0	0	0	0	0	0	0
tRNA-Cys-GCA-11_wholecounts	0	0	0	0	0	0	0	0	0	0	0	0	0	0	0	0	0
tRNA-Cys-GCA-11_fiveprime	8	5	26	10	13	38	5	8	28	12	12	1	0	9	3	6	7
tRNA-Cys-GCA-11_threeprime	234	183	1316	395	165	822	75	80	422	190	249	19	24	259	30	42	281
tRNA-Cys-GCA-11_other	628	500	1484	489	524	1222	148	170	766	243	385	99	106	825	34	80	318
tRNA-Cys-GCA-11_antisense	0	0	0	0	0	0	0	0	0	0	0	0	0	0	0	0	0
tRNA-Cys-GCA-12_wholecounts	0	0	0	0	0	0	0	0	0	0	0	0	1	0	0	0	0
tRNA-Cys-GCA-12_fiveprime	829	293	3647	1315	946	3924	254	194	2192	643	776	97	53	1487	50	84	532
tRNA-Cys-GCA-12_threeprime	46	47	199	72	67	174	18	27	94	42	74	8	4	53	7	8	49
tRNA-Cys-GCA-12_other	20963	14990	24690	14839	18031	30340	3759	3109	11691	7835	12417	2638	1415	11563	736	818	3726
tRNA-Cys-GCA-12_antisense	0	0	0	0	0	0	0	0	0	0	0	0	0	1	0	0	0
tRNA-Cys-GCA-13_wholecounts	0	0	0	0	0	0	0	0	0	0	0	0	0	0	0	0	0
tRNA-Cys-GCA-13_fiveprime	10	9	64	19	9	76	8	7	37	15	13	2	1	73	1	1	15
tRNA-Cys-GCA-13_threeprime	219	180	1140	371	154	665	70	78	364	185	238	18	23	195	28	41	262
tRNA-Cys-GCA-13_other	19084	14022	22063	13600	16924	27927	3431	2870	10545	7148	11582	2491	1331	10642	672	761	3418
tRNA-Cys-GCA-13_antisense	0	0	0	0	0	0	0	0	0	0	0	0	0	0	0	0	0
tRNA-Cys-GCA-14_wholecounts	0	0	0	0	0	0	0	0	0	1	0	0	0	0	0	0	0
tRNA-Cys-GCA-14_fiveprime	829	293	3645	1315	946	3922	254	194	2192	644	776	97	53	1487	50	84	532
tRNA-Cys-GCA-14_threeprime	216	178	1080	355	155	618	68	76	350	180	235	16	23	188	27	40	244
tRNA-Cys-GCA-14_other	21000	14997	24795	14868	18044	30414	3769	3112	11748	7848	12409	2640	1410	11601	738	820	3728
tRNA-Cys-GCA-14_antisense	0	0	0	0	0	0	0	0	0	0	0	0	0	0	0	0	0
tRNA-Cys-GCA-15_wholecounts	0	0	0	0	0	0	0	0	0	0	0	0	0	0	0	0	0
tRNA-Cys-GCA-15_fiveprime	821	289	3590	1301	935	3838	247	188	2134	631	764	95	52	1469	46	82	506
tRNA-Cys-GCA-15_threeprime	150	141	725	232	97	441	47	56	246	133	184	10	11	130	14	22	175
tRNA-Cys-GCA-15_other	19364	14097	22584	13837	17101	28479	3503	2921	10840	7287	11760	2502	1353	10789	685	779	3466
tRNA-Cys-GCA-15_antisense	0	0	0	0	0	0	0	0	0	0	0	0	0	0	0	0	0
tRNA-Cys-GCA-16_wholecounts	1	1	6	1	1	3	0	0	8	1	2	0	0	0	2	1	0
tRNA-Cys-GCA-16_fiveprime	31	9	96	27	19	103	7	5	43	14	16	6	1	58	3	0	12
tRNA-Cys-GCA-16_threeprime	385	219	2188	529	223	1445	149	98	703	242	335	36	32	534	37	64	439
tRNA-Cys-GCA-16_other	21689	15355	28245	15618	18509	32992	3960	3293	13439	8122	12811	2730	1522	13289	780	907	4290
tRNA-Cys-GCA-16_antisense	0	0	0	0	0	0	0	0	0	0	0	0	0	0	0	0	0
tRNA-Cys-GCA-17_wholecounts	2	0	7	1	1	9	4	1	3	5	3	0	0	1	1	0	0
tRNA-Cys-GCA-17_fiveprime	839	298	3706	1330	958	3985	262	200	2248	643	786	100	56	1565	50	86	545
tRNA-Cys-GCA-17_threeprime	384	219	2187	529	223	1445	149	98	703	242	335	36	32	534	37	64	439
tRNA-Cys-GCA-17_other	21688	15357	28236	15620	18512	32992	3959	3290	13442	8120	12816	2733	1517	13285	780	907	4295
tRNA-Cys-GCA-17_antisense	0	0	0	0	0	0	0	0	0	0	0	0	0	0	0	0	0
tRNA-Cys-GCA-18_wholecounts	0	0	0	0	0	0	0	0	0	0	0	0	0	0	0	0	0
tRNA-Cys-GCA-18_fiveprime	3	2	17	8	3	19	3	1	11	3	1	0	0	15	0	2	0
tRNA-Cys-GCA-18_threeprime	215	179	1057	348	150	604	69	75	343	175	232	15	24	188	27	38	236
tRNA-Cys-GCA-18_other	19876	14387	22823	13865	16977	28165	3465	2825	10535	7244	11543	2476	1270	10500	673	744	3435
tRNA-Cys-GCA-18_antisense	0	0	0	0	0	0	0	0	0	0	0	0	0	0	0	0	0
tRNA-Cys-GCA-19_wholecounts	0	0	0	0	0	0	0	0	0	0	0	0	0	0	0	0	0
tRNA-Cys-GCA-19_fiveprime	475	188	1707	652	558	1839	127	128	1007	353	466	61	33	668	21	40	246
tRNA-Cys-GCA-19_threeprime	9	6	28	16	5	20	0	3	15	6	9	1	0	7	2	0	7
tRNA-Cys-GCA-19_other	1641	1266	3395	1413	1910	4237	386	478	2049	813	1394	306	328	2061	83	188	599
tRNA-Cys-GCA-19_antisense	0	0	0	0	0	0	0	0	0	0	0	0	0	0	0	0	0
tRNA-Cys-GCA-2_wholecounts	111	14	219	82	18	163	104	11	104	64	60	5	3	85	11	18	43
tRNA-Cys-GCA-2_fiveprime	3762	1368	16997	5613	3517	18686	1373	929	14982	2852	3261	1021	591	17613	342	541	3561
tRNA-Cys-GCA-2_threeprime	9791	8503	58031	16994	7263	43480	4568	4275	29038	8255	12454	1046	954	13667	1360	2194	12171
tRNA-Cys-GCA-2_other	26370	17964	36971	19454	22584	42945	5190	4355	18888	10395	16209	3606	2121	19793	1036	1274	5994
tRNA-Cys-GCA-2_antisense	0	0	0	0	0	0	0	0	0	0	0	0	0	0	0	0	0
tRNA-Cys-GCA-21_wholecounts	1	0	1	0	0	2	0	0	0	0	0	0	0	0	0	0	0
tRNA-Cys-GCA-21_fiveprime	11	5	17	9	12	21	5	3	15	7	6	1	0	16	0	3	4
tRNA-Cys-GCA-21_threeprime	382	219	2183	531	221	1440	147	97	694	243	335	37	33	527	37	64	441
tRNA-Cys-GCA-21_other	21263	15214	27417	15264	18240	32198	3840	3201	12944	7908	12537	2678	1478	12919	761	876	4174
tRNA-Cys-GCA-21_antisense	0	0	0	0	0	0	0	0	0	0	0	0	0	0	0	0	0
tRNA-Cys-GCA-24_wholecounts	0	0	0	0	0	0	0	0	0	0	0	0	0	0	0	0	0
tRNA-Cys-GCA-24_fiveprime	827	289	3597	1312	939	3875	250	194	2160	639	775	97	53	1467	49	84	530
tRNA-Cys-GCA-24_threeprime	6	11	14	10	7	3	6	6	3	13	7	0	0	0	1	2	0
tRNA-Cys-GCA-24_other	13950	10943	16331	10782	13626	21514	2682	2277	8145	5748	9653	2061	1121	8764	558	650	2854
tRNA-Cys-GCA-24_antisense	0	1	0	0	0	0	0	0	0	0	0	0	0	0	0	0	0
tRNA-Cys-GCA-25_wholecounts	0	0	0	0	0	0	0	0	0	0	0	0	0	0	0	0	0
tRNA-Cys-GCA-25_fiveprime	19	6	52	12	12	62	5	9	36	14	26	3	2	37	2	1	8
tRNA-Cys-GCA-25_threeprime	214	178	1055	348	150	604	67	75	337	175	232	15	23	187	27	38	235
tRNA-Cys-GCA-25_other	14837	11508	16104	10718	13644	21421	2567	2156	7526	5589	9292	1986	979	7697	521	571	2554
tRNA-Cys-GCA-25_antisense	0	0	0	0	0	0	0	0	0	0	0	0	0	0	0	0	0
tRNA-Cys-GCA-3_wholecounts	432	53	624	208	64	468	409	55	413	315	225	31	25	349	81	139	174
tRNA-Cys-GCA-3_fiveprime	3768	1371	17023	5615	3520	18733	1377	933	15012	2859	3268	1019	592	17633	343	544	3583
tRNA-Cys-GCA-3_threeprime	9673	8502	53104	16074	6950	39246	4548	4285	27231	8119	12242	1031	1012	14981	1433	2235	12295
tRNA-Cys-GCA-3_other	26691	18305	37292	19784	22971	43628	5287	4516	18901	10631	16547	3648	2172	19976	1070	1318	6197
tRNA-Cys-GCA-3_antisense	0	1	0	0	0	0	0	0	0	0	0	0	0	0	0	0	0
tRNA-Cys-GCA-4_wholecounts	2	0	7	1	1	9	3	1	3	5	3	0	0	1	1	1	0
tRNA-Cys-GCA-4_fiveprime	832	293	3674	1319	948	3942	258	194	2210	645	780	97	53	1494	50	84	534
tRNA-Cys-GCA-4_threeprime	385	219	2187	529	223	1445	149	98	703	242	335	36	32	534	37	64	439
tRNA-Cys-GCA-4_other	21696	15360	28232	15619	18507	32990	3960	3290	13446	8125	12809	2731	1520	13285	780	907	4290
tRNA-Cys-GCA-4_antisense	0	0	0	0	0	0	0	0	0	0	0	0	0	0	0	0	0
tRNA-Cys-GCA-5_wholecounts	197	14	373	154	44	318	190	13	234	169	116	3	10	73	19	46	62
tRNA-Cys-GCA-5_fiveprime	833	294	3679	1321	948	3945	258	194	2211	648	782	98	53	1495	50	84	534
tRNA-Cys-GCA-5_threeprime	9780	8500	58033	17017	7265	43518	4572	4282	29065	8272	12478	1044	959	13664	1356	2209	12159
tRNA-Cys-GCA-5_other	21699	15366	28320	15627	18532	33077	3966	3297	13497	8133	12830	2729	1523	13320	781	909	4311
tRNA-Cys-GCA-5_antisense	0	0	0	0	0	0	0	0	0	0	0	0	0	0	0	0	0
tRNA-Cys-GCA-6_wholecounts	0	0	0	0	0	1	0	0	0	0	0	0	0	0	0	0	2
tRNA-Cys-GCA-6_fiveprime	832	293	3675	1319	948	3943	258	194	2210	645	780	97	53	1494	50	84	534
tRNA-Cys-GCA-6_threeprime	16	9	60	22	6	62	3	4	28	10	12	1	0	15	2	0	12
tRNA-Cys-GCA-6_other	21693	15361	28243	15617	18509	32993	3959	3294	13446	8126	12809	2730	1520	13280	780	906	4294
tRNA-Cys-GCA-6_antisense	0	0	0	0	0	0	0	0	0	0	0	0	0	0	0	0	0
tRNA-Cys-GCA-7_wholecounts	9	2	20	2	3	9	4	1	10	3	3	1	0	9	1	1	3
tRNA-Cys-GCA-7_fiveprime	830	292	3647	1315	946	3926	254	194	2192	643	776	97	53	1487	50	84	534
tRNA-Cys-GCA-7_threeprime	9509	8466	52610	15973	6910	38855	4386	4258	26887	8025	12080	1014	999	14630	1396	2169	12132
tRNA-Cys-GCA-7_other	22031	15709	28594	15957	18891	33668	4052	3455	13454	8365	13151	2773	1570	13470	816	953	4492
tRNA-Cys-GCA-7_antisense	0	1	0	0	0	0	0	0	0	0	0	0	0	0	0	0	0
tRNA-Cys-GCA-8_wholecounts	3	0	1	0	2	3	2	0	5	2	0	0	0	1	0	2	0
tRNA-Cys-GCA-8_fiveprime	806	287	3474	1277	927	3684	245	187	2068	618	747	94	49	1366	44	78	470
tRNA-Cys-GCA-8_threeprime	180	136	860	271	223	835	74	88	410	164	258	18	22	275	19	42	158
tRNA-Cys-GCA-8_other	22031	15700	28590	15954	18889	33676	4055	3456	13452	8366	13151	2769	1573	13477	815	952	4494
tRNA-Cys-GCA-8_antisense	0	1	0	0	0	0	0	0	0	0	0	0	0	0	0	0	0
tRNA-Cys-GCA-9_wholecounts	1	0	1	1	1	1	1	0	0	0	0	0	0	0	0	0	0
tRNA-Cys-GCA-9_fiveprime	808	279	3495	1278	924	3802	245	189	2117	637	766	99	53	1446	49	80	524
tRNA-Cys-GCA-9_threeprime	232	185	1281	386	162	766	74	80	415	189	249	19	23	223	30	43	280
tRNA-Cys-GCA-9_other	1641	1266	3393	1410	1907	4240	388	479	2052	813	1392	306	328	2064	83	190	601
tRNA-Cys-GCA-9_antisense	0	0	0	0	0	0	0	0	0	0	0	0	0	0	0	0	0
tRNA-Gln-CTG-1_wholecounts	6	1	8	2	2	9	2	0	4	2	2	0	2	9	0	2	0
tRNA-Gln-CTG-1_fiveprime	1100	403	7744	1165	747	7654	406	279	3794	478	698	185	180	7452	101	101	1087
tRNA-Gln-CTG-1_threeprime	54085	25332	119146	34783	32442	110307	17435	13808	45067	27252	24224	6574	3162	36886	2953	2662	5429
tRNA-Gln-CTG-1_other	16946	16061	33796	20562	29819	51957	6420	9168	19793	18005	25911	5514	4781	36214	2924	1786	5717
tRNA-Gln-CTG-1_antisense	0	1	0	3	1	0	0	0	0	0	0	0	1	0	0	0	0
tRNA-Gln-CTG-2_wholecounts	371	96	911	221	184	1082	360	103	495	278	323	52	116	939	64	170	152
tRNA-Gln-CTG-2_fiveprime	2136	653	14562	2076	1323	13741	1430	599	6917	1213	1578	323	379	13594	266	552	2277
tRNA-Gln-CTG-2_threeprime	157447	89488	316154	113592	108041	356769	50282	42242	144989	79922	84721	22889	13366	150737	10163	10353	26774
tRNA-Gln-CTG-2_other	31706	24473	123833	38999	45218	146927	12400	14175	59924	27484	37880	7827	6903	92611	4167	3023	13512
tRNA-Gln-CTG-2_antisense	0	1	0	0	1	2	1	1	0	0	1	0	2	1	0	0	0
tRNA-Gln-CTG-3_wholecounts	143	34	285	72	58	273	124	34	140	92	84	26	25	218	15	61	52
tRNA-Gln-CTG-3_fiveprime	2136	653	14562	2076	1323	13741	1430	599	6917	1213	1578	323	379	13594	266	552	2277
tRNA-Gln-CTG-3_threeprime	54640	25441	124405	35316	32820	115480	17644	13943	46734	27475	24505	6624	3241	39611	2988	2740	5811
tRNA-Gln-CTG-3_other	31706	24473	123833	39000	45217	146935	12401	14175	59919	27484	37882	7827	6902	92612	4167	3024	13513
tRNA-Gln-CTG-3_antisense	0	1	0	0	1	2	1	1	0	0	1	0	2	1	0	0	0
tRNA-Gln-CTG-4_wholecounts	27	4	61	16	18	56	13	3	14	3	7	4	5	33	1	9	6
tRNA-Gln-CTG-4_fiveprime	115	29	723	94	63	610	27	16	96	25	32	5	11	400	11	19	90
tRNA-Gln-CTG-4_threeprime	54511	25424	123786	35221	32767	114968	17606	13925	46505	27410	24460	6613	3228	39213	2989	2711	5745
tRNA-Gln-CTG-4_other	19662	18499	54771	25361	36743	76129	8052	10991	29379	20513	30007	6444	5673	51081	3098	2279	7832
tRNA-Gln-CTG-4_antisense	0	1	0	0	1	2	1	1	0	0	1	0	2	1	0	0	0
tRNA-Gln-CTG-5_wholecounts	6	2	9	3	5	10	2	2	8	0	7	1	3	2	0	3	2
tRNA-Gln-CTG-5_fiveprime	25	10	246	36	20	184	23	13	70	11	21	2	6	174	4	6	36
tRNA-Gln-CTG-5_threeprime	398	196	910	189	221	964	105	108	393	168	161	56	30	413	22	22	63
tRNA-Gln-CTG-5_other	19815	18597	55094	25442	36896	76505	8178	11113	29942	20708	30226	6488	5712	51579	3130	2291	7945
tRNA-Gln-CTG-5_antisense	0	1	0	0	1	2	1	1	0	0	1	0	2	1	0	0	0
tRNA-Gln-TTG-1_wholecounts	9	4	76	8	6	78	13	4	29	15	11	5	4	48	2	13	5
tRNA-Gln-TTG-1_fiveprime	486	194	1294	316	351	1672	108	79	720	179	206	81	64	1307	34	25	152
tRNA-Gln-TTG-1_threeprime	54457	25406	124164	35210	32740	115261	17680	13941	46897	27412	24444	6628	3232	39648	2988	2724	5775
tRNA-Gln-TTG-1_other	9496	6416	25398	7267	9495	27359	3280	3216	11803	4942	6384	1956	1537	17664	604	738	2320
tRNA-Gln-TTG-1_antisense	0	1	0	0	1	2	1	1	0	0	1	0	1	1	0	0	0
tRNA-Gln-TTG-2_wholecounts	0	0	2	2	0	13	0	0	3	3	0	0	0	1	0	0	0
tRNA-Gln-TTG-2_fiveprime	469	182	1089	281	325	1431	87	69	610	161	176	76	54	1072	31	21	113
tRNA-Gln-TTG-2_threeprime	54006	25267	117892	34598	32308	108832	17382	13731	44520	27133	24151	6536	3157	35955	2926	2627	5269
tRNA-Gln-TTG-2_other	3443	2193	5299	1759	1822	6159	811	735	2664	1181	1467	507	381	3540	172	141	439
tRNA-Gln-TTG-2_antisense	0	0	0	0	0	0	0	0	0	0	0	0	0	0	0	0	0
tRNA-Gln-TTG-3_wholecounts	8	6	71	7	7	74	13	6	28	12	11	4	5	46	2	12	6
tRNA-Gln-TTG-3_fiveprime	473	189	1182	301	337	1495	96	78	686	168	204	78	60	1141	29	24	127
tRNA-Gln-TTG-3_threeprime	54466	25382	124148	35157	32714	115286	17657	13955	46882	27406	24449	6637	3236	39688	2983	2728	5780
tRNA-Gln-TTG-3_other	9496	6416	25398	7267	9495	27361	3280	3216	11803	4942	6384	1956	1537	17663	604	738	2320
tRNA-Gln-TTG-3_antisense	0	1	0	0	1	2	1	1	0	0	1	0	1	1	0	0	0
tRNA-Gln-TTG-4_wholecounts	0	0	0	0	0	0	0	0	0	0	0	0	0	0	0	0	0
tRNA-Gln-TTG-4_fiveprime	13	7	20	7	10	32	1	3	21	13	7	2	5	27	0	0	2
tRNA-Gln-TTG-4_threeprime	0	0	3	0	1	3	0	0	1	0	1	0	0	0	0	0	0
tRNA-Gln-TTG-4_other	53	38	138	36	45	171	17	20	60	13	23	12	5	64	2	5	8
tRNA-Gln-TTG-4_antisense	0	0	0	0	0	0	0	0	0	0	0	0	0	0	0	0	0
tRNA-Gln-TTG-5_wholecounts	0	0	1	0	0	0	0	0	0	0	0	0	0	0	0	0	0
tRNA-Gln-TTG-5_fiveprime	446	173	889	257	304	1220	80	63	542	152	168	73	51	907	26	20	94
tRNA-Gln-TTG-5_threeprime	53871	25213	116249	34438	32143	107555	17340	13670	44084	27053	24060	6525	3135	35476	2913	2604	5152
tRNA-Gln-TTG-5_other	3353	2153	4871	1676	1763	5822	799	721	2579	1160	1435	504	379	3417	168	137	412
tRNA-Gln-TTG-5_antisense	0	0	0	0	0	0	0	0	0	0	0	0	0	1	0	0	0
tRNA-Glu-CTC-1_wholecounts	860	329	3552	782	564	3047	1101	366	1907	977	842	153	223	1843	208	536	514
tRNA-Glu-CTC-1_fiveprime	8612	3840	105749	14063	4821	83138	6376	3440	81132	6126	6046	3329	3118	101401	1355	3243	17447
tRNA-Glu-CTC-1_threeprime	21231	11254	183051	24484	16669	156873	12731	8645	102421	12549	13869	4141	4739	130902	2511	5167	22935
tRNA-Glu-CTC-1_other	33494	18344	96478	23827	20794	84163	8717	7353	49812	12641	14142	4836	4147	48703	1824	3301	10021
tRNA-Glu-CTC-1_antisense	0	0	0	0	0	0	0	0	0	0	1	0	0	1	0	0	0
tRNA-Glu-CTC-2_wholecounts	19	3	52	14	7	47	16	3	40	13	6	1	5	28	5	6	6
tRNA-Glu-CTC-2_fiveprime	894	658	5019	951	793	3674	401	404	4265	607	853	376	465	7209	111	360	1167
tRNA-Glu-CTC-2_threeprime	6780	4966	17581	6326	8196	24197	1817	3026	7856	4208	4884	1043	1064	6411	502	799	1617
tRNA-Glu-CTC-2_other	680	533	1402	348	477	1323	158	179	930	244	328	135	176	978	24	105	202
tRNA-Glu-CTC-2_antisense	1	0	0	0	0	0	0	0	0	0	0	0	0	0	0	0	0
tRNA-Glu-CTC-5_wholecounts	0	0	0	0	0	0	0	0	0	0	0	0	0	0	0	0	0
tRNA-Glu-CTC-5_fiveprime	444	389	1868	433	459	1413	189	236	1373	312	537	177	270	1813	61	185	357
tRNA-Glu-CTC-5_threeprime	18	8	44	19	13	61	7	6	20	8	5	4	3	19	1	1	1
tRNA-Glu-CTC-5_other	3	1	18	2	5	12	2	1	14	2	3	0	0	5	0	1	1
tRNA-Glu-CTC-5_antisense	0	0	0	0	0	0	0	0	0	0	0	0	0	0	0	0	0
tRNA-Glu-TTC-1_wholecounts	426	87	1177	330	187	1165	708	116	670	554	390	70	51	810	95	148	144
tRNA-Glu-TTC-1_fiveprime	2707	1259	16862	1949	1121	13348	1846	828	20762	1471	1585	1691	1632	46756	266	737	3203
tRNA-Glu-TTC-1_threeprime	9918	3992	48791	8665	6737	45781	8812	3874	28159	7872	6402	1792	1926	45046	1509	2176	7302
tRNA-Glu-TTC-1_other	5830	3725	22948	4639	4902	22205	2151	1802	12556	3404	3661	1802	1605	19892	448	778	2088
tRNA-Glu-TTC-1_antisense	0	0	0	0	0	0	0	0	0	0	2	0	0	0	0	0	0
tRNA-Glu-TTC-2_wholecounts	298	71	841	229	196	943	407	114	357	402	376	49	47	512	76	150	62
tRNA-Glu-TTC-2_fiveprime	1785	955	12085	1489	961	10227	1156	610	12841	956	1008	1394	1298	35688	203	443	2111
tRNA-Glu-TTC-2_threeprime	4719	1808	28869	4571	3636	27120	3956	1758	12892	3459	3077	699	811	21115	546	1028	3006
tRNA-Glu-TTC-2_other	5830	3725	22949	4641	4902	22203	2151	1803	12556	3404	3662	1802	1605	19895	448	778	2088
tRNA-Glu-TTC-2_antisense	0	0	0	0	0	0	0	0	0	0	3	0	0	0	0	0	0
tRNA-Glu-TTC-3_wholecounts	3	2	9	1	0	11	1	0	8	3	0	0	0	6	1	2	0
tRNA-Glu-TTC-3_fiveprime	371	344	1810	362	345	1408	156	197	1401	227	420	161	234	2153	49	158	330
tRNA-Glu-TTC-3_threeprime	12559	8513	103022	14399	11722	92324	5808	5780	69474	7242	8348	3224	3730	99324	1148	2595	11301
tRNA-Glu-TTC-3_other	1459	1323	5197	1040	954	3968	419	406	2949	533	660	207	220	2628	77	184	460
tRNA-Glu-TTC-3_antisense	0	0	0	1	0	0	0	0	0	0	0	0	0	1	0	0	0
tRNA-Gly-ACC-1_wholecounts	0	0	0	0	0	0	0	0	0	0	0	0	0	1	0	0	0
tRNA-Gly-ACC-1_fiveprime	10121	6572	19960	7819	10228	28865	4337	6657	14530	7840	7559	1642	1423	9780	625	1092	1697
tRNA-Gly-ACC-1_threeprime	27752	14306	87048	17616	18244	57638	11122	9293	36705	13952	11617	4290	4139	46460	1449	2842	6414
tRNA-Gly-ACC-1_other	455	283	915	281	443	952	163	168	646	245	274	99	101	709	26	42	80
tRNA-Gly-ACC-1_antisense	1	0	0	0	0	0	0	0	0	0	0	0	0	0	0	0	0
tRNA-Gly-CCC-1_wholecounts	195	88	870	190	179	954	177	112	447	237	293	34	71	470	47	155	116
tRNA-Gly-CCC-1_fiveprime	558	444	7477	965	656	6477	396	338	5662	414	696	207	321	7044	79	245	1207
tRNA-Gly-CCC-1_threeprime	4158	2566	34932	5731	4790	32771	2314	2143	20218	3286	3941	1191	1372	30931	558	1170	4261
tRNA-Gly-CCC-1_other	900	721	3377	721	710	2660	332	311	2102	425	596	215	224	1766	44	146	411
tRNA-Gly-CCC-1_antisense	0	1	0	0	0	0	0	0	0	1	1	0	0	0	0	0	0
tRNA-Gly-CCC-2_wholecounts	1	0	7	0	0	7	2	1	5	1	2	0	0	7	0	1	1
tRNA-Gly-CCC-2_fiveprime	2	4	43	4	6	37	4	2	39	1	11	8	0	62	1	2	7
tRNA-Gly-CCC-2_threeprime	1398	1018	6625	1175	1075	4762	630	664	3420	703	963	431	518	3238	121	341	846
tRNA-Gly-CCC-2_other	1826	1912	3066	1355	1600	5221	545	640	3634	901	1526	694	545	3087	112	257	533
tRNA-Gly-CCC-2_antisense	0	0	0	0	0	0	0	0	0	0	0	0	0	0	0	0	1
tRNA-Gly-CCC-3_wholecounts	2	0	12	1	0	8	3	1	6	3	3	0	1	8	0	5	2
tRNA-Gly-CCC-3_fiveprime	32	19	229	31	20	249	52	18	381	23	28	22	20	434	6	16	68
tRNA-Gly-CCC-3_threeprime	1410	1007	6710	1162	1115	4768	641	663	3466	711	986	442	522	3225	123	332	826
tRNA-Gly-CCC-3_other	1825	1911	3067	1354	1600	5221	544	639	3630	900	1526	694	545	3085	112	257	533
tRNA-Gly-CCC-3_antisense	0	0	0	0	0	0	0	0	0	0	0	0	0	0	0	0	1
tRNA-Gly-CCC-4_wholecounts	0	0	0	0	0	0	0	0	0	0	0	0	0	0	0	0	0
tRNA-Gly-CCC-4_fiveprime	27	15	181	25	19	191	44	14	310	13	20	19	18	398	6	13	61
tRNA-Gly-CCC-4_threeprime	1411	1021	6525	1149	1101	4687	633	648	3312	687	953	420	515	3099	120	319	813
tRNA-Gly-CCC-4_other	1786	1896	2803	1320	1574	5037	511	623	3215	859	1482	694	540	2827	107	247	489
tRNA-Gly-CCC-4_antisense	0	0	0	0	0	0	0	0	0	0	0	0	0	0	0	0	1
tRNA-Gly-GCC-1_wholecounts	58	9	327	54	26	246	35	23	133	61	51	13	22	170	17	58	59
tRNA-Gly-GCC-1_fiveprime	3201	1579	26051	4369	2821	26140	2010	1285	20292	1909	2519	1463	1211	27374	421	822	4674
tRNA-Gly-GCC-1_threeprime	595	296	5173	614	472	3220	255	215	1971	367	511	107	182	2487	75	275	841
tRNA-Gly-GCC-1_other	35742	30225	168451	36136	34088	160912	10990	11751	105378	16349	27181	12068	11496	119996	2365	6828	21595
tRNA-Gly-GCC-1_antisense	0	0	0	0	0	0	0	0	0	0	0	0	0	0	0	0	0
tRNA-Gly-GCC-2_wholecounts	441	110	2257	437	300	2499	436	143	1048	327	398	57	104	1175	73	335	319
tRNA-Gly-GCC-2_fiveprime	21184	9033	210675	34099	12089	220766	19941	8437	215219	12535	13989	14428	12174	339494	2932	7023	40817
tRNA-Gly-GCC-2_threeprime	2306	1399	20767	2533	1883	16022	1583	1118	11492	1342	1928	672	1080	16502	318	1194	3866
tRNA-Gly-GCC-2_other	35746	30225	168455	36138	34089	160907	10990	11749	105383	16348	27181	12067	11495	119996	2364	6828	21595
tRNA-Gly-GCC-2_antisense	0	0	0	0	0	0	0	0	0	0	0	0	0	0	0	0	0
tRNA-Gly-GCC-3_wholecounts	1	1	16	2	0	15	4	0	5	0	4	0	1	6	0	2	1
tRNA-Gly-GCC-3_fiveprime	20926	8899	206228	33415	11763	216698	19520	8267	212618	12151	13581	14357	12109	337260	2862	6808	40071
tRNA-Gly-GCC-3_threeprime	1095	880	4427	824	796	3101	481	493	2364	497	731	315	400	2082	67	245	523
tRNA-Gly-GCC-3_other	31352	27130	98430	27178	27269	104813	9067	10117	73432	13189	22004	11280	10519	84486	1912	5719	14698
tRNA-Gly-GCC-3_antisense	0	0	0	0	0	0	0	0	0	0	0	0	0	0	0	0	0
tRNA-Gly-GCC-4_wholecounts	2	1	12	4	1	12	1	1	5	2	1	0	0	8	0	1	6
tRNA-Gly-GCC-4_fiveprime	20989	8927	207244	33569	11844	217630	19602	8311	213200	12226	13660	14369	12128	337761	2874	6842	40215
tRNA-Gly-GCC-4_threeprime	924	709	3523	718	663	2605	388	401	1883	393	585	260	330	1801	57	207	428
tRNA-Gly-GCC-4_other	32699	28159	118967	29734	29569	121899	9586	10620	82372	14118	23598	11520	10849	94863	2033	5996	16502
tRNA-Gly-GCC-4_antisense	0	1	0	0	0	1	0	0	0	0	0	0	0	0	0	0	0
tRNA-Gly-TCC-1_wholecounts	53	30	211	67	68	249	89	60	110	111	110	18	35	242	18	66	45
tRNA-Gly-TCC-1_fiveprime	335	190	2150	326	366	2275	213	188	1316	249	301	123	142	2324	41	69	287
tRNA-Gly-TCC-1_threeprime	1707	1060	9819	1282	1423	7614	950	800	4303	927	1124	424	543	6921	182	376	1183
tRNA-Gly-TCC-1_other	1641	1068	7472	1362	1539	7156	561	605	3652	855	955	310	300	4659	113	166	710
tRNA-Gly-TCC-1_antisense	0	0	0	0	0	0	0	0	0	0	0	0	0	0	0	0	0
tRNA-His-GTG-1_wholecounts	0	0	0	0	0	2	0	0	0	0	1	0	1	2	0	0	1
tRNA-His-GTG-1_fiveprime	310	193	776	289	250	1158	96	96	500	168	172	68	48	526	22	30	130
tRNA-His-GTG-1_threeprime	12	13	76	21	24	108	7	11	28	18	14	6	4	60	2	3	12
tRNA-His-GTG-1_other	1102	855	1756	857	1101	2905	259	419	1008	590	819	205	189	1505	72	96	348
tRNA-His-GTG-1_antisense	0	0	0	0	1	1	0	0	0	1	0	0	0	0	0	0	0
tRNA-His-GTG-2_wholecounts	2674	458	10989	2232	1680	12762	2233	508	3460	1948	1659	397	416	8710	344	723	2360
tRNA-His-GTG-2_fiveprime	2378	1021	11080	2457	1525	11793	947	583	6457	1176	1247	467	296	8618	166	230	1757
tRNA-His-GTG-2_threeprime	56095	9246	207763	46819	21098	195469	33198	8415	56305	31076	19975	5395	3126	90458	6079	4491	36624
tRNA-His-GTG-2_other	9467	4875	38653	7869	6428	34714	2291	1740	14544	3345	4528	1358	1051	25513	455	513	5444
tRNA-His-GTG-2_antisense	0	0	0	0	0	2	0	0	0	0	0	0	0	0	0	0	0
tRNA-His-GTG-3_wholecounts	42	16	122	29	23	155	43	3	46	19	27	6	2	90	4	10	27
tRNA-His-GTG-3_fiveprime	219	110	267	82	106	251	69	56	163	82	89	22	18	135	7	6	34
tRNA-His-GTG-3_threeprime	22066	5205	98072	19344	10002	88732	11875	4488	25684	11647	8179	2321	1594	42733	2201	1429	16157
tRNA-His-GTG-3_other	5163	3029	16892	3618	3743	15055	1027	872	5782	1539	2260	645	533	10151	184	234	2265
tRNA-His-GTG-3_antisense	0	0	0	0	0	2	0	0	0	0	0	0	0	0	0	0	0
tRNA-Ile-AAT-1_wholecounts	0	0	2	1	1	3	0	1	2	4	1	1	0	0	0	1	0
tRNA-Ile-AAT-1_fiveprime	320	149	795	223	286	912	159	183	306	249	185	42	33	371	29	18	66
tRNA-Ile-AAT-1_threeprime	2484	1143	23419	2674	3470	26326	1257	1083	9937	1603	1676	616	622	18128	207	363	1827
tRNA-Ile-AAT-1_other	1525	843	5392	1132	1669	6428	399	420	2549	677	874	269	201	4323	69	128	512
tRNA-Ile-AAT-1_antisense	0	0	0	0	0	0	0	0	0	0	0	0	0	0	0	0	0
tRNA-Ile-AAT-2_wholecounts	0	0	0	0	0	0	0	0	0	0	0	0	0	0	0	0	0
tRNA-Ile-AAT-2_fiveprime	319	148	787	223	285	904	158	183	303	249	185	42	33	349	29	17	63
tRNA-Ile-AAT-2_threeprime	19	5	133	17	17	160	5	6	56	11	11	3	2	106	3	2	6
tRNA-Ile-AAT-2_other	17	14	44	16	17	55	12	7	29	8	13	7	8	31	1	1	3
tRNA-Ile-AAT-2_antisense	0	0	0	0	0	0	0	0	0	0	0	0	0	0	0	0	0
tRNA-Ile-AAT-3_wholecounts	0	0	0	0	0	0	0	0	0	0	0	0	0	0	0	0	0
tRNA-Ile-AAT-3_fiveprime	319	147	787	223	286	903	158	183	301	248	185	42	33	348	29	17	63
tRNA-Ile-AAT-3_threeprime	2486	1146	23200	2640	3442	26141	1214	1091	9829	1579	1659	614	608	17927	203	346	1802
tRNA-Ile-AAT-3_other	1420	794	5123	1097	1629	6244	376	406	2441	662	847	259	186	4166	66	123	499
tRNA-Ile-AAT-3_antisense	0	0	0	0	0	0	0	0	0	0	0	0	0	0	0	0	0
tRNA-Ile-AAT-4_wholecounts	0	0	0	0	0	0	0	0	0	0	0	0	0	0	0	0	0
tRNA-Ile-AAT-4_fiveprime	319	147	787	223	285	905	158	183	303	249	185	42	33	349	29	17	63
tRNA-Ile-AAT-4_threeprime	5	2	3	2	4	7	1	2	0	3	6	0	0	3	0	1	0
tRNA-Ile-AAT-4_other	97	47	230	53	56	175	24	25	97	30	44	12	14	84	3	6	19
tRNA-Ile-AAT-4_antisense	0	0	0	0	0	0	0	0	0	0	0	0	0	0	0	0	0
tRNA-Ile-TAT-1_wholecounts	2	0	2	1	0	1	0	0	0	0	1	0	0	2	0	0	0
tRNA-Ile-TAT-1_fiveprime	20	9	47	15	23	76	8	6	23	9	7	1	1	35	0	1	6
tRNA-Ile-TAT-1_threeprime	817	365	2692	702	760	2911	352	337	1211	498	350	210	146	2081	51	69	324
tRNA-Ile-TAT-1_other	896	415	1885	698	771	2044	373	307	1178	487	427	236	152	1890	70	57	285
tRNA-Ile-TAT-1_antisense	0	0	1	0	1	0	0	0	0	0	0	0	0	0	0	0	0
tRNA-Ile-TAT-2_wholecounts	0	2	1	0	1	0	1	1	1	0	2	0	0	0	0	1	0
tRNA-Ile-TAT-2_fiveprime	20	9	48	15	23	76	8	6	23	9	7	1	1	34	0	1	6
tRNA-Ile-TAT-2_threeprime	806	393	3743	737	760	3740	335	360	1940	494	410	229	192	3813	74	91	508
tRNA-Ile-TAT-2_other	939	399	1873	675	788	2046	382	318	1182	498	437	238	170	2002	66	65	278
tRNA-Ile-TAT-2_antisense	0	0	1	0	0	0	0	0	0	0	0	0	0	0	0	0	0
tRNA-Ile-TAT-3_wholecounts	0	0	0	0	0	0	0	0	0	0	0	0	0	0	0	0	0
tRNA-Ile-TAT-3_fiveprime	15	4	31	6	20	46	3	9	13	5	6	0	0	23	1	0	3
tRNA-Ile-TAT-3_threeprime	26	17	75	15	25	79	7	15	40	12	14	2	4	47	1	4	3
tRNA-Ile-TAT-3_other	11	5	33	7	9	23	1	5	20	5	5	3	2	16	0	0	2
tRNA-Ile-TAT-3_antisense	0	0	0	0	0	0	0	0	0	0	0	0	0	0	0	0	0
tRNA-Leu-AAG-1_wholecounts	4	1	1	4	2	0	0	3	1	1	3	0	1	0	0	1	0
tRNA-Leu-AAG-1_fiveprime	1829	1449	6781	1981	2123	6453	757	990	3016	1388	1904	367	373	3935	228	260	1314
tRNA-Leu-AAG-1_threeprime	4398	4057	26750	5604	6231	24986	2240	2417	10456	3575	4861	882	944	12574	486	683	4592
tRNA-Leu-AAG-1_other	2107	1316	6211	1547	1399	5812	569	457	2965	866	972	268	264	4093	107	124	1077
tRNA-Leu-AAG-1_antisense	0	0	0	0	0	0	0	0	2	0	0	0	0	1	0	0	0
tRNA-Leu-AAG-2_wholecounts	1	0	0	2	1	0	1	0	1	1	4	0	0	0	0	0	0
tRNA-Leu-AAG-2_fiveprime	198	110	468	126	178	462	35	46	151	84	89	50	29	322	19	18	70
tRNA-Leu-AAG-2_threeprime	4398	4057	26750	5603	6231	24986	2240	2417	10456	3575	4861	882	944	12574	486	683	4592
tRNA-Leu-AAG-2_other	2106	1316	6211	1547	1399	5812	569	457	2965	866	972	268	264	4093	107	124	1077
tRNA-Leu-AAG-2_antisense	0	0	0	0	0	0	0	0	2	0	0	0	0	1	0	0	0
tRNA-Leu-AAG-3_wholecounts	0	0	0	1	0	0	2	0	0	0	1	0	0	0	0	0	0
tRNA-Leu-AAG-3_fiveprime	198	110	468	126	178	462	35	46	151	84	89	50	29	322	19	18	70
tRNA-Leu-AAG-3_threeprime	322	152	1849	297	469	1604	105	98	487	133	194	39	45	756	27	35	264
tRNA-Leu-AAG-3_other	2106	1316	6212	1547	1400	5813	569	458	2967	866	973	268	264	4094	107	124	1077
tRNA-Leu-AAG-3_antisense	0	0	1	0	1	2	0	1	4	0	1	0	0	2	0	0	0
tRNA-Leu-CAA-1_wholecounts	0	0	0	0	0	0	1	0	0	0	0	0	0	0	0	0	0
tRNA-Leu-CAA-1_fiveprime	990	1032	3730	1343	1846	4799	360	655	1652	927	1473	155	226	2067	135	175	559
tRNA-Leu-CAA-1_threeprime	28351	14095	100688	24113	20629	93656	9950	9680	38105	15062	12134	3008	2706	48480	1734	1968	12803
tRNA-Leu-CAA-1_other	5066	2996	8235	3366	3093	7488	1371	1132	3855	2047	1717	560	520	4376	255	323	1262
tRNA-Leu-CAA-1_antisense	0	0	0	1	1	2	0	0	0	0	0	0	0	0	0	0	0
tRNA-Leu-CAA-2_wholecounts	1	0	2	5	1	2	1	0	1	3	3	1	0	0	0	0	0
tRNA-Leu-CAA-2_fiveprime	991	1032	3737	1343	1846	4805	360	655	1653	927	1475	155	226	2069	135	175	559
tRNA-Leu-CAA-2_threeprime	27344	13482	82787	21535	19499	77818	9818	9540	34114	14255	11593	3018	2779	44233	1655	1892	10103
tRNA-Leu-CAA-2_other	3824	2330	6095	2466	2229	5599	1044	843	2927	1521	1235	444	374	3220	178	210	849
tRNA-Leu-CAA-2_antisense	0	0	0	1	1	2	0	0	0	0	0	0	0	0	0	0	0
tRNA-Leu-CAA-3_wholecounts	3	0	13	4	1	3	3	1	4	3	8	0	0	2	1	0	1
tRNA-Leu-CAA-3_fiveprime	991	1034	3736	1346	1849	4805	360	655	1656	928	1478	155	226	2075	135	176	559
tRNA-Leu-CAA-3_threeprime	27264	13489	82210	21421	19461	77008	9978	9549	35258	14416	11660	3140	2882	48184	1701	1935	10940
tRNA-Leu-CAA-3_other	3904	2374	6268	2481	2244	5664	1077	869	2984	1529	1293	475	406	3506	182	215	893
tRNA-Leu-CAA-3_antisense	0	0	0	1	1	2	0	0	0	0	0	0	0	0	0	0	0
tRNA-Leu-CAA-4_wholecounts	0	0	0	0	0	0	0	0	0	0	0	0	0	0	0	0	0
tRNA-Leu-CAA-4_fiveprime	990	1032	3733	1344	1845	4801	360	655	1653	927	1475	155	226	2069	134	175	559
tRNA-Leu-CAA-4_threeprime	26101	13069	67464	19518	18467	62852	8840	8877	23414	13554	10764	2534	2213	25498	1514	1639	7932
tRNA-Leu-CAA-4_other	3327	2017	4871	2100	1875	4386	900	741	2322	1302	1064	355	306	2515	154	187	693
tRNA-Leu-CAA-4_antisense	0	0	0	1	1	2	0	0	0	0	0	0	0	0	0	0	0
tRNA-Leu-CAG-1_wholecounts	4	0	5	2	3	0	2	1	0	1	4	0	0	0	0	1	1
tRNA-Leu-CAG-1_fiveprime	2775	2271	9324	2980	3889	11162	876	1434	5898	2034	2804	402	585	9413	303	488	1666
tRNA-Leu-CAG-1_threeprime	3135	1623	12493	2500	2230	9121	1170	1110	4589	1393	1367	386	447	6683	217	323	1923
tRNA-Leu-CAG-1_other	4811	2787	8466	3289	2938	7836	1359	1093	4719	2002	1716	703	698	6501	262	398	1513
tRNA-Leu-CAG-1_antisense	0	0	2	1	1	5	1	0	2	0	0	0	1	1	0	0	0
tRNA-Leu-CAG-2_wholecounts	10	5	13	24	20	9	14	6	10	17	39	8	3	6	8	7	6
tRNA-Leu-CAG-2_fiveprime	2775	2271	9323	2982	3890	11164	876	1434	5898	2034	2805	402	585	9413	303	488	1666
tRNA-Leu-CAG-2_threeprime	28790	14270	105469	24766	20885	97289	10899	9923	47486	15345	12530	3511	3343	65948	1878	2499	15958
tRNA-Leu-CAG-2_other	4810	2787	8466	3288	2938	7835	1359	1093	4718	2001	1716	703	698	6503	262	398	1513
tRNA-Leu-CAG-2_antisense	0	0	2	1	1	4	1	0	2	0	0	0	1	1	0	0	0
tRNA-Leu-CAG-3_wholecounts	0	0	0	0	0	0	0	0	0	0	0	0	0	0	0	0	0
tRNA-Leu-CAG-3_fiveprime	956	1008	3311	1277	1820	4452	347	641	1475	902	1446	153	222	1778	132	172	513
tRNA-Leu-CAG-3_threeprime	3130	1623	12485	2499	2229	9125	1172	1111	4587	1391	1366	387	450	6687	217	322	1924
tRNA-Leu-CAG-3_other	4545	2587	7960	3134	2787	7357	1272	1029	4201	1928	1597	616	582	5660	248	339	1388
tRNA-Leu-CAG-3_antisense	0	0	0	1	1	3	0	0	0	0	0	0	0	1	0	0	0
tRNA-Leu-CAG-4_wholecounts	0	0	0	0	0	0	0	0	0	0	0	0	0	0	0	0	0
tRNA-Leu-CAG-4_fiveprime	1077	959	2614	1196	1720	3928	319	612	1167	913	1310	130	182	1404	119	139	451
tRNA-Leu-CAG-4_threeprime	2866	1527	9269	1993	1941	5929	975	985	2683	1232	1197	312	322	2901	164	236	1007
tRNA-Leu-CAG-4_other	108	77	249	64	83	282	42	30	176	40	71	34	44	332	1	15	47
tRNA-Leu-CAG-4_antisense	0	0	2	0	1	3	1	0	2	0	0	0	1	1	0	0	0
tRNA-Leu-TAA-1_wholecounts	0	0	1	1	0	1	0	0	0	2	1	1	0	1	0	1	0
tRNA-Leu-TAA-1_fiveprime	173	93	690	211	293	751	96	124	286	164	188	44	52	421	30	45	87
tRNA-Leu-TAA-1_threeprime	196	70	1008	165	236	1138	71	53	348	125	105	37	27	641	14	11	63
tRNA-Leu-TAA-1_other	214	146	470	135	206	548	59	41	214	104	125	40	39	374	12	18	52
tRNA-Leu-TAA-1_antisense	0	0	0	0	0	0	0	0	0	1	0	0	0	0	0	0	0
tRNA-Leu-TAA-2_wholecounts	2	2	1	0	1	2	4	1	0	1	5	0	0	0	0	0	1
tRNA-Leu-TAA-2_fiveprime	428	280	1883	555	709	1836	247	369	792	461	533	80	109	977	79	96	256
tRNA-Leu-TAA-2_threeprime	1147	499	11036	1660	1354	11782	761	502	6929	943	872	359	405	12605	145	263	1510
tRNA-Leu-TAA-2_other	1636	950	3885	1181	1393	4392	433	411	2082	785	721	339	244	2777	84	127	437
tRNA-Leu-TAA-2_antisense	0	0	1	0	0	0	0	0	0	1	0	0	1	0	0	0	0
tRNA-Leu-TAA-3_wholecounts	0	0	0	0	0	0	0	0	0	0	0	0	0	0	0	0	0
tRNA-Leu-TAA-3_fiveprime	0	0	3	0	0	0	0	0	0	0	0	0	0	1	0	0	1
tRNA-Leu-TAA-3_threeprime	15	14	38	14	28	75	2	3	20	8	9	3	2	40	0	0	9
tRNA-Leu-TAA-3_other	117	94	195	66	85	223	21	23	101	54	66	19	21	157	6	11	19
tRNA-Leu-TAA-3_antisense	0	0	0	0	0	0	0	0	0	1	0	0	0	0	0	0	0
tRNA-Leu-TAA-4_wholecounts	0	0	0	0	0	0	0	0	0	0	0	0	0	0	0	0	0
tRNA-Leu-TAA-4_fiveprime	0	0	0	0	0	0	0	0	0	0	0	0	0	0	0	0	0
tRNA-Leu-TAA-4_threeprime	0	0	3	0	0	1	0	0	0	0	0	0	0	3	0	0	0
tRNA-Leu-TAA-4_other	14	12	17	4	8	25	1	1	9	1	10	1	3	14	0	1	0
tRNA-Leu-TAA-4_antisense	0	0	0	0	0	0	0	0	0	0	0	0	0	0	0	0	0
tRNA-Leu-TAG-1_wholecounts	2	0	0	0	0	1	1	2	1	1	1	1	1	0	1	2	0
tRNA-Leu-TAG-1_fiveprime	1834	1451	6799	1988	2126	6470	756	990	3042	1387	1906	366	375	3985	229	260	1326
tRNA-Leu-TAG-1_threeprime	4038	3892	21783	4967	5907	19465	2011	2287	8397	3315	4562	835	879	9786	442	624	3533
tRNA-Leu-TAG-1_other	2171	1299	3808	1267	1169	3387	477	414	1583	775	705	211	210	2071	97	119	558
tRNA-Leu-TAG-1_antisense	0	0	0	1	0	2	0	0	2	0	0	0	0	0	0	0	0
tRNA-Leu-TAG-2_wholecounts	0	0	0	0	0	0	0	0	0	0	2	0	0	0	1	0	0
tRNA-Leu-TAG-2_fiveprime	199	109	471	128	179	465	36	46	159	84	90	50	29	339	18	19	70
tRNA-Leu-TAG-2_threeprime	292	148	1426	248	454	1273	101	96	384	122	185	38	46	585	22	31	211
tRNA-Leu-TAG-2_other	2173	1299	3809	1267	1170	3389	477	415	1585	775	706	211	210	2073	97	119	558
tRNA-Leu-TAG-2_antisense	0	0	1	1	1	4	0	1	4	0	1	0	0	1	0	0	0
tRNA-Leu-TAG-3_wholecounts	2	2	2	2	0	2	3	1	1	2	2	0	0	0	0	1	0
tRNA-Leu-TAG-3_fiveprime	798	717	3076	866	961	2927	347	475	1345	655	883	145	152	1650	99	113	630
tRNA-Leu-TAG-3_threeprime	4053	3886	22089	5016	5955	19848	2045	2322	8710	3355	4630	856	903	10667	443	645	3717
tRNA-Leu-TAG-3_other	903	602	2085	565	572	1919	267	217	1011	357	368	122	144	1471	47	50	364
tRNA-Leu-TAG-3_antisense	0	0	0	0	0	1	0	0	2	0	0	0	0	0	0	0	0
tRNA-Lys-CTT-1_wholecounts	0	0	0	0	0	0	1	0	0	0	0	0	0	0	0	0	0
tRNA-Lys-CTT-1_fiveprime	14	25	76	26	17	77	3	8	44	10	12	3	1	41	2	6	10
tRNA-Lys-CTT-1_threeprime	3479	1430	10951	2819	2441	11312	1158	1262	3583	1590	1236	429	431	3608	218	312	1116
tRNA-Lys-CTT-1_other	233	185	522	141	158	567	50	50	221	93	118	25	29	263	8	12	51
tRNA-Lys-CTT-1_antisense	0	0	0	0	0	0	0	0	0	0	0	0	0	0	0	0	0
tRNA-Lys-CTT-12_wholecounts	0	0	0	0	0	0	0	0	0	0	0	0	0	0	0	0	0
tRNA-Lys-CTT-12_fiveprime	27	12	86	21	16	84	7	5	60	14	18	4	2	49	3	3	10
tRNA-Lys-CTT-12_threeprime	3	0	2	0	0	3	0	1	3	0	0	0	0	1	0	0	0
tRNA-Lys-CTT-12_other	640	628	1399	566	666	1701	173	196	794	272	415	142	155	1018	33	99	232
tRNA-Lys-CTT-12_antisense	0	0	0	0	0	0	0	0	0	0	0	0	0	0	0	0	0
tRNA-Lys-CTT-13_wholecounts	0	0	0	0	0	0	0	0	0	0	0	0	0	0	0	0	0
tRNA-Lys-CTT-13_fiveprime	83	39	316	78	68	357	16	25	178	28	45	10	4	263	5	3	33
tRNA-Lys-CTT-13_threeprime	0	0	0	0	0	0	0	0	0	0	0	0	0	0	0	0	0
tRNA-Lys-CTT-13_other	23909	14158	46225	15606	16675	50478	4746	4483	22004	7510	9565	4092	2895	30790	1013	1658	6464
tRNA-Lys-CTT-13_antisense	0	0	1	0	0	0	0	0	0	0	0	0	0	0	0	0	0
tRNA-Lys-CTT-14_wholecounts	0	0	0	0	0	0	0	0	0	0	0	0	0	0	0	0	0
tRNA-Lys-CTT-14_fiveprime	98	94	278	97	77	282	29	50	138	58	82	10	16	111	12	13	37
tRNA-Lys-CTT-14_threeprime	3481	1433	10978	2829	2447	11376	1148	1260	3597	1593	1241	431	432	3644	217	307	1115
tRNA-Lys-CTT-14_other	120	86	283	88	95	310	54	38	162	48	71	73	54	382	9	20	48
tRNA-Lys-CTT-14_antisense	0	0	0	0	0	0	0	0	0	0	0	0	0	0	0	0	0
tRNA-Lys-CTT-2_wholecounts	180	90	579	162	167	658	202	91	336	182	184	46	51	376	42	110	77
tRNA-Lys-CTT-2_fiveprime	3975	1962	33498	5781	2929	38241	1712	1507	18688	2160	2430	888	859	27928	389	648	5420
tRNA-Lys-CTT-2_threeprime	8248	2981	60636	8182	5213	50775	3288	2702	23787	3901	3210	1038	1104	27167	581	1120	6789
tRNA-Lys-CTT-2_other	17500	12880	38260	11649	11162	43696	3988	3715	20771	6036	7115	2227	2012	20986	607	1178	4741
tRNA-Lys-CTT-2_antisense	0	0	0	0	0	0	0	0	0	0	0	0	0	0	0	0	0
tRNA-Lys-CTT-3_wholecounts	610	146	2354	471	412	2556	543	149	1059	411	363	80	124	1304	70	243	265
tRNA-Lys-CTT-3_fiveprime	8652	4029	71414	11507	6961	68140	2994	2702	38577	4335	4935	1916	1832	66620	611	1417	9522
tRNA-Lys-CTT-3_threeprime	10409	3474	86118	10933	6742	77293	5137	3420	33317	5212	4587	1640	1765	45747	885	2088	10308
tRNA-Lys-CTT-3_other	26144	15245	58966	18082	18281	63494	5456	4993	27501	8509	10690	4533	3224	39095	1179	1869	8409
tRNA-Lys-CTT-3_antisense	0	0	0	0	0	0	0	0	0	0	0	0	0	0	0	0	0
tRNA-Lys-CTT-4_wholecounts	0	0	0	1	0	0	0	0	0	0	0	0	0	0	0	0	0
tRNA-Lys-CTT-4_fiveprime	31	9	80	22	23	106	9	4	56	14	19	7	3	55	4	2	14
tRNA-Lys-CTT-4_threeprime	44	21	340	39	34	333	13	12	133	18	12	9	4	114	1	5	24
tRNA-Lys-CTT-4_other	3090	2231	6114	2135	2719	6871	720	790	3006	1100	1447	497	478	3739	132	254	750
tRNA-Lys-CTT-4_antisense	0	0	0	0	0	0	0	0	0	0	0	0	0	0	0	0	0
tRNA-Lys-CTT-5_wholecounts	0	0	0	0	0	0	0	0	0	0	0	0	0	0	0	0	0
tRNA-Lys-CTT-5_fiveprime	21	6	49	12	14	49	2	6	24	9	13	4	2	50	1	1	11
tRNA-Lys-CTT-5_threeprime	0	0	0	0	0	0	0	0	0	0	0	0	0	1	0	0	0
tRNA-Lys-CTT-5_other	4881	3369	10344	3352	4088	11377	988	1188	5071	1682	2170	739	719	6073	199	369	1238
tRNA-Lys-CTT-5_antisense	0	0	0	0	0	0	0	0	0	0	0	1	0	0	0	0	0
tRNA-Lys-CTT-6_wholecounts	0	0	1	0	0	2	0	0	0	0	0	0	0	0	0	0	0
tRNA-Lys-CTT-6_fiveprime	8	1	33	10	2	33	2	1	18	6	5	3	4	43	1	1	6
tRNA-Lys-CTT-6_threeprime	2	3	65	5	4	72	3	1	28	0	2	0	2	20	0	0	3
tRNA-Lys-CTT-6_other	1069	704	3329	728	621	2979	258	208	1582	336	468	133	140	1878	50	86	417
tRNA-Lys-CTT-6_antisense	0	0	0	0	0	0	0	0	0	0	0	0	0	0	0	0	0
tRNA-Lys-CTT-7_wholecounts	0	0	0	0	0	0	0	0	0	0	0	0	0	0	0	0	0
tRNA-Lys-CTT-7_fiveprime	6	3	20	5	3	21	2	3	9	6	3	2	0	13	1	0	4
tRNA-Lys-CTT-7_threeprime	0	0	2	1	0	1	0	0	1	0	0	0	0	0	0	0	0
tRNA-Lys-CTT-7_other	6718	6181	12999	4664	4551	16715	1576	1764	8574	2695	2800	797	863	6378	190	508	1489
tRNA-Lys-CTT-7_antisense	0	0	0	0	0	0	0	0	0	0	0	0	1	0	0	0	0
tRNA-Lys-CTT-8_wholecounts	0	0	0	0	0	0	0	0	0	0	0	0	0	0	0	0	0
tRNA-Lys-CTT-8_fiveprime	22	13	77	15	13	70	3	3	25	8	4	3	0	34	0	1	4
tRNA-Lys-CTT-8_threeprime	0	0	0	0	0	0	0	0	0	0	0	0	0	0	0	0	0
tRNA-Lys-CTT-8_other	4874	3348	10065	3289	4047	11077	987	1187	4925	1659	2149	722	711	5963	193	372	1211
tRNA-Lys-CTT-8_antisense	0	0	0	0	0	0	0	0	0	0	0	0	0	0	0	0	0
tRNA-Lys-CTT-9_wholecounts	0	0	0	0	0	0	0	0	0	0	0	0	0	0	0	0	0
tRNA-Lys-CTT-9_fiveprime	1	0	10	0	0	6	0	1	5	0	0	2	0	4	0	0	0
tRNA-Lys-CTT-9_threeprime	0	0	0	0	0	0	0	0	0	0	0	0	0	0	0	0	0
tRNA-Lys-CTT-9_other	1121	837	1670	662	865	1730	214	268	665	377	440	143	134	804	43	66	154
tRNA-Lys-CTT-9_antisense	0	0	0	0	0	0	0	0	0	0	0	1	0	0	0	0	0
tRNA-Lys-TTT-1_wholecounts	6	0	25	5	4	27	5	0	9	5	1	0	1	12	0	0	2
tRNA-Lys-TTT-1_fiveprime	4874	3041	15806	4384	4097	16991	1908	2264	8013	2612	2813	943	834	11663	423	519	2199
tRNA-Lys-TTT-1_threeprime	6166	2174	45594	6158	3882	39904	2509	2262	15986	3168	2490	923	744	20170	431	570	4620
tRNA-Lys-TTT-1_other	9064	4916	12572	5058	7913	15003	1925	1868	5472	3030	3985	1762	1098	9855	375	483	1662
tRNA-Lys-TTT-1_antisense	0	0	0	0	0	0	0	0	0	0	0	0	0	0	0	0	0
tRNA-Lys-TTT-2_wholecounts	0	0	1	0	0	2	0	0	0	0	0	0	0	0	0	0	0
tRNA-Lys-TTT-2_fiveprime	943	503	4195	1064	1177	4534	273	253	2234	479	626	226	155	3442	65	96	512
tRNA-Lys-TTT-2_threeprime	44	21	292	32	48	260	12	18	114	21	21	6	7	189	2	8	34
tRNA-Lys-TTT-2_other	9064	4915	12573	5058	7913	15002	1925	1868	5471	3030	3985	1762	1098	9856	375	483	1662
tRNA-Lys-TTT-2_antisense	0	0	0	0	0	0	0	0	0	0	0	0	0	0	0	0	0
tRNA-Lys-TTT-3_wholecounts	0	0	0	0	0	0	0	0	0	0	0	0	0	0	0	0	0
tRNA-Lys-TTT-3_fiveprime	95	50	238	51	79	322	25	52	89	38	35	9	9	80	4	8	20
tRNA-Lys-TTT-3_threeprime	26	13	132	18	45	122	8	16	61	18	21	4	6	93	1	4	23
tRNA-Lys-TTT-3_other	933	651	1519	622	1148	1940	189	243	680	388	473	146	121	939	44	45	168
tRNA-Lys-TTT-3_antisense	0	0	0	0	0	0	0	0	0	0	0	0	0	0	0	0	0
tRNA-Lys-TTT-4_wholecounts	0	0	0	0	0	0	0	0	0	0	0	0	0	0	0	0	0
tRNA-Lys-TTT-4_fiveprime	8	1	9	1	1	9	0	1	3	2	3	1	0	6	0	0	1
tRNA-Lys-TTT-4_threeprime	1	0	27	5	1	20	3	2	10	1	0	1	2	6	0	0	4
tRNA-Lys-TTT-4_other	47	43	64	25	51	99	9	11	38	19	28	9	10	51	1	2	8
tRNA-Lys-TTT-4_antisense	0	2	1	0	0	2	0	0	0	0	0	0	1	0	0	0	0
tRNA-Lys-TTT-5_wholecounts	0	0	0	0	0	0	0	0	0	0	0	0	0	0	0	0	0
tRNA-Lys-TTT-5_fiveprime	6	7	17	6	10	19	2	3	14	1	7	0	1	11	2	0	1
tRNA-Lys-TTT-5_threeprime	53	21	499	40	42	460	18	8	194	16	15	6	15	199	4	8	25
tRNA-Lys-TTT-5_other	940	651	1513	626	1152	1923	188	248	681	389	474	151	121	940	44	50	163
tRNA-Lys-TTT-5_antisense	0	0	0	0	0	0	0	0	0	0	0	0	0	0	0	0	0
tRNA-Met-CAT-1_wholecounts	1	0	10	0	0	5	5	2	4	2	2	0	0	11	0	4	2
tRNA-Met-CAT-1_fiveprime	39	24	107	38	54	150	23	21	42	31	23	8	8	85	5	8	11
tRNA-Met-CAT-1_threeprime	797	310	9632	1007	819	10881	717	471	7970	508	514	352	708	18294	130	493	2153
tRNA-Met-CAT-1_other	5366	2809	10876	3611	6049	14989	1708	1769	5786	3065	2600	1041	643	9534	285	331	1238
tRNA-Met-CAT-1_antisense	0	1	2	0	1	1	0	0	0	1	0	0	0	0	0	1	0
tRNA-Met-CAT-2_wholecounts	3	0	4	5	6	14	7	2	6	2	5	0	0	6	0	1	2
tRNA-Met-CAT-2_fiveprime	301	119	940	376	605	1479	169	204	430	375	310	78	67	569	49	26	111
tRNA-Met-CAT-2_threeprime	1044	521	12909	1881	1506	14577	869	566	6864	945	949	329	366	12629	170	319	2406
tRNA-Met-CAT-2_other	8942	4046	18181	6033	8381	21886	2798	2266	9880	4798	3922	1676	923	14837	504	547	1843
tRNA-Met-CAT-2_antisense	0	1	1	0	0	2	0	0	0	1	0	0	0	1	0	1	0
tRNA-Met-CAT-3_wholecounts	0	0	6	2	1	6	0	0	0	1	1	0	0	2	0	2	0
tRNA-Met-CAT-3_fiveprime	57	29	252	68	184	341	61	46	119	60	78	36	29	261	12	12	40
tRNA-Met-CAT-3_threeprime	320	120	3098	366	308	3413	144	89	1078	152	151	60	78	2215	24	64	375
tRNA-Met-CAT-3_other	8952	4039	18157	6037	8353	21876	2787	2270	9866	4790	3916	1677	930	14836	504	548	1838
tRNA-Met-CAT-3_antisense	0	1	3	0	0	2	0	0	0	1	0	0	0	1	0	1	0
tRNA-Met-CAT-4_wholecounts	0	0	0	0	0	0	0	0	0	0	0	0	0	0	0	0	0
tRNA-Met-CAT-4_fiveprime	58	29	242	67	184	338	60	46	116	60	78	36	29	259	12	12	39
tRNA-Met-CAT-4_threeprime	4	0	17	1	1	8	1	0	7	1	1	0	0	25	0	0	4
tRNA-Met-CAT-4_other	6788	3177	11637	4435	6966	16407	2056	1760	6582	3707	3107	1343	736	10212	391	412	1201
tRNA-Met-CAT-4_antisense	0	1	1	0	0	1	0	0	0	1	0	0	0	1	0	1	0
tRNA-Met-CAT-5_wholecounts	0	0	0	0	0	0	0	0	0	0	0	0	0	0	0	0	0
tRNA-Met-CAT-5_fiveprime	297	116	870	365	597	1425	166	202	398	370	307	78	65	531	49	24	106
tRNA-Met-CAT-5_threeprime	205	158	599	156	224	715	92	84	276	113	122	48	38	385	14	21	42
tRNA-Met-CAT-5_other	4734	2241	7630	3083	5114	12090	1411	1292	4695	2472	2191	1062	571	7411	267	298	881
tRNA-Met-CAT-5_antisense	0	1	0	0	1	1	0	0	0	1	0	0	0	1	0	0	0
tRNA-Met-CAT-6_wholecounts	0	0	0	0	0	0	0	0	0	0	0	0	0	0	0	0	0
tRNA-Met-CAT-6_fiveprime	1	0	2	1	2	7	2	0	2	1	0	0	1	0	0	0	1
tRNA-Met-CAT-6_threeprime	6	2	136	10	6	133	6	5	44	5	8	3	2	89	3	2	12
tRNA-Met-CAT-6_other	3964	2004	6335	2494	4488	10447	1119	1136	4002	2039	1898	907	514	6399	230	268	753
tRNA-Met-CAT-6_antisense	0	1	1	0	0	0	0	0	0	1	0	0	0	0	0	0	0
tRNA-Phe-GAA-1_wholecounts	6	0	8	4	1	9	4	0	2	0	3	0	0	2	0	2	1
tRNA-Phe-GAA-1_fiveprime	1601	457	5018	1240	1367	5722	496	396	2824	763	527	197	113	5105	111	86	487
tRNA-Phe-GAA-1_threeprime	2339	613	8738	1607	1576	9772	1110	710	5279	1274	695	521	386	14149	226	219	1440
tRNA-Phe-GAA-1_other	2044	979	1878	810	1312	2337	552	406	1140	732	581	354	223	2490	117	88	242
tRNA-Phe-GAA-1_antisense	0	0	0	0	1	0	0	0	0	0	0	0	0	0	0	0	0
tRNA-Phe-GAA-2_wholecounts	1	0	4	3	1	5	4	0	1	0	0	0	0	1	0	0	1
tRNA-Phe-GAA-2_fiveprime	1202	309	3862	911	723	4120	252	138	2175	432	295	91	51	3977	77	38	330
tRNA-Phe-GAA-2_threeprime	89	27	257	57	93	368	29	30	167	41	27	14	14	351	8	4	27
tRNA-Phe-GAA-2_other	2044	979	1878	810	1311	2337	552	406	1140	732	581	354	223	2491	117	88	242
tRNA-Phe-GAA-2_antisense	0	0	0	0	0	0	0	0	0	0	0	0	0	0	0	0	0
tRNA-Phe-GAA-3_wholecounts	0	0	4	1	0	0	3	0	3	3	1	0	0	0	0	0	1
tRNA-Phe-GAA-3_fiveprime	1599	458	5012	1240	1367	5719	493	396	2823	762	527	197	113	5106	111	86	487
tRNA-Phe-GAA-3_threeprime	286	98	899	186	261	1001	143	160	510	180	131	76	79	1269	33	39	160
tRNA-Phe-GAA-3_other	1527	769	1248	592	869	1448	392	248	675	525	397	146	111	1241	73	47	138
tRNA-Phe-GAA-3_antisense	0	0	0	0	0	0	0	0	0	0	0	0	0	0	0	0	0
tRNA-Pro-AGG-1_wholecounts	62	19	142	30	14	129	27	4	71	16	28	8	12	111	8	23	20
tRNA-Pro-AGG-1_fiveprime	3065	1508	10870	2318	1270	7692	702	429	4743	735	969	389	255	5526	113	173	1230
tRNA-Pro-AGG-1_threeprime	17009	10091	49550	10272	10031	40587	4938	4903	22665	6135	6900	1761	1862	19975	744	1205	4532
tRNA-Pro-AGG-1_other	1073	1059	3825	1037	1088	3761	314	421	2207	549	877	238	258	2410	64	171	694
tRNA-Pro-AGG-1_antisense	0	0	0	0	0	0	0	0	0	0	0	0	0	0	0	0	0
tRNA-Pro-CGG-1_wholecounts	80	25	195	46	22	166	42	5	96	26	44	10	14	132	11	29	33
tRNA-Pro-CGG-1_fiveprime	3158	1556	11771	2455	1307	8205	805	462	5945	774	1029	487	320	8811	124	199	1520
tRNA-Pro-CGG-1_threeprime	17037	10128	49684	10321	10001	40775	4960	4894	22774	6162	6932	1761	1855	20127	745	1221	4551
tRNA-Pro-CGG-1_other	1208	1189	4460	1190	1238	4219	389	493	2757	633	1023	325	362	3333	76	213	832
tRNA-Pro-CGG-1_antisense	0	0	0	0	0	0	0	0	0	0	0	0	0	0	0	0	0
tRNA-Pro-TGG-1_wholecounts	9	3	28	7	6	17	6	1	11	7	3	1	2	12	0	2	6
tRNA-Pro-TGG-1_fiveprime	2364	1300	5565	1600	1120	4048	484	357	2420	584	776	299	212	2988	83	143	744
tRNA-Pro-TGG-1_threeprime	16877	9992	46908	10096	9895	38106	4845	4832	21572	6066	6821	1748	1825	18814	724	1167	4215
tRNA-Pro-TGG-1_other	687	576	1785	578	586	1988	199	211	1085	304	442	152	145	1067	44	83	327
tRNA-Pro-TGG-1_antisense	0	0	0	0	0	0	0	0	0	0	0	0	0	0	0	0	0
tRNA-Pro-TGG-2_wholecounts	82	25	209	38	21	183	36	5	89	23	42	11	13	163	9	30	26
tRNA-Pro-TGG-2_fiveprime	3154	1536	11469	2406	1292	8083	738	441	5097	764	1007	412	261	6027	119	179	1333
tRNA-Pro-TGG-2_threeprime	17056	10123	49778	10282	10038	40738	4972	4891	22742	6118	6908	1752	1871	20195	744	1215	4560
tRNA-Pro-TGG-2_other	1198	1156	4434	1170	1208	4212	349	456	2490	621	980	259	281	2742	73	181	794
tRNA-Pro-TGG-2_antisense	0	0	0	0	0	0	0	0	0	0	0	0	0	0	0	0	0
tRNA-Pro-TGG-3_wholecounts	0	0	0	0	0	0	0	0	0	0	0	0	0	0	0	0	0
tRNA-Pro-TGG-3_fiveprime	0	2	1	3	0	3	0	0	2	1	0	0	0	1	0	0	1
tRNA-Pro-TGG-3_threeprime	44	23	93	22	28	78	18	15	38	17	23	5	7	34	1	2	8
tRNA-Pro-TGG-3_other	5	0	4	3	4	4	1	0	2	4	3	0	1	4	1	0	1
tRNA-Pro-TGG-3_antisense	0	0	0	0	0	0	0	0	0	0	0	0	0	0	0	0	0
tRNA-Pro-TGG-4_wholecounts	0	0	0	0	0	0	0	0	0	0	0	0	0	0	0	0	0
tRNA-Pro-TGG-4_fiveprime	2260	1268	4691	1446	1070	3377	454	339	2050	549	739	287	202	2467	80	134	605
tRNA-Pro-TGG-4_threeprime	0	0	0	0	0	0	0	0	1	0	0	0	0	0	0	0	0
tRNA-Pro-TGG-4_other	437	321	764	317	309	964	96	110	512	170	200	87	75	495	21	45	108
tRNA-Pro-TGG-4_antisense	0	0	0	0	0	0	0	0	0	0	0	0	0	0	0	0	0
tRNA-SeC-TCA-1_wholecounts	232	205	248	258	408	170	182	166	68	276	343	48	59	53	76	107	33
tRNA-SeC-TCA-1_fiveprime	1875	1168	7954	1940	1767	8737	848	720	4610	1250	1264	403	368	7600	213	335	1706
tRNA-SeC-TCA-1_threeprime	2571	1323	13373	2320	1901	12981	2563	942	16732	1482	1735	1293	1953	33360	397	2948	3138
tRNA-SeC-TCA-1_other	4064	3284	11029	4415	4470	14608	1531	1363	6302	2353	2672	1181	895	8074	332	537	2432
tRNA-SeC-TCA-1_antisense	0	0	0	0	0	0	0	0	0	0	0	0	0	0	0	1	0
tRNA-Ser-AGA-1_wholecounts	1	1	2	3	3	0	1	0	0	1	1	0	0	0	0	0	0
tRNA-Ser-AGA-1_fiveprime	2801	1110	6609	1991	2158	6595	942	1027	2198	1553	1198	354	286	3281	220	195	681
tRNA-Ser-AGA-1_threeprime	2876	1650	13884	2524	2661	11849	1322	1166	4942	1659	1589	703	616	8527	306	474	2119
tRNA-Ser-AGA-1_other	2447	1469	3913	1454	1722	4040	503	473	1595	846	904	263	271	2478	136	149	452
tRNA-Ser-AGA-1_antisense	0	2	1	1	0	3	0	0	1	0	1	0	0	0	0	0	0
tRNA-Ser-AGA-2_wholecounts	98	42	87	131	102	39	79	36	14	104	87	11	21	25	29	36	8
tRNA-Ser-AGA-2_fiveprime	2847	1126	7048	2051	2207	7033	1006	1043	2352	1608	1244	368	302	3610	234	230	756
tRNA-Ser-AGA-2_threeprime	7279	2631	54534	8534	4887	47602	4645	2208	20857	4222	4000	1340	1351	34248	931	1481	9206
tRNA-Ser-AGA-2_other	3606	2222	9927	2735	3266	10891	887	827	4093	1498	1781	534	453	6608	247	307	1248
tRNA-Ser-AGA-2_antisense	0	2	1	1	0	3	0	0	1	0	1	0	0	0	0	0	0
tRNA-Ser-AGA-3_wholecounts	0	0	0	0	0	0	0	0	0	0	0	0	0	0	0	0	0
tRNA-Ser-AGA-3_fiveprime	136	49	354	77	87	367	30	22	100	36	33	12	5	118	4	6	16
tRNA-Ser-AGA-3_threeprime	12	6	38	14	10	24	3	4	8	8	6	4	2	24	1	2	2
tRNA-Ser-AGA-3_other	289	246	673	276	457	1153	80	116	352	174	206	77	78	601	21	42	101
tRNA-Ser-AGA-3_antisense	0	0	0	0	0	0	0	0	0	0	0	0	0	0	0	0	0
tRNA-Ser-CGA-1_wholecounts	0	1	1	0	1	4	0	1	0	0	0	0	0	0	2	0	1
tRNA-Ser-CGA-1_fiveprime	31	24	146	42	31	131	16	20	41	22	39	3	9	78	1	2	26
tRNA-Ser-CGA-1_threeprime	879	423	7425	1186	974	7038	641	384	3421	728	676	322	305	7710	138	220	1465
tRNA-Ser-CGA-1_other	2136	1493	4697	1558	1871	4785	585	471	2010	803	1074	346	284	3455	123	170	521
tRNA-Ser-CGA-1_antisense	0	0	0	0	0	0	0	0	0	0	0	0	0	0	0	0	0
tRNA-Ser-CGA-2_wholecounts	0	0	0	1	0	0	0	0	0	1	0	0	0	1	0	0	0
tRNA-Ser-CGA-2_fiveprime	78	54	314	80	53	240	17	21	92	37	61	14	19	168	4	7	47
tRNA-Ser-CGA-2_threeprime	2190	1050	6703	1803	1526	7162	804	639	2176	1082	857	325	231	3771	189	177	782
tRNA-Ser-CGA-2_other	1522	1019	2424	923	1055	2258	320	250	776	436	509	160	113	1467	58	53	158
tRNA-Ser-CGA-2_antisense	0	0	0	0	1	0	0	0	0	0	0	0	0	0	0	0	0
tRNA-Ser-CGA-3_wholecounts	0	0	1	0	0	0	0	0	0	0	0	0	0	0	0	0	0
tRNA-Ser-CGA-3_fiveprime	31	24	145	41	31	130	16	20	42	22	37	3	9	78	1	2	26
tRNA-Ser-CGA-3_threeprime	376	227	1536	368	490	1470	144	168	443	290	199	80	61	911	54	42	165
tRNA-Ser-CGA-3_other	1456	960	2018	837	970	1765	299	229	660	408	465	152	104	1233	55	50	132
tRNA-Ser-CGA-3_antisense	0	0	0	1	0	0	0	0	0	0	0	0	0	0	0	0	0
tRNA-Ser-GCT-1_wholecounts	0	0	0	1	1	0	1	0	0	0	0	0	0	1	0	0	0
tRNA-Ser-GCT-1_fiveprime	558	437	2392	557	408	1646	297	286	1115	436	473	107	123	1122	82	102	467
tRNA-Ser-GCT-1_threeprime	135	61	906	124	96	896	79	47	479	69	86	31	17	823	14	37	234
tRNA-Ser-GCT-1_other	19897	14184	54657	16534	17262	60408	4807	5003	24104	8890	11530	3011	2731	37702	1412	1402	9984
tRNA-Ser-GCT-1_antisense	0	0	0	0	0	0	0	0	1	0	0	0	0	0	0	0	0
tRNA-Ser-GCT-2_wholecounts	6	3	4	7	7	8	13	4	1	12	6	0	1	4	4	5	0
tRNA-Ser-GCT-2_fiveprime	560	437	2405	561	412	1650	302	287	1116	437	476	107	122	1130	80	105	478
tRNA-Ser-GCT-2_threeprime	9575	4874	46922	7928	6712	44400	4201	3060	23857	4418	5337	2059	2313	40914	997	1623	11641
tRNA-Ser-GCT-2_other	14499	11098	39807	12967	12905	46802	4006	4001	20638	7407	9769	2168	2023	28684	1074	1124	7499
tRNA-Ser-GCT-2_antisense	0	0	0	0	0	1	0	1	0	0	0	0	0	0	0	0	0
tRNA-Ser-GCT-3_wholecounts	1	0	1	2	2	0	2	2	1	0	1	1	1	0	0	2	1
tRNA-Ser-GCT-3_fiveprime	554	437	2371	549	407	1625	293	287	1097	435	468	107	120	1106	79	101	463
tRNA-Ser-GCT-3_threeprime	8234	4444	33030	6094	5984	29722	2680	2531	12736	3232	3918	1669	1915	26096	722	981	7334
tRNA-Ser-GCT-3_other	6202	4622	10048	4783	4817	11343	1418	1361	4534	2603	3344	554	615	5879	398	360	1665
tRNA-Ser-GCT-3_antisense	0	0	0	0	0	1	0	1	1	0	0	0	0	0	0	0	0
tRNA-Ser-GCT-4_wholecounts	10	2	14	11	3	5	8	2	5	18	13	4	3	2	5	9	5
tRNA-Ser-GCT-4_fiveprime	558	437	2392	557	408	1645	297	286	1115	437	473	107	123	1121	82	103	467
tRNA-Ser-GCT-4_threeprime	10298	5055	54120	8902	6964	50242	4368	3240	25513	4406	5449	2193	2434	45730	1104	1665	13445
tRNA-Ser-GCT-4_other	20048	14235	55946	16802	17363	61460	4890	5037	24804	8986	11639	3047	2745	39001	1435	1414	10389
tRNA-Ser-GCT-4_antisense	0	0	0	0	0	1	0	1	1	0	0	0	0	0	0	0	0
tRNA-Ser-GCT-5_wholecounts	3	0	2	1	1	3	1	1	1	4	4	0	0	0	2	1	0
tRNA-Ser-GCT-5_fiveprime	24	22	104	27	17	79	12	6	41	15	25	3	5	66	2	4	15
tRNA-Ser-GCT-5_threeprime	187	133	1772	283	237	1879	107	49	1164	146	183	41	44	1520	27	42	435
tRNA-Ser-GCT-5_other	14499	11098	39807	12967	12905	46802	4006	4001	20638	7408	9769	2168	2023	28684	1074	1124	7499
tRNA-Ser-GCT-5_antisense	0	0	0	0	0	0	0	1	0	0	0	0	0	0	0	0	0
tRNA-Ser-GGA-1_wholecounts	0	0	0	0	0	0	0	0	0	0	0	0	0	0	0	0	0
tRNA-Ser-GGA-1_fiveprime	60	18	151	25	47	203	8	11	84	15	17	14	5	118	2	3	13
tRNA-Ser-GGA-1_threeprime	363	158	730	207	406	928	167	166	443	225	162	108	75	956	34	38	106
tRNA-Ser-GGA-1_other	99	51	86	41	56	140	16	17	66	28	20	18	10	80	6	2	21
tRNA-Ser-GGA-1_antisense	0	0	0	0	1	0	0	0	0	0	0	0	0	0	0	0	0
tRNA-Ser-TGA-1_wholecounts	1	0	0	1	1	0	1	0	2	3	4	0	2	1	1	1	0
tRNA-Ser-TGA-1_fiveprime	167	132	791	275	279	943	101	212	435	272	303	44	48	394	58	72	121
tRNA-Ser-TGA-1_threeprime	1728	1017	14530	2531	1637	15336	1617	963	8990	1619	1996	532	511	10712	348	626	2682
tRNA-Ser-TGA-1_other	935	733	3529	907	1125	3988	388	330	1900	519	785	262	253	3016	89	171	516
tRNA-Ser-TGA-1_antisense	0	0	1	0	1	2	0	2	0	0	0	0	0	0	0	0	0
tRNA-Ser-TGA-2_wholecounts	3	5	7	9	6	4	7	7	1	5	10	4	3	0	4	6	1
tRNA-Ser-TGA-2_fiveprime	2807	1114	6674	2006	2163	6662	947	1033	2238	1557	1206	357	287	3335	224	197	690
tRNA-Ser-TGA-2_threeprime	2951	1680	14685	2610	2704	12452	1369	1179	5174	1696	1627	710	629	8810	310	491	2196
tRNA-Ser-TGA-2_other	2551	1426	4010	1524	1749	4130	527	496	1660	858	921	262	284	2601	135	153	474
tRNA-Ser-TGA-2_antisense	0	2	1	1	0	3	0	0	1	0	1	0	0	0	0	0	0
tRNA-Sup-TCA-1_wholecounts	0	0	0	0	0	0	0	0	0	0	0	0	0	0	0	0	0
tRNA-Sup-TCA-1_fiveprime	44	8	338	45	18	303	1	5	138	11	17	7	1	96	3	3	25
tRNA-Sup-TCA-1_threeprime	14	9	123	14	4	89	8	2	54	11	9	3	2	57	4	1	14
tRNA-Sup-TCA-1_other	1871	1502	3706	1263	1481	4218	359	449	1981	622	924	339	365	2599	74	170	553
tRNA-Sup-TCA-1_antisense	0	0	1	0	0	0	0	0	0	0	0	0	0	0	0	0	0
tRNA-Sup-TTA-1_wholecounts	0	0	0	0	0	0	0	0	0	0	0	0	0	0	0	0	0
tRNA-Sup-TTA-1_fiveprime	0	0	3	0	0	0	0	0	0	0	0	0	0	1	0	0	0
tRNA-Sup-TTA-1_threeprime	0	0	2	0	0	1	0	0	0	0	0	0	0	2	0	0	0
tRNA-Sup-TTA-1_other	6	5	13	1	6	5	4	2	5	2	2	1	1	10	1	0	1
tRNA-Sup-TTA-1_antisense	0	0	0	0	0	0	0	0	0	0	0	0	0	0	0	0	0
tRNA-Thr-AGT-1_wholecounts	0	0	1	3	1	2	0	0	0	0	0	0	1	0	2	2	0
tRNA-Thr-AGT-1_fiveprime	16	9	31	1	4	36	8	4	14	4	5	1	0	11	2	1	3
tRNA-Thr-AGT-1_threeprime	22077	11582	103716	20275	18242	92567	9840	8933	37560	16180	15560	3180	2661	42303	2237	2180	8782
tRNA-Thr-AGT-1_other	1682	1116	4431	897	1368	4861	334	389	1673	522	749	214	164	2251	59	107	356
tRNA-Thr-AGT-1_antisense	0	0	0	0	0	0	0	0	0	0	0	0	0	0	0	0	0
tRNA-Thr-AGT-2_wholecounts	0	0	0	0	1	0	0	0	0	0	0	0	0	0	0	0	0
tRNA-Thr-AGT-2_fiveprime	201	195	418	120	183	429	58	61	186	67	129	33	35	225	14	11	38
tRNA-Thr-AGT-2_threeprime	4188	2410	20532	4197	4618	20391	1664	1853	7475	3117	3166	509	426	6281	351	402	1225
tRNA-Thr-AGT-2_other	1676	1114	4419	893	1361	4846	332	386	1666	521	744	213	164	2240	60	106	354
tRNA-Thr-AGT-2_antisense	0	0	0	0	0	0	0	0	0	0	0	0	0	0	0	0	0
tRNA-Thr-AGT-3_wholecounts	0	0	0	0	0	0	0	0	0	0	0	0	0	0	0	0	0
tRNA-Thr-AGT-3_fiveprime	13	7	14	2	5	18	5	4	10	1	4	0	0	10	1	1	3
tRNA-Thr-AGT-3_threeprime	22072	11580	103689	20272	18238	92525	9829	8932	37548	16177	15553	3180	2660	42277	2236	2180	8778
tRNA-Thr-AGT-3_other	1676	1113	4418	893	1362	4844	333	386	1666	521	744	213	164	2240	60	106	354
tRNA-Thr-AGT-3_antisense	0	0	0	0	0	0	0	0	0	0	0	0	0	0	0	0	0
tRNA-Thr-AGT-4_wholecounts	0	0	0	0	0	0	0	0	0	0	0	0	0	0	0	0	0
tRNA-Thr-AGT-4_fiveprime	201	195	418	120	183	429	58	61	186	67	129	33	35	223	13	11	38
tRNA-Thr-AGT-4_threeprime	3159	1744	13409	3149	3612	12708	1217	1428	4424	2403	2493	386	316	3486	249	294	798
tRNA-Thr-AGT-4_other	789	563	1533	387	689	1674	150	177	552	215	363	98	77	785	24	45	120
tRNA-Thr-AGT-4_antisense	0	0	0	0	0	0	0	0	0	0	0	0	0	0	0	0	0
tRNA-Thr-AGT-5_wholecounts	0	0	0	0	0	0	0	0	0	0	0	0	0	0	0	0	0
tRNA-Thr-AGT-5_fiveprime	0	0	0	0	0	1	0	0	0	0	0	0	0	0	0	0	0
tRNA-Thr-AGT-5_threeprime	23	10	116	21	33	155	6	2	52	9	15	2	3	58	4	3	6
tRNA-Thr-AGT-5_other	1668	1106	4394	889	1355	4823	333	383	1659	519	741	213	161	2234	59	106	353
tRNA-Thr-AGT-5_antisense	0	0	0	0	0	0	0	0	0	0	0	0	0	0	0	0	0
tRNA-Thr-AGT-6_wholecounts	0	0	0	0	0	0	0	0	0	0	0	0	0	0	0	0	0
tRNA-Thr-AGT-6_fiveprime	2	1	3	0	0	1	1	1	1	0	0	0	2	3	1	0	1
tRNA-Thr-AGT-6_threeprime	48	26	186	43	49	158	13	12	43	25	33	23	9	202	12	10	39
tRNA-Thr-AGT-6_other	788	563	1536	387	689	1672	150	177	552	216	363	98	77	784	24	45	120
tRNA-Thr-AGT-6_antisense	0	0	1	0	0	0	0	0	0	0	0	0	0	0	0	0	0
tRNA-Thr-AGT-7_wholecounts	0	0	0	1	0	0	0	0	0	0	0	0	0	0	0	0	0
tRNA-Thr-AGT-7_fiveprime	3	1	9	0	3	8	1	2	2	0	1	0	0	0	0	0	1
tRNA-Thr-AGT-7_threeprime	490	260	1461	311	309	1144	166	173	435	256	267	36	42	369	31	46	87
tRNA-Thr-AGT-7_other	1544	1014	3687	752	1174	4038	292	350	1389	440	637	173	138	1785	45	93	272
tRNA-Thr-AGT-7_antisense	0	0	0	0	0	0	0	0	0	0	0	0	0	0	0	0	0
tRNA-Thr-CGT-1_wholecounts	2	2	7	1	3	9	0	0	4	1	3	1	2	7	1	2	1
tRNA-Thr-CGT-1_fiveprime	16	13	65	10	12	54	8	7	36	9	20	2	1	33	0	5	13
tRNA-Thr-CGT-1_threeprime	1207	789	10922	1377	1252	10209	716	730	5839	965	1170	224	263	6411	143	231	1031
tRNA-Thr-CGT-1_other	483	386	1552	312	308	1560	115	120	799	204	298	65	64	895	24	42	153
tRNA-Thr-CGT-1_antisense	1	0	1	1	1	8	1	1	3	2	4	0	0	3	2	0	0
tRNA-Thr-CGT-2_wholecounts	2	0	5	0	0	4	1	1	2	1	3	0	1	5	0	0	1
tRNA-Thr-CGT-2_fiveprime	16	13	62	10	13	54	8	7	33	9	20	2	1	30	0	5	13
tRNA-Thr-CGT-2_threeprime	1099	668	8311	1168	1030	7506	589	590	3848	785	887	188	227	4937	115	182	838
tRNA-Thr-CGT-2_other	503	396	1720	336	321	1712	114	109	788	195	279	62	62	1022	27	40	175
tRNA-Thr-CGT-2_antisense	1	0	1	1	1	8	1	1	3	2	4	0	0	2	2	0	0
tRNA-Thr-CGT-3_wholecounts	0	0	0	0	0	0	0	0	0	0	0	0	0	0	0	0	0
tRNA-Thr-CGT-3_fiveprime	4	1	11	3	5	13	0	2	2	0	0	0	0	4	0	0	1
tRNA-Thr-CGT-3_threeprime	168	109	730	128	207	733	30	38	125	60	61	15	13	148	8	16	30
tRNA-Thr-CGT-3_other	1153	826	2304	515	936	2482	219	262	848	322	508	130	97	1034	34	70	160
tRNA-Thr-CGT-3_antisense	0	0	0	0	0	0	0	0	0	0	0	0	0	0	0	0	0
tRNA-Thr-CGT-4_wholecounts	0	0	0	0	0	0	0	0	0	0	0	0	0	0	0	0	0
tRNA-Thr-CGT-4_fiveprime	75	97	164	45	81	192	19	19	81	22	44	16	18	82	3	5	8
tRNA-Thr-CGT-4_threeprime	693	457	3201	591	807	3177	154	198	769	260	325	62	71	875	38	57	142
tRNA-Thr-CGT-4_other	1654	1100	4314	872	1314	4692	322	375	1614	506	717	204	161	2170	57	104	346
tRNA-Thr-CGT-4_antisense	0	0	0	0	0	0	0	0	0	0	0	0	0	0	0	0	0
tRNA-Thr-TGT-1_wholecounts	1	0	1	0	0	0	0	0	0	0	0	0	0	0	0	0	0
tRNA-Thr-TGT-1_fiveprime	5	0	4	1	5	8	1	1	1	1	1	0	0	5	0	0	1
tRNA-Thr-TGT-1_threeprime	719	467	3499	615	816	3452	157	200	815	264	332	65	74	1001	39	59	156
tRNA-Thr-TGT-1_other	1727	1144	4504	908	1376	4898	323	388	1659	519	738	209	165	2239	59	105	356
tRNA-Thr-TGT-1_antisense	0	0	0	0	0	0	0	0	0	0	0	0	0	0	0	0	0
tRNA-Thr-TGT-2_wholecounts	4	0	23	5	8	37	7	3	14	5	7	2	0	27	0	3	3
tRNA-Thr-TGT-2_fiveprime	492	365	1593	498	395	1703	115	113	697	214	259	89	61	960	21	39	173
tRNA-Thr-TGT-2_threeprime	9720	4798	35504	7243	5246	30438	3496	2914	15109	4597	4061	1115	1034	15612	576	882	3758
tRNA-Thr-TGT-2_other	3056	1982	6379	1856	2115	5803	704	763	2668	1183	1424	335	296	2889	108	178	691
tRNA-Thr-TGT-2_antisense	0	0	0	0	0	0	0	1	1	0	0	0	0	0	0	0	0
tRNA-Thr-TGT-3_wholecounts	9	5	25	10	10	38	6	6	16	7	10	5	1	26	3	4	3
tRNA-Thr-TGT-3_fiveprime	524	386	1771	536	436	1915	135	147	801	232	295	103	74	1128	26	49	220
tRNA-Thr-TGT-3_threeprime	9718	4793	35510	7245	5251	30435	3496	2912	15108	4595	4060	1114	1035	15610	576	882	3759
tRNA-Thr-TGT-3_other	3056	1982	6379	1856	2115	5803	704	763	2668	1183	1424	335	296	2889	108	178	691
tRNA-Thr-TGT-3_antisense	0	0	0	0	0	0	0	1	1	0	0	0	0	0	0	0	0
tRNA-Trp-CCA-1_wholecounts	0	0	0	0	0	0	0	0	1	0	1	0	0	0	0	0	0
tRNA-Trp-CCA-1_fiveprime	159	105	408	98	118	361	25	48	111	49	63	15	16	235	4	9	27
tRNA-Trp-CCA-1_threeprime	46371	20077	111594	30910	24914	88696	13461	9184	36820	15701	13688	6579	4660	59270	3068	3327	10264
tRNA-Trp-CCA-1_other	2869	1848	5636	1726	2433	5812	494	486	1996	768	1052	252	288	2755	88	155	436
tRNA-Trp-CCA-1_antisense	0	0	0	0	0	0	0	0	0	0	0	0	0	0	0	0	0
tRNA-Trp-CCA-2_wholecounts	2	0	4	1	2	4	1	0	0	3	1	1	0	1	0	0	0
tRNA-Trp-CCA-2_fiveprime	130	107	370	77	102	376	33	43	230	41	78	10	23	294	6	10	47
tRNA-Trp-CCA-2_threeprime	39912	17751	93844	26476	21613	78099	11993	8236	34938	14365	12378	5781	3928	53147	2722	2912	9132
tRNA-Trp-CCA-2_other	6694	4363	11262	4204	4878	12805	1559	1171	5395	2290	2885	729	633	6906	279	357	1001
tRNA-Trp-CCA-2_antisense	0	0	0	0	0	0	0	0	0	0	0	0	0	0	0	0	0
tRNA-Trp-CCA-3_wholecounts	0	0	1	0	0	0	0	0	0	0	1	0	0	0	0	0	0
tRNA-Trp-CCA-3_fiveprime	33	20	77	16	26	74	6	5	50	14	16	7	5	87	1	2	10
tRNA-Trp-CCA-3_threeprime	46379	20079	111619	30912	24915	88712	13461	9184	36825	15704	13688	6579	4660	59287	3068	3328	10264
tRNA-Trp-CCA-3_other	5177	3444	9027	3100	4083	9996	958	869	3689	1568	2168	438	451	4878	196	261	733
tRNA-Trp-CCA-3_antisense	0	0	0	0	0	0	0	0	0	0	0	0	0	0	0	0	0
tRNA-Trp-CCA-4_wholecounts	0	0	1	0	0	0	0	0	0	0	1	0	0	0	0	0	0
tRNA-Trp-CCA-4_fiveprime	130	105	357	75	102	361	32	42	224	40	76	10	23	284	5	9	45
tRNA-Trp-CCA-4_threeprime	46379	20079	111619	30912	24915	88712	13461	9184	36825	15704	13688	6579	4660	59287	3068	3328	10264
tRNA-Trp-CCA-4_other	5177	3444	9030	3100	4082	9996	958	868	3689	1569	2168	438	451	4878	196	261	733
tRNA-Trp-CCA-4_antisense	0	0	0	0	0	0	0	0	0	0	0	0	0	0	0	0	0
tRNA-Trp-CCA-5_wholecounts	0	0	0	0	0	0	0	0	0	0	1	0	0	1	0	0	0
tRNA-Trp-CCA-5_fiveprime	159	105	408	98	118	361	25	48	111	49	63	15	16	235	4	9	27
tRNA-Trp-CCA-5_threeprime	27034	11248	55250	16105	14258	47179	6524	4637	17941	7653	6610	3484	2498	30611	1461	1633	4760
tRNA-Trp-CCA-5_other	2614	1759	5202	1599	2345	5575	440	425	1901	683	991	247	301	2694	82	144	403
tRNA-Trp-CCA-5_antisense	0	0	0	0	0	0	0	0	0	0	0	0	0	0	0	0	0
tRNA-Trp-CCA-6_wholecounts	0	0	0	0	0	0	0	0	0	0	0	0	0	0	0	0	0
tRNA-Trp-CCA-6_fiveprime	1	0	7	2	1	5	0	1	0	0	1	0	0	1	0	1	1
tRNA-Trp-CCA-6_threeprime	46366	20071	111582	30906	24912	88695	13459	9184	36819	15700	13686	6576	4660	59254	3068	3327	10264
tRNA-Trp-CCA-6_other	1696	862	4058	1128	1522	3755	281	290	1256	453	570	151	174	1691	58	110	308
tRNA-Trp-CCA-6_antisense	0	0	0	0	0	0	0	0	0	0	0	0	0	1	0	0	0
tRNA-Tyr-GTA-1_wholecounts	20	2	7	4	1	5	11	7	1	2	9	1	1	3	3	5	1
tRNA-Tyr-GTA-1_fiveprime	291	158	791	201	317	956	76	129	329	138	137	38	24	315	12	12	66
tRNA-Tyr-GTA-1_threeprime	22891	10040	43733	15888	16761	54795	7641	6806	20012	11673	9742	5519	3869	43908	1796	1560	5968
tRNA-Tyr-GTA-1_other	1729	876	2487	684	842	2414	244	251	899	419	420	150	99	1451	53	53	235
tRNA-Tyr-GTA-1_antisense	0	0	0	0	0	1	0	0	0	0	0	0	0	0	0	0	0
tRNA-Tyr-GTA-2_wholecounts	17	5	9	7	6	8	25	3	8	13	21	4	1	2	3	3	5
tRNA-Tyr-GTA-2_fiveprime	288	157	792	198	319	956	76	129	330	137	137	38	24	311	12	12	68
tRNA-Tyr-GTA-2_threeprime	52380	23979	101084	35408	32598	125192	16187	12403	44831	23170	18496	12632	7749	110791	3759	2877	11838
tRNA-Tyr-GTA-2_other	2073	1057	4072	869	1147	3729	313	314	1344	509	513	174	134	2473	59	62	342
tRNA-Tyr-GTA-2_antisense	0	0	0	0	0	0	0	0	0	0	0	0	0	1	0	0	0
tRNA-Tyr-GTA-3_wholecounts	22	5	14	11	9	15	21	0	2	16	18	2	4	11	4	4	5
tRNA-Tyr-GTA-3_fiveprime	987	491	1777	674	863	2215	301	402	654	506	386	108	104	902	60	46	216
tRNA-Tyr-GTA-3_threeprime	52383	23979	101078	35405	32597	125198	16186	12404	44832	23171	18497	12631	7750	110796	3761	2878	11838
tRNA-Tyr-GTA-3_other	2076	1063	4094	866	1152	3760	314	316	1357	512	515	182	136	2482	59	62	348
tRNA-Tyr-GTA-3_antisense	0	0	0	0	0	0	0	0	0	0	0	0	0	1	0	0	0
tRNA-Tyr-GTA-4_wholecounts	1	1	0	2	2	2	0	0	1	0	1	1	1	3	0	0	1
tRNA-Tyr-GTA-4_fiveprime	983	491	1762	670	860	2192	299	401	650	506	385	108	104	901	60	45	213
tRNA-Tyr-GTA-4_threeprime	17279	7882	28902	11838	12478	38946	5392	4914	11225	8503	7150	4389	2947	29203	1488	1143	4014
tRNA-Tyr-GTA-4_other	1812	976	2305	699	963	2316	246	233	819	431	423	166	109	1283	50	61	221
tRNA-Tyr-GTA-4_antisense	0	0	0	0	0	0	0	0	0	0	0	0	0	0	0	0	0
tRNA-Tyr-GTA-5_wholecounts	0	0	0	0	0	0	0	0	0	0	0	0	0	0	0	0	0
tRNA-Tyr-GTA-5_fiveprime	2	3	4	2	3	10	2	2	3	1	1	0	0	2	0	1	1
tRNA-Tyr-GTA-5_threeprime	12976	6181	20333	9456	10484	30020	4545	4316	8457	7316	6230	3608	2444	18763	1203	928	2857
tRNA-Tyr-GTA-5_other	1513	803	1763	534	749	1723	206	206	648	351	357	123	87	986	44	45	172
tRNA-Tyr-GTA-5_antisense	0	0	0	0	0	0	0	0	0	0	0	0	0	0	0	0	0
tRNA-Val-AAC-1_wholecounts	35	11	72	15	22	87	20	14	44	26	11	9	10	95	9	19	5
tRNA-Val-AAC-1_fiveprime	23916	12826	45167	17298	21025	52784	9137	10152	31420	15076	13076	4712	3328	32883	1471	2113	4144
tRNA-Val-AAC-1_threeprime	27998	14409	91577	17928	18445	61407	11620	9570	45540	14097	11881	4528	4587	65894	1528	3120	8267
tRNA-Val-AAC-1_other	1841	1133	5099	1187	1654	5033	562	699	3119	953	1158	326	296	3083	108	181	405
tRNA-Val-AAC-1_antisense	1	0	0	0	0	0	0	0	0	0	0	0	0	0	0	0	0
tRNA-Val-AAC-2_wholecounts	1	0	3	0	0	1	0	0	0	1	0	0	0	5	0	0	0
tRNA-Val-AAC-2_fiveprime	9374	6018	18382	7187	9489	26653	4145	6498	13573	7407	7117	1581	1377	9094	589	1060	1625
tRNA-Val-AAC-2_threeprime	27664	14285	85241	17473	18163	56063	10958	9177	33798	13880	11499	4205	3985	39782	1420	2763	5857
tRNA-Val-AAC-2_other	247	169	661	168	163	520	73	87	336	110	133	45	74	425	16	30	96
tRNA-Val-AAC-2_antisense	1	0	0	0	0	0	0	0	0	0	0	0	0	0	0	0	0
tRNA-Val-AAC-3_wholecounts	1	0	3	0	0	3	0	0	0	0	0	0	0	1	0	0	1
tRNA-Val-AAC-3_fiveprime	9375	6019	18382	7188	9489	26654	4144	6497	13573	7408	7119	1581	1377	9095	589	1060	1625
tRNA-Val-AAC-3_threeprime	700	303	1933	359	314	1092	242	238	1438	237	186	152	164	3711	47	104	406
tRNA-Val-AAC-3_other	247	169	661	168	163	521	73	87	336	110	133	45	74	425	16	30	96
tRNA-Val-AAC-3_antisense	1	0	0	0	0	0	0	0	0	0	0	0	0	0	0	0	0
tRNA-Val-AAC-4_wholecounts	0	0	0	0	0	0	0	1	1	1	0	0	0	0	0	0	0
tRNA-Val-AAC-4_fiveprime	780	479	1279	494	945	1301	258	269	802	333	339	175	177	1349	29	62	98
tRNA-Val-AAC-4_threeprime	335	172	618	158	191	357	110	112	286	133	136	59	71	612	19	26	47
tRNA-Val-AAC-4_other	247	172	661	169	165	525	73	88	339	109	131	42	73	419	16	30	94
tRNA-Val-AAC-4_antisense	1	0	0	0	0	0	0	0	0	0	0	0	0	0	0	0	0
tRNA-Val-AAC-5_wholecounts	3	6	19	1	4	10	15	10	16	9	9	1	14	19	0	3	2
tRNA-Val-AAC-5_fiveprime	23739	12758	42780	17019	20926	50577	9026	10047	28937	14948	12966	4673	3277	31025	1452	2050	3813
tRNA-Val-AAC-5_threeprime	27967	14404	91391	17915	18433	61254	11601	9566	45428	14090	11872	4523	4589	65739	1528	3114	8256
tRNA-Val-AAC-5_other	1204	758	3293	818	1215	3176	401	496	2082	667	845	236	209	2081	77	130	297
tRNA-Val-AAC-5_antisense	1	0	0	0	0	0	0	0	0	0	0	0	0	0	0	0	0
tRNA-Val-CAC-1_wholecounts	0	0	2	0	0	1	0	0	1	0	0	0	0	2	0	0	0
tRNA-Val-CAC-1_fiveprime	23730	12755	42652	17013	20920	50476	9014	10029	28754	14933	12951	4678	3275	30778	1450	2040	3771
tRNA-Val-CAC-1_threeprime	27664	14285	85246	17474	18163	56065	10958	9177	33799	13880	11500	4205	3985	39788	1421	2763	5857
tRNA-Val-CAC-1_other	254	176	708	176	169	557	77	91	357	114	132	42	74	432	16	32	97
tRNA-Val-CAC-1_antisense	1	0	0	0	0	0	0	0	0	0	0	0	0	0	0	0	0
tRNA-Val-CAC-2_wholecounts	83	39	205	49	54	196	80	41	126	87	64	21	28	185	26	59	15
tRNA-Val-CAC-2_fiveprime	24031	12891	47382	17517	21116	54558	9238	10258	33975	15171	13189	4750	3404	35703	1489	2222	4527
tRNA-Val-CAC-2_threeprime	28052	14421	92382	17981	18473	61875	11643	9590	45862	14130	11924	4535	4598	66284	1533	3137	8372
tRNA-Val-CAC-2_other	2393	1506	8007	1605	2230	7463	759	920	4422	1265	1501	408	368	4249	137	246	555
tRNA-Val-CAC-2_antisense	1	0	0	0	0	0	0	0	0	0	0	0	0	0	0	0	0
tRNA-Val-CAC-3_wholecounts	2	1	7	1	0	5	1	2	1	2	2	1	2	2	0	2	1
tRNA-Val-CAC-3_fiveprime	9376	6021	18424	7191	9491	26686	4152	6498	13695	7411	7123	1586	1378	9346	589	1066	1639
tRNA-Val-CAC-3_threeprime	702	303	1991	366	315	1108	242	241	1459	241	189	152	166	3731	47	109	407
tRNA-Val-CAC-3_other	255	176	708	173	169	551	77	92	355	113	136	46	74	445	16	31	101
tRNA-Val-CAC-3_antisense	1	0	0	0	0	0	0	0	0	0	0	0	0	0	0	0	0
tRNA-Val-CAC-4_wholecounts	1	1	4	4	5	3	3	3	2	4	5	0	2	5	1	0	1
tRNA-Val-CAC-4_fiveprime	796	493	1560	520	962	1563	258	282	925	354	359	175	181	1369	29	68	126
tRNA-Val-CAC-4_threeprime	342	177	616	157	198	396	111	117	292	135	136	57	71	432	18	27	54
tRNA-Val-CAC-4_other	2393	1506	8007	1605	2230	7463	759	920	4422	1265	1502	408	368	4250	137	246	555
tRNA-Val-CAC-4_antisense	1	0	0	0	0	0	0	0	0	0	0	0	0	0	0	0	0
tRNA-Val-CAC-5_wholecounts	0	0	0	0	0	0	0	0	0	0	0	0	0	0	0	0	0
tRNA-Val-CAC-5_fiveprime	402	236	654	164	294	516	126	109	327	143	160	41	41	231	6	23	12
tRNA-Val-CAC-5_threeprime	6	2	15	2	7	15	1	2	8	2	2	1	0	4	1	1	1
tRNA-Val-CAC-5_other	12	4	28	9	8	25	2	6	23	6	2	2	4	17	1	1	7
tRNA-Val-CAC-5_antisense	0	0	0	0	0	0	0	0	0	0	0	0	0	0	0	0	0
tRNA-Val-CAC-7_wholecounts	0	0	0	0	0	0	0	0	0	0	0	0	0	0	0	0	0
tRNA-Val-CAC-7_fiveprime	54	29	67	19	31	92	24	25	57	29	18	14	8	82	2	7	13
tRNA-Val-CAC-7_threeprime	204	112	325	93	121	206	75	78	147	80	87	31	45	211	11	16	24
tRNA-Val-CAC-7_other	12	6	41	20	16	57	7	4	23	11	9	1	4	35	0	1	7
tRNA-Val-CAC-7_antisense	0	0	0	0	0	0	0	0	0	0	0	0	0	0	0	0	0
tRNA-Val-TAC-1_wholecounts	718	91	1637	431	382	1773	656	165	546	737	550	74	67	893	99	198	104
tRNA-Val-TAC-1_fiveprime	2141	1494	4680	1426	2148	5882	819	1325	2750	1305	1364	334	325	2584	105	240	359
tRNA-Val-TAC-1_threeprime	4529	2095	33109	5218	5239	33146	3368	2355	20568	4207	4025	1365	1360	38404	762	1278	4672
tRNA-Val-TAC-1_other	1405	863	2709	719	806	2604	375	461	1363	616	533	161	135	1557	61	106	201
tRNA-Val-TAC-1_antisense	0	0	0	0	0	0	0	0	0	0	0	0	0	1	0	0	0
tRNA-iMet-CAT-1_wholecounts	61	20	165	50	59	148	61	22	75	48	57	6	11	76	8	39	20
tRNA-iMet-CAT-1_fiveprime	1597	1123	10057	1762	1757	8416	737	589	5321	841	1130	288	302	7157	147	313	1118
tRNA-iMet-CAT-1_threeprime	16578	8364	70035	12862	13844	58445	6078	5253	29466	7199	7932	2471	2445	36588	1090	1770	7251
tRNA-iMet-CAT-1_other	9653	5955	50099	9531	9036	48190	3234	2975	22165	5083	5820	1400	1354	22027	642	1041	4655
tRNA-iMet-CAT-1_antisense	0	0	0	0	0	1	0	0	0	0	0	0	0	1	0	0	1
tRNA-iMet-CAT-2_wholecounts	0	0	1	0	0	0	1	0	1	1	0	0	0	1	0	1	0
tRNA-iMet-CAT-2_fiveprime	1035	807	4198	835	1050	3021	387	379	1600	448	541	149	157	1549	67	125	310
tRNA-iMet-CAT-2_threeprime	16237	8270	66292	12442	13629	55372	5766	5142	27924	6940	7708	2452	2409	35299	1045	1682	6894
tRNA-iMet-CAT-2_other	3009	2004	8837	2597	3941	10075	790	1195	4752	1562	2029	479	629	5343	202	413	993
tRNA-iMet-CAT-2_antisense	0	0	0	0	0	1	0	0	0	0	0	0	0	1	0	0	1
tRNA-iMet-CAT-3_wholecounts	0	0	2	0	0	0	0	0	0	0	0	0	0	0	0	0	1
tRNA-iMet-CAT-3_fiveprime	1491	1080	8633	1528	1633	7170	642	548	4761	736	984	278	297	6735	126	272	959
tRNA-iMet-CAT-3_threeprime	13662	7261	39603	9125	11243	34617	4527	4252	16061	5487	6312	1960	1892	19249	793	1289	3973
tRNA-iMet-CAT-3_other	5153	3357	13746	3433	3410	12115	1702	1277	7140	2278	2471	844	683	7507	307	499	1479
tRNA-iMet-CAT-3_antisense	0	0	0	0	0	1	0	0	0	0	0	0	0	1	0	0	1
tRNA-Ala-AGC-10-1	0	0	6	4	0	4	2	0	0	0	0	0	0	2	0	0	0
tRNA-Ala-AGC-2-1	30	20	68	26	20	70	48	14	48	28	50	14	14	72	6	12	14
tRNA-Ala-AGC-2-2	12	6	12	2	8	10	2	2	4	2	4	4	2	14	4	4	6
tRNA-Ala-AGC-3-1	18	8	26	6	6	32	2	4	16	4	4	4	0	8	4	4	2
tRNA-Ala-AGC-4-2	6	8	88	10	10	74	14	12	56	10	16	4	6	104	4	14	38
tRNA-Ala-AGC-4-1	2	0	32	12	4	24	0	0	8	8	8	2	0	12	0	6	6
tRNA-Ala-AGC-5-3	0	2	2	2	0	6	0	0	2	0	0	0	0	0	0	0	0
tRNA-Ala-AGC-5-2	0	0	0	2	0	8	0	0	0	0	0	0	2	2	0	0	0
tRNA-Ala-AGC-6-1	20	8	28	4	6	44	6	2	0	8	14	0	4	26	4	2	6
tRNA-Ala-AGC-7-1	36	38	44	42	54	40	32	12	14	20	26	6	4	20	8	38	12
tRNA-Ala-AGC-8-1	2	0	2	0	4	8	0	0	0	0	0	0	0	8	0	4	0
tRNA-Ala-CGC-1-2	14	12	92	18	10	100	10	6	30	12	22	4	4	76	4	6	8
tRNA-Ala-CGC-1-1	12	4	36	6	2	46	4	0	14	14	14	0	0	18	0	2	4
tRNA-Ala-CGC-2-1	60	66	370	92	76	340	60	34	208	54	70	22	22	248	16	42	138
tRNA-Ala-TGC-2-1	30	60	158	72	92	160	36	38	56	38	104	8	24	72	26	38	34
tRNA-Ala-TGC-3-1	18	24	92	24	36	66	26	18	44	22	38	20	10	56	6	22	20
tRNA-Ala-TGC-4-1	12	18	62	18	22	62	8	2	42	14	16	0	4	20	2	6	6
tRNA-Ala-TGC-7-2	0	0	6	0	0	10	2	0	2	2	0	0	0	2	0	0	6
tRNA-Ala-TGC-7-1	0	0	6	0	0	10	2	0	2	2	0	0	0	2	0	0	6
tRNA-Arg-ACG-1-3	368	160	972	386	260	1094	342	158	566	338	436	92	82	514	82	156	274
tRNA-Arg-ACG-1-1	116	34	826	206	102	1020	108	40	246	90	58	10	14	430	20	48	178
tRNA-Arg-ACG-1-2	0	0	26	10	0	30	8	0	10	4	0	0	2	12	0	2	6
tRNA-Arg-ACG-2-1	18	4	112	20	6	106	24	8	62	6	14	0	2	56	4	6	30
tRNA-Arg-ACG-3-1	344	174	1286	624	426	1552	512	176	884	542	572	138	144	1770	168	384	900
tRNA-Arg-ACG-3-2	144	52	782	236	120	768	200	68	510	142	114	54	96	1002	50	224	436
tRNA-Arg-CCG-1-1	24	6	136	30	12	152	10	0	36	10	6	2	6	64	4	4	18
tRNA-Arg-CCG-2-1	2	8	80	34	10	90	20	4	38	8	8	4	6	64	2	6	14
tRNA-Arg-CCG-3-1	180	170	488	232	264	626	262	114	414	234	342	66	76	424	66	136	150
tRNA-Arg-CCT-1-1	82	36	154	62	58	202	52	38	106	62	80	12	24	174	8	34	44
tRNA-Arg-CCT-2-1	28	22	50	16	20	40	34	8	42	36	36	20	12	34	6	6	6
tRNA-Arg-CCT-2-2	30	12	86	56	20	90	56	26	54	48	62	8	20	44	20	26	20
tRNA-Arg-CCT-3-1	36	18	58	30	24	60	10	10	10	32	20	6	6	40	12	2	18
tRNA-Arg-CCT-4-1	100	42	388	124	106	398	122	74	260	114	152	48	60	500	36	102	188
tRNA-Arg-TCG-1-1	70	26	314	100	56	358	36	22	78	24	38	12	6	132	8	32	44
tRNA-Arg-TCG-2-1	24	0	60	10	8	44	10	6	28	14	20	10	4	38	6	2	12
tRNA-Arg-TCG-3-2	20	2	46	6	6	48	6	6	12	4	0	6	2	22	2	8	14
tRNA-Arg-TCG-3-1	12	8	38	10	6	34	8	0	8	0	2	6	0	20	2	0	10
tRNA-Arg-TCG-4-1	58	28	386	102	50	398	28	18	108	22	34	2	8	110	4	12	22
tRNA-Arg-TCT-1-1	128	32	1140	166	92	1166	118	76	996	128	128	24	22	686	32	84	226
tRNA-Arg-TCT-2-1	14	14	288	52	22	274	40	12	240	38	36	6	4	84	8	14	28
tRNA-Arg-TCT-3-1	26	14	204	42	14	254	26	24	146	10	24	6	0	110	2	8	16
tRNA-Arg-TCT-5-1	12	2	44	4	4	40	0	0	12	0	0	0	0	18	2	0	10
tRNA-Asn-GTT-1-1	0	0	0	2	0	4	0	0	2	0	0	0	0	6	0	0	0
tRNA-Asn-GTT-2-1	2	4	0	4	2	8	2	0	2	0	0	0	0	2	0	0	2
tRNA-Asn-GTT-3-5	8	6	148	22	8	168	8	6	58	8	14	8	4	62	4	0	18
tRNA-Asn-GTT-3-6	32	8	186	52	20	170	42	12	124	32	32	8	2	116	8	18	40
tRNA-Asn-GTT-3-2	32	22	252	56	32	288	68	18	154	50	46	12	20	222	6	38	74
tRNA-Asn-GTT-3-7	64	18	360	70	60	406	56	34	164	40	52	8	14	320	6	28	86
tRNA-Asn-GTT-3-8	148	56	398	140	108	396	96	54	186	64	106	28	40	214	24	58	90
tRNA-Asn-GTT-3-9	30	34	190	50	42	218	22	6	104	38	52	4	6	152	2	16	46
tRNA-Asn-GTT-3-3	0	2	16	6	0	6	2	4	8	2	4	0	4	16	0	0	0
tRNA-Asn-GTT-3-1	192	84	542	134	86	570	88	48	304	88	76	24	26	526	20	40	166
tRNA-Asn-GTT-3-4	8	8	150	22	8	168	8	6	60	8	14	8	4	60	4	0	18
tRNA-Asp-GTC-1-3	340	282	518	462	414	456	438	270	368	484	438	122	202	382	154	210	80
tRNA-Asp-GTC-1-5	400	232	598	450	342	628	428	208	438	506	454	102	110	270	166	166	62
tRNA-Asp-GTC-1-2	188	176	300	222	228	340	252	164	320	276	272	76	140	382	110	142	68
tRNA-Asp-GTC-1-9	218	188	376	370	282	420	280	158	328	356	362	92	100	250	92	140	50
tRNA-Asp-GTC-1-10	182	154	220	260	242	222	248	184	172	360	318	76	96	172	110	134	46
tRNA-Asp-GTC-1-13	242	188	308	290	300	304	298	214	252	392	330	124	106	314	132	164	78
tRNA-Asp-GTC-1-7	418	408	280	584	568	224	522	386	178	706	698	330	222	286	310	244	72
tRNA-Asp-GTC-1-8	604	390	546	686	776	488	632	480	356	842	752	190	154	486	278	266	96
tRNA-Asp-GTC-1-11	478	396	634	654	548	660	644	348	458	800	688	280	238	532	256	264	92
tRNA-Asp-GTC-1-1	732	672	576	1044	1088	562	802	618	404	1112	1006	320	202	360	290	326	76
tRNA-Asp-GTC-1-12	372	352	240	554	554	228	408	418	180	614	588	168	180	248	194	220	42
tRNA-Asp-GTC-1-4	340	282	518	462	414	456	438	270	368	484	438	122	202	382	154	210	80
tRNA-Asp-GTC-1-6	394	438	436	660	526	434	460	352	448	608	660	178	202	636	204	218	92
tRNA-Asp-GTC-2-1	236	186	514	352	306	544	372	216	338	424	358	68	80	404	106	142	96
tRNA-Asp-GTC-3-1	0	0	8	2	4	12	0	2	14	0	0	0	0	10	0	0	8
tRNA-Asp-GTC-4-1	0	4	8	6	2	22	2	0	48	2	2	0	4	46	0	0	0
tRNA-Cys-GCA-1-1	12	2	30	10	4	34	16	4	44	6	12	6	6	44	0	4	6
tRNA-Cys-GCA-1-2	26	10	24	10	16	54	12	2	52	14	18	2	2	134	8	8	12
tRNA-Cys-GCA-10-1	0	0	0	0	0	12	0	0	0	0	0	0	2	2	0	2	0
tRNA-Cys-GCA-12-1	0	0	2	2	2	2	0	0	10	2	0	2	0	2	0	2	0
tRNA-Cys-GCA-14-1	0	0	2	2	2	2	0	0	6	2	0	2	0	2	0	2	0
tRNA-Cys-GCA-2-1	68	36	202	106	64	224	46	24	154	72	96	18	12	216	24	18	38
tRNA-Cys-GCA-3-2	168	52	176	136	98	184	102	46	150	152	188	20	26	136	28	70	56
tRNA-Cys-GCA-3-4	672	232	858	578	292	710	520	138	424	604	602	154	124	444	212	340	202
tRNA-Cys-GCA-3-3	164	116	308	162	128	238	116	92	208	178	216	34	26	202	26	72	78
tRNA-Cys-GCA-3-1	92	44	196	140	68	170	76	38	138	70	130	12	28	102	30	48	40
tRNA-Cys-GCA-4-7	2	0	8	2	4	28	0	0	4	2	8	0	2	0	0	2	0
tRNA-Cys-GCA-4-14	2	0	6	4	2	4	2	0	8	2	6	2	0	2	2	2	0
tRNA-Cys-GCA-4-15	2	2	2	2	0	6	0	0	2	6	4	0	0	6	0	0	0
tRNA-Cys-GCA-4-17	0	0	0	0	4	14	0	0	2	2	2	0	2	2	0	2	0
tRNA-Cys-GCA-4-27	2	0	2	0	0	12	0	0	0	4	0	0	2	2	0	2	0
tRNA-Cys-GCA-4-28	2	2	2	2	0	6	0	0	2	6	4	0	0	6	0	2	0
tRNA-Cys-GCA-4-29	6	0	4	4	4	12	6	0	8	6	2	0	0	2	0	0	0
tRNA-Cys-GCA-4-24	0	0	4	0	2	2	2	2	10	4	0	0	0	0	0	0	0
tRNA-Cys-GCA-4-23	2	2	4	2	4	4	2	2	6	8	4	0	0	6	0	0	0
tRNA-Cys-GCA-4-18	2	0	6	4	2	4	0	0	8	2	6	2	0	2	2	2	0
tRNA-Cys-GCA-4-16	0	2	8	4	4	4	0	0	10	4	8	2	0	2	0	2	0
tRNA-Cys-GCA-4-13	4	2	8	2	0	22	2	2	8	6	8	0	0	4	2	2	2
tRNA-Cys-GCA-4-12	4	0	0	4	0	10	0	0	2	2	4	0	0	0	0	0	0
tRNA-Cys-GCA-4-11	2	0	4	10	2	20	4	2	8	2	4	0	0	0	0	0	0
tRNA-Cys-GCA-4-10	0	0	2	6	6	6	0	0	8	2	10	0	0	2	0	2	0
tRNA-Cys-GCA-4-9	16	6	8	14	18	22	10	10	14	16	48	2	0	8	0	2	4
tRNA-Cys-GCA-4-4	0	0	0	0	4	14	0	0	2	2	2	0	2	2	0	2	0
tRNA-Cys-GCA-4-3	0	0	4	2	4	4	0	0	6	4	0	2	0	2	0	4	0
tRNA-Cys-GCA-4-2	0	0	0	0	4	14	0	0	2	2	2	0	2	2	0	2	0
tRNA-Cys-GCA-4-5	0	0	2	2	2	2	0	0	6	2	0	2	0	4	0	2	0
tRNA-Cys-GCA-4-6	2	0	6	4	2	4	2	0	6	0	6	2	0	2	2	0	0
tRNA-Cys-GCA-5-1	184	104	578	196	156	534	150	62	282	170	228	22	14	158	28	24	84
tRNA-Cys-GCA-6-1	2	0	2	4	2	14	0	0	10	0	0	2	0	2	0	0	0
tRNA-Cys-GCA-7-1	10	10	20	12	8	34	2	4	20	8	10	8	2	6	2	4	2
tRNA-Gln-CTG-1-1	22	14	32	14	10	24	4	10	20	8	26	2	8	24	0	8	4
tRNA-Gln-CTG-2-2	278	142	690	264	252	806	250	122	374	236	344	62	62	398	46	76	110
tRNA-Gln-CTG-2-1	464	226	1246	460	348	1290	322	122	646	296	474	82	132	958	82	196	288
tRNA-Gln-CTG-2-3	150	84	370	142	146	440	122	70	164	108	146	26	70	252	28	50	60
tRNA-Gln-CTG-2-4	166	140	298	144	198	320	134	76	130	176	228	36	72	244	42	58	30
tRNA-Gln-CTG-3-1	60	58	108	54	74	124	58	58	48	66	108	36	32	110	24	36	20
tRNA-Gln-CTG-3-2	118	58	120	74	88	134	70	78	74	82	124	28	48	122	40	46	30
tRNA-Gln-CTG-3-3	40	30	62	26	30	68	34	16	38	18	42	2	4	70	6	22	8
tRNA-Gln-CTG-4-1	38	16	128	32	24	110	10	8	28	18	22	4	6	60	2	2	12
tRNA-Gln-CTG-5-1	10	8	6	6	6	12	4	8	6	2	12	0	0	8	0	2	4
tRNA-Gln-TTG-1-1	100	58	706	210	106	774	106	38	258	104	102	18	26	358	18	44	132
tRNA-Gln-TTG-2-1	8	2	44	2	2	22	2	0	6	8	0	0	0	0	0	0	2
tRNA-Gln-TTG-3-1	44	22	170	26	36	200	44	24	80	48	34	18	12	116	4	14	36
tRNA-Gln-TTG-3-2	50	28	150	62	38	158	36	10	64	34	36	16	16	126	4	26	40
tRNA-Gln-TTG-5-1	0	2	4	2	0	6	0	2	0	0	0	0	0	0	0	0	0
tRNA-Glu-CTC-1-2	524	426	1482	766	634	1562	890	576	1164	872	1062	286	294	1478	312	434	200
tRNA-Glu-CTC-1-9	368	314	1032	564	464	1002	650	370	688	744	758	194	184	678	216	350	134
tRNA-Glu-CTC-1-7	714	650	1414	956	1064	1446	1354	1006	896	1392	1532	494	468	918	624	818	218
tRNA-Glu-CTC-1-4	284	166	650	290	246	704	354	236	502	368	450	92	88	414	108	234	110
tRNA-Glu-CTC-1-6	330	294	616	490	422	562	578	382	388	786	786	212	140	372	276	356	96
tRNA-Glu-CTC-1-1	524	426	1482	766	634	1562	890	576	1164	872	1062	286	294	1478	312	434	200
tRNA-Glu-CTC-1-5	150	172	342	254	300	326	338	338	228	394	502	94	144	280	214	244	54
tRNA-Glu-CTC-1-3	524	426	1482	766	634	1562	890	576	1164	872	1062	286	294	1478	312	434	200
tRNA-Glu-CTC-1-8	666	598	784	918	1130	648	916	956	518	1508	1422	240	230	428	452	396	106
tRNA-Glu-CTC-2-1	18	12	14	16	20	24	22	12	26	12	32	6	4	12	20	20	4
tRNA-Glu-TTC-1-3	68	64	178	112	108	250	170	108	156	222	204	50	48	250	58	66	38
tRNA-Glu-TTC-1-4	328	142	1276	254	330	1260	384	202	524	432	430	92	100	472	116	126	54
tRNA-Glu-TTC-1-2	254	296	464	444	574	440	544	380	258	960	1014	154	152	358	198	210	42
tRNA-Glu-TTC-1-1	264	204	640	342	432	752	500	302	442	734	724	146	124	622	150	182	164
tRNA-Glu-TTC-2-2	238	250	454	298	450	478	424	306	282	560	650	118	142	420	162	154	54
tRNA-Glu-TTC-2-1	188	140	240	174	306	272	276	210	212	320	386	72	70	404	104	92	38
tRNA-Glu-TTC-3-1	4	12	100	14	6	146	8	6	154	10	10	0	2	72	4	6	16
tRNA-Glu-TTC-3-2	4	12	96	14	6	144	8	6	152	10	10	0	2	70	4	6	16
tRNA-Gly-ACC-1-1	6	2	36	12	8	16	12	10	16	14	14	0	0	24	4	6	4
tRNA-Gly-CCC-1-1	112	68	200	134	134	278	92	60	216	118	168	24	54	120	48	78	34
tRNA-Gly-CCC-1-2	142	72	330	148	148	398	132	110	214	148	218	34	60	170	54	68	44
tRNA-Gly-CCC-2-1	2	0	8	2	0	4	10	6	8	6	6	0	2	4	2	2	4
tRNA-Gly-CCC-2-2	2	0	8	2	0	4	10	6	8	6	6	0	2	4	2	2	4
tRNA-Gly-CCC-3-1	10	4	10	4	2	14	0	2	12	2	8	0	2	8	2	2	0
tRNA-Gly-GCC-1-1	44	30	214	70	56	206	76	22	126	84	54	16	30	164	20	50	54
tRNA-Gly-GCC-1-3	44	30	214	70	56	206	76	22	126	84	54	16	30	164	20	50	54
tRNA-Gly-GCC-1-2	44	30	214	70	56	206	76	22	126	84	54	16	30	164	20	50	54
tRNA-Gly-GCC-2-7	250	168	968	418	276	1290	294	198	978	396	388	80	76	1168	106	174	162
tRNA-Gly-GCC-2-8	212	142	866	316	212	1152	260	158	646	312	392	84	132	930	100	174	174
tRNA-Gly-GCC-2-2	260	188	748	374	292	938	256	214	652	384	370	82	112	670	94	186	164
tRNA-Gly-GCC-2-6	354	272	814	486	414	1048	470	322	802	542	546	142	176	658	150	338	140
tRNA-Gly-GCC-2-5	138	156	828	288	152	1054	234	124	840	248	266	68	84	1038	54	192	186
tRNA-Gly-GCC-2-4	206	194	936	338	254	1186	248	172	844	336	360	50	88	954	90	190	164
tRNA-Gly-GCC-2-1	590	498	1284	910	724	1440	814	572	998	974	948	198	284	1078	280	560	278
tRNA-Gly-GCC-2-3	144	178	300	262	270	338	228	168	290	298	356	68	82	322	112	148	86
tRNA-Gly-GCC-3-1	64	40	440	138	62	530	42	34	296	70	80	28	34	454	30	72	108
tRNA-Gly-GCC-4-1	104	46	324	80	60	380	124	36	264	80	102	52	36	388	20	80	138
tRNA-Gly-TCC-1-3	82	72	366	148	218	452	208	176	334	232	266	70	50	260	70	82	46
tRNA-Gly-TCC-1-5	70	56	210	118	136	312	154	156	262	224	164	52	46	282	62	78	34
tRNA-Gly-TCC-1-2	82	72	366	148	218	452	208	176	334	232	266	70	50	260	70	82	46
tRNA-Gly-TCC-1-1	140	76	456	220	218	704	252	188	582	290	230	64	68	578	94	114	54
tRNA-Gly-TCC-1-6	276	220	332	314	428	364	394	406	322	526	376	116	124	772	136	148	78
tRNA-Gly-TCC-1-4	82	72	366	148	218	452	208	176	334	232	266	70	50	260	70	82	46
tRNA-Gly-TCC-1-7	138	112	296	162	224	308	256	190	178	308	290	66	62	194	104	70	32
tRNA-His-GTG-1-1	0	0	2	0	0	6	0	0	2	2	0	0	0	0	2	0	0
tRNA-His-GTG-2-5	254	150	478	326	470	538	382	192	262	396	444	192	240	600	150	148	142
tRNA-His-GTG-2-7	238	144	326	268	488	354	270	214	218	372	390	98	142	252	104	104	72
tRNA-His-GTG-2-6	248	150	474	324	470	534	376	192	254	390	440	188	240	574	150	142	138
tRNA-His-GTG-2-4	240	180	320	338	590	352	322	204	92	398	446	162	156	278	136	104	66
tRNA-His-GTG-2-3	498	268	1060	610	670	928	626	222	750	586	736	270	292	884	230	238	228
tRNA-His-GTG-2-2	926	484	1744	1060	920	1472	1016	344	1060	932	1246	390	396	1222	436	440	424
tRNA-His-GTG-2-8	508	382	826	680	798	864	720	408	564	896	1082	304	316	804	250	264	190
tRNA-His-GTG-2-1	846	452	1590	990	834	1344	918	300	998	860	1106	380	366	1168	410	386	386
tRNA-His-GTG-3-1	54	34	90	42	88	120	50	36	56	74	74	20	20	70	36	20	14
tRNA-Ile-AAT-1-1	54	26	318	78	32	298	54	16	110	28	54	14	6	158	10	22	70
tRNA-Ile-AAT-1-2	38	22	204	56	20	228	14	18	90	32	24	4	8	106	2	16	50
tRNA-Ile-AAT-1-5	16	8	118	20	8	150	28	6	86	22	8	6	2	94	10	10	18
tRNA-Ile-AAT-1-3	24	14	386	40	32	398	32	22	220	20	26	10	8	292	6	10	32
tRNA-Ile-AAT-1-6	22	16	272	60	36	400	40	8	148	26	38	8	6	210	8	10	66
tRNA-Ile-AAT-1-4	14	6	44	20	6	40	4	2	36	12	28	4	6	28	2	8	12
tRNA-Ile-AAT-1-8	32	18	176	48	20	188	30	16	90	18	20	8	0	174	4	6	42
tRNA-Ile-AAT-1-7	8	2	32	2	4	34	4	2	8	6	2	0	4	12	2	0	2
tRNA-Ile-AAT-2-1	2	0	2	0	0	6	0	2	2	0	0	0	0	2	0	0	0
tRNA-Ile-AAT-3-1	2	0	30	4	4	46	0	0	12	2	2	0	0	22	0	4	0
tRNA-Ile-TAT-1-1	148	116	1414	344	178	1480	96	114	730	152	154	48	44	732	52	122	302
tRNA-Ile-TAT-2-3	16	20	306	36	32	264	10	12	208	44	34	10	4	138	12	24	48
tRNA-Leu-AAG-1-1	16	4	42	6	10	70	10	6	28	2	8	4	2	28	8	4	16
tRNA-Leu-AAG-1-3	24	8	84	28	10	106	18	10	36	10	18	2	2	48	4	4	42
tRNA-Leu-AAG-1-2	16	0	74	22	14	104	6	6	46	8	16	8	0	46	2	2	16
tRNA-Leu-AAG-2-1	20	4	48	16	6	100	12	2	38	12	8	0	2	38	0	8	14
tRNA-Leu-AAG-3-1	10	6	44	4	8	36	4	6	14	14	14	2	2	12	2	2	4
tRNA-Leu-CAA-1-1	12	12	116	24	20	88	12	4	102	10	18	4	12	90	2	4	34
tRNA-Leu-CAA-2-1	1216	590	10860	2296	1262	11398	1424	710	7872	1296	1632	300	308	5206	246	662	1400
tRNA-Leu-CAA-3-1	864	322	7630	1380	544	5982	2066	454	7134	1048	1048	464	308	6376	374	924	2566
tRNA-Leu-CAA-4-1	16	14	62	30	8	106	4	2	38	8	4	0	0	56	0	2	12
tRNA-Leu-CAG-1-5	4	18	66	16	12	96	12	10	58	6	14	8	2	74	2	14	18
tRNA-Leu-CAG-1-2	4	2	30	8	6	60	8	4	64	2	6	4	2	116	2	8	12
tRNA-Leu-CAG-1-3	4	2	30	8	6	60	8	4	64	2	6	4	2	116	2	8	12
tRNA-Leu-CAG-1-1	4	2	30	8	6	60	8	4	64	2	6	4	2	116	2	8	12
tRNA-Leu-CAG-1-4	28	10	90	38	44	74	18	24	58	22	36	6	6	76	6	16	16
tRNA-Leu-CAG-2-2	50	32	144	54	32	154	36	14	90	36	48	6	2	142	4	22	44
tRNA-Leu-CAG-2-1	86	36	700	144	50	608	108	28	532	104	58	24	26	404	10	48	120
tRNA-Leu-CAG-2-3	410	298	2176	744	426	2398	298	258	1478	394	380	70	62	1020	62	100	454
tRNA-Leu-CAG-3-1	0	2	24	4	2	36	4	0	22	2	2	0	0	56	0	2	8
tRNA-Leu-CAG-4-1	0	0	6	0	2	4	0	2	2	0	0	0	0	0	0	0	4
tRNA-Leu-TAA-1-1	8	4	106	26	2	102	10	8	64	12	18	4	10	118	0	18	28
tRNA-Leu-TAA-2-1	20	14	156	22	16	128	40	8	138	22	22	8	18	130	2	18	64
tRNA-Leu-TAA-3-1	8	0	10	0	0	4	4	4	10	4	4	0	0	4	2	0	2
tRNA-Leu-TAG-1-1	24	18	84	14	34	78	26	16	82	12	24	4	18	44	2	14	22
tRNA-Leu-TAG-2-1	0	0	6	4	2	22	0	0	4	2	4	2	2	8	0	2	6
tRNA-Leu-TAG-3-1	32	22	140	42	40	216	22	14	70	36	38	0	6	94	8	12	54
tRNA-Lys-CTT-1-1	0	0	6	0	0	6	2	0	2	0	0	0	0	2	0	0	2
tRNA-Lys-CTT-2-1	64	48	168	80	68	234	94	64	128	80	74	18	16	122	32	38	34
tRNA-Lys-CTT-2-2	124	72	282	96	84	284	102	52	132	146	112	24	20	142	38	54	44
tRNA-Lys-CTT-3-3	970	494	1708	1050	1076	1990	1104	606	892	1162	1038	392	460	1214	350	502	266
tRNA-Lys-CTT-3-6	220	114	344	220	218	374	218	148	212	260	200	86	78	230	64	110	40
tRNA-Lys-CTT-3-4	570	254	798	568	552	900	634	378	378	622	598	244	276	432	216	332	118
tRNA-Lys-CTT-3-5	216	112	338	224	218	370	220	148	206	260	198	88	78	224	64	110	40
tRNA-Lys-CTT-3-7	114	60	212	126	148	238	160	68	170	124	140	72	80	176	54	78	48
tRNA-Lys-CTT-3-1	956	446	1106	850	924	1114	958	468	566	1184	936	340	446	848	372	514	166
tRNA-Lys-CTT-3-2	590	236	732	420	472	766	540	214	446	514	552	184	224	734	162	222	168
tRNA-Lys-TTT-1-4	132	36	1092	194	106	934	112	68	462	130	108	20	22	590	16	50	228
tRNA-Lys-TTT-1-1	48	10	318	56	50	308	34	16	130	44	38	16	12	216	24	22	86
tRNA-Lys-TTT-1-6	26	16	142	58	28	178	18	8	76	28	24	4	16	104	4	6	42
tRNA-Lys-TTT-1-5	32	16	282	66	34	366	38	30	200	56	38	10	8	224	20	18	92
tRNA-Lys-TTT-1-2	16	6	72	12	12	130	6	6	58	10	10	4	6	50	4	2	8
tRNA-Lys-TTT-1-3	242	120	1984	456	274	2256	250	140	812	358	226	44	56	1212	36	62	374
tRNA-Lys-TTT-2-2	2	0	2	6	0	2	0	0	2	2	4	0	0	4	0	0	0
tRNA-Lys-TTT-2-1	0	0	6	2	0	16	0	2	6	0	2	0	0	4	0	0	2
tRNA-Lys-TTT-3-1	6	0	4	2	0	0	2	0	2	0	0	2	2	0	0	0	0
tRNA-Met-CAT-1-1	56	16	632	80	62	656	50	42	550	38	54	38	102	2548	26	154	622
tRNA-Met-CAT-1-2	300	152	4736	702	358	4842	710	342	6192	284	558	246	246	8358	140	536	2140
tRNA-Met-CAT-2-2	66	48	770	146	130	904	132	34	606	70	110	40	34	1070	22	70	220
tRNA-Met-CAT-2-1	8	6	120	20	16	106	14	6	96	14	16	4	6	110	2	18	52
tRNA-Met-CAT-3-1	20	14	242	66	22	222	36	14	70	18	26	6	8	78	4	36	50
tRNA-Met-CAT-5-1	18	14	56	18	22	58	4	4	10	12	16	6	2	34	0	0	18
tRNA-Met-CAT-6-1	2	4	10	2	2	6	0	2	2	0	2	0	2	6	0	0	0
tRNA-Phe-GAA-1-4	22	16	176	34	14	148	42	8	114	36	24	2	8	92	2	14	58
tRNA-Phe-GAA-1-1	134	56	720	194	90	864	70	52	322	74	76	16	20	364	14	24	126
tRNA-Phe-GAA-1-3	18	4	72	30	16	98	32	10	46	26	26	8	2	92	4	20	36
tRNA-Phe-GAA-1-5	8	2	24	2	0	24	2	2	14	2	8	0	2	22	0	4	4
tRNA-Phe-GAA-1-2	14	4	66	16	10	66	30	4	40	10	12	0	6	30	2	12	22
tRNA-Phe-GAA-2-1	6	0	10	0	2	4	0	0	2	2	0	0	0	2	0	0	0
tRNA-Phe-GAA-3-1	20	6	90	34	22	102	28	4	48	22	36	4	2	28	6	18	16
tRNA-Pro-AGG-1-2	2	6	14	2	2	22	4	4	8	2	2	0	0	4	0	2	0
tRNA-Pro-AGG-1-3	26	22	102	22	16	96	8	8	58	6	12	4	4	72	0	12	18
tRNA-Pro-AGG-1-1	196	70	496	242	82	600	132	44	270	90	164	34	20	236	18	80	96
tRNA-Pro-AGG-1-6	34	14	76	24	20	72	6	6	40	22	16	4	0	26	4	10	16
tRNA-Pro-AGG-1-5	12	8	24	12	12	36	10	6	18	0	10	0	2	12	0	2	8
tRNA-Pro-AGG-1-4	8	8	38	12	2	34	12	2	28	6	14	4	12	16	4	4	10
tRNA-Pro-CGG-1-2	42	30	120	44	18	90	44	6	60	24	34	10	12	88	10	20	12
tRNA-Pro-CGG-1-1	48	42	148	48	44	206	20	24	138	38	34	22	8	154	4	14	32
tRNA-Pro-CGG-1-3	14	16	46	22	34	58	26	10	42	14	32	8	4	60	0	6	4
tRNA-Pro-TGG-1-1	56	20	112	32	46	136	18	14	48	18	20	10	4	58	6	10	18
tRNA-Pro-TGG-2-4	18	18	74	16	10	70	22	8	42	16	8	12	0	44	4	12	16
tRNA-Pro-TGG-2-1	2	6	22	2	10	28	2	6	26	6	8	2	6	30	0	2	10
tRNA-Pro-TGG-2-3	36	6	90	34	10	82	18	4	56	6	20	4	2	28	2	8	18
tRNA-Pro-TGG-2-2	26	22	62	22	28	58	12	2	24	14	16	4	6	32	2	6	8
tRNA-Pro-TGG-4-1	2	0	10	0	2	8	0	2	6	0	0	0	0	6	0	0	0
tRNA-SeC-TCA-1-1	90	112	200	126	174	292	134	76	196	168	176	26	58	248	30	100	58
tRNA-Ser-AGA-1-1	4	4	16	12	10	28	0	0	16	4	4	0	0	16	2	0	6
tRNA-Ser-AGA-2-2	186	114	440	224	154	522	80	80	204	126	114	48	26	182	40	46	46
tRNA-Ser-AGA-2-1	44	26	112	38	46	144	20	20	54	28	40	10	16	78	10	8	18
tRNA-Ser-AGA-2-5	50	52	200	92	60	238	48	24	102	36	40	6	0	112	6	10	16
tRNA-Ser-AGA-2-3	60	50	256	84	100	384	52	32	150	72	114	18	16	186	18	36	32
tRNA-Ser-AGA-2-6	36	20	88	18	28	76	32	8	34	30	38	16	6	36	8	20	14
tRNA-Ser-AGA-2-4	8	8	32	6	26	22	12	2	6	14	18	6	6	8	2	8	2
tRNA-Ser-CGA-1-1	32	16	94	26	22	114	26	12	50	32	24	4	8	110	2	8	16
tRNA-Ser-CGA-2-1	12	2	72	4	20	90	4	6	28	2	12	2	0	30	0	8	20
tRNA-Ser-CGA-3-1	26	6	54	32	24	68	30	8	30	24	30	16	8	52	12	28	22
tRNA-Ser-GCT-1-1	4	0	18	4	4	10	0	4	2	4	2	0	0	6	0	0	6
tRNA-Ser-GCT-2-1	222	76	764	234	114	672	208	68	538	174	158	48	50	514	44	100	186
tRNA-Ser-GCT-3-1	26	22	150	46	32	138	34	12	120	32	36	10	12	98	8	24	26
tRNA-Ser-GCT-4-3	14	4	52	28	26	60	18	6	38	14	26	6	6	40	10	14	14
tRNA-Ser-GCT-4-1	186	76	578	328	136	636	168	86	354	166	196	48	68	344	54	124	188
tRNA-Ser-GCT-4-2	50	18	248	76	36	304	42	28	190	36	50	10	12	292	8	44	66
tRNA-Ser-GCT-5-1	0	2	18	16	4	30	6	2	18	2	8	0	0	18	0	0	8
tRNA-Ser-TGA-1-1	18	18	138	34	46	128	38	18	90	28	56	4	16	110	20	42	68
tRNA-Ser-TGA-2-1	2	2	4	2	6	14	6	0	2	6	6	0	6	10	0	2	2
tRNA-Ser-TGA-2-2	14	14	80	32	30	62	10	2	38	10	14	4	10	28	2	4	18
tRNA-Sup-TTA-1-1	6	4	10	8	4	6	0	0	6	4	2	0	2	0	0	0	0
tRNA-Thr-AGT-1-3	10	0	26	8	2	12	0	0	22	2	8	0	0	20	0	2	2
tRNA-Thr-AGT-1-2	30	12	126	36	18	94	12	4	48	16	18	6	8	50	0	10	18
tRNA-Thr-AGT-1-1	24	16	114	18	12	76	28	4	38	10	12	0	6	42	6	10	14
tRNA-Thr-AGT-3-1	0	0	28	0	0	28	4	0	4	0	2	0	0	14	4	2	2
tRNA-Thr-AGT-4-1	0	2	6	0	2	4	0	0	0	0	0	0	0	0	0	0	0
tRNA-Thr-AGT-5-1	0	0	4	4	0	6	0	0	0	2	0	0	0	4	0	0	2
tRNA-Thr-AGT-6-1	2	0	10	0	0	4	0	0	0	0	0	0	2	6	0	4	8
tRNA-Thr-CGT-1-1	348	120	1114	382	208	1092	272	116	876	300	288	54	52	428	72	90	118
tRNA-Thr-CGT-2-1	24	26	50	38	24	32	44	4	10	24	32	4	6	32	4	16	16
tRNA-Thr-CGT-3-1	10	2	20	2	2	20	0	0	2	0	0	0	0	2	0	2	0
tRNA-Thr-CGT-4-1	2	0	4	2	2	12	0	0	6	0	0	0	0	4	0	0	0
tRNA-Thr-TGT-1-1	0	0	14	4	4	12	2	2	2	2	0	0	0	0	0	0	6
tRNA-Thr-TGT-2-1	26	12	82	20	18	50	16	16	30	10	22	0	8	46	4	6	6
tRNA-Thr-TGT-3-2	32	20	224	54	28	222	34	26	118	36	42	14	10	94	4	22	20
tRNA-Thr-TGT-3-1	46	38	130	56	36	142	32	20	70	50	62	6	20	54	6	22	26
tRNA-Trp-CCA-1-1	0	2	16	2	0	16	2	0	38	4	0	2	2	36	0	4	2
tRNA-Trp-CCA-2-1	28	18	126	32	28	148	24	14	86	12	10	2	6	88	6	0	16
tRNA-Trp-CCA-3-2	46	18	220	54	44	226	26	4	114	32	24	2	10	106	2	12	30
tRNA-Trp-CCA-3-1	52	12	274	78	42	314	36	14	166	44	38	6	8	204	4	16	48
tRNA-Trp-CCA-4-1	4	0	6	6	0	14	0	4	12	2	2	0	0	8	0	0	4
tRNA-Trp-CCA-4-2	0	0	16	6	4	18	0	0	28	0	2	0	0	16	0	0	0
tRNA-Trp-CCA-5-1	2	2	24	8	2	46	2	6	18	0	0	2	0	38	2	4	2
tRNA-Trp-CCA-6-1	0	0	6	2	0	6	2	0	4	0	0	2	0	6	0	0	4
tRNA-Tyr-GTA-1-2	8	0	28	14	2	36	2	4	14	4	0	2	2	26	0	2	6
tRNA-Tyr-GTA-1-4	78	30	294	98	36	322	68	34	224	52	66	4	4	156	22	20	60
tRNA-Tyr-GTA-1-5	48	12	114	64	20	100	72	22	96	82	76	24	22	118	22	64	34
tRNA-Tyr-GTA-1-3	0	2	12	2	0	10	4	0	4	4	0	2	2	6	2	0	2
tRNA-Tyr-GTA-1-1	48	12	66	28	14	114	18	10	40	20	28	6	10	94	8	8	30
tRNA-Tyr-GTA-2-1	2988	1286	19096	5898	3026	25752	2338	1042	10262	3674	3122	522	240	11078	430	362	3658
tRNA-Tyr-GTA-3-2	318	142	1850	400	234	2108	202	108	930	230	294	68	42	934	38	96	346
tRNA-Tyr-GTA-3-1	48	18	204	62	34	212	46	22	132	32	32	6	12	74	4	8	48
tRNA-Tyr-GTA-4-1	32	10	138	44	12	136	22	8	64	22	32	6	4	96	2	18	26
tRNA-Val-AAC-1-2	12	16	78	14	6	78	12	28	38	20	38	2	12	74	10	16	16
tRNA-Val-AAC-1-1	22	8	44	36	30	54	28	14	26	14	16	6	14	22	8	10	0
tRNA-Val-AAC-2-2	2	2	4	0	4	2	4	4	12	0	4	0	2	10	0	0	4
tRNA-Val-AAC-2-1	0	0	2	0	2	6	0	2	4	0	2	0	0	6	0	0	0
tRNA-Val-AAC-3-1	2	0	8	0	0	0	2	0	0	2	0	0	0	0	0	0	0
tRNA-Val-AAC-4-1	0	0	2	2	0	6	0	0	0	0	0	0	0	2	0	0	0
tRNA-Val-AAC-5-1	8	8	24	10	18	40	32	24	58	36	32	4	10	74	16	12	2
tRNA-Val-CAC-1-1	0	2	6	2	0	18	0	2	10	0	2	0	0	12	0	0	6
tRNA-Val-CAC-2-2	48	46	96	52	42	120	48	56	154	48	70	20	26	166	22	38	20
tRNA-Val-CAC-2-4	132	46	570	184	130	526	176	140	348	130	166	20	34	414	34	82	94
tRNA-Val-CAC-2-5	214	92	278	216	160	214	270	148	194	418	302	28	42	116	94	88	22
tRNA-Val-CAC-2-3	54	56	70	34	44	52	50	70	66	68	88	12	18	62	18	16	10
tRNA-Val-CAC-2-1	72	52	174	68	58	152	80	80	100	86	102	24	50	104	32	62	38
tRNA-Val-CAC-3-1	4	2	18	2	8	14	6	4	2	8	8	6	4	18	0	2	4
tRNA-Val-CAC-4-1	10	0	2	6	4	2	10	6	16	16	4	0	2	8	2	4	6
tRNA-Val-TAC-1-2	44	20	76	38	58	74	64	54	68	60	72	20	36	134	12	30	8
tRNA-Val-TAC-1-3	62	58	194	94	98	164	90	70	118	126	110	28	48	180	46	56	66
tRNA-Val-TAC-1-1	380	204	360	330	434	302	446	288	254	544	536	192	184	488	184	230	38
tRNA-iMet-CAT-1-6	50	42	216	98	62	178	76	60	160	94	122	18	26	174	14	34	20
tRNA-iMet-CAT-1-2	38	32	152	60	36	152	46	20	114	56	82	6	16	108	12	18	26
tRNA-iMet-CAT-1-4	34	20	116	58	34	92	46	44	72	34	62	16	10	52	12	18	12
tRNA-iMet-CAT-1-7	374	122	1120	404	224	1128	440	130	1224	522	522	64	98	1420	84	134	218
tRNA-iMet-CAT-1-3	66	52	158	72	78	126	62	40	176	80	114	14	16	176	16	48	14
tRNA-iMet-CAT-1-1	2724	1412	20046	4316	1870	15078	5954	1556	23918	2634	3468	2626	2554	64072	1504	5646	19852
tRNA-iMet-CAT-1-5	22	18	60	18	30	52	24	6	58	24	48	6	0	64	6	10	6
tRNA-iMet-CAT-2-1	6	2	98	14	4	74	4	2	52	2	4	0	2	68	0	6	14
tRNA-iMet-CAT-3-1	2	0	10	6	0	6	4	4	6	0	0	0	0	4	0	0	0
Gm26206-201	0	2	6	2	3	10	1	2	4	1	6	0	1	4	0	2	1
Gm22307-201	13	12	54	11	20	61	20	10	40	22	27	3	8	34	8	12	9
Gm24276-201	4	6	62	14	18	82	25	8	61	4	4	21	10	267	21	12	95
Gm24765-201	1	4	6	1	4	4	2	1	1	2	5	0	0	2	1	0	0
Snord87-201	1954	570	6368	1883	1066	5230	1666	428	3085	1810	1577	385	272	2894	439	1269	1369
Gm22633-201	178	109	924	254	219	750	76	74	390	126	114	20	20	196	15	37	63
Gm25168-201	1	2	3	3	0	5	0	0	2	0	1	1	0	1	1	0	0
Gm24162-201	0	0	8	0	1	5	0	1	12	1	0	0	1	15	0	0	0
Mir133b-201	1	1	5	0	0	1	1	0	14	0	0	1	1	9	0	1	2
Mir30a-201	504	108	876	306	358	1273	292	379	1518	225	299	189	73	1019	57	107	178
Mir30c-2-201	102	38	428	86	77	384	49	65	322	28	36	19	15	172	10	23	36
Gm22260-201	4	2	40	8	7	39	2	3	22	3	5	1	2	26	1	1	9
Gm25586-201	0	0	3	0	1	6	0	0	2	0	2	0	0	1	0	1	2
Gm26145-201	23	13	41	13	13	31	2	1	8	1	3	1	1	11	0	0	1
Gm25792-201	7	2	28	4	4	23	2	2	24	2	5	2	2	19	1	2	1
Gm23453-201	1	4	33	4	7	22	1	3	16	2	4	4	2	29	1	1	9
Gm23792-201	2	2	14	1	4	16	0	1	7	1	2	2	1	2	0	1	3
Gm24826-201	12597	11674	57196	19210	12872	57429	5506	4546	41398	8069	12843	3549	2825	43516	1535	2670	15041
Gm24826-202	12597	11674	57196	19210	12872	57429	5506	4546	41398	8069	12843	3549	2825	43516	1535	2670	15041
Snord89-201	2517	2473	10795	5765	5148	8266	638	385	482	707	1288	36	55	224	73	123	78
Gm26352-201	2	0	7	2	1	9	1	0	1	1	0	0	0	0	0	0	1
Gm47302-201	66	45	189	44	24	74	189	90	809	80	53	191	141	1008	51	41	44
Gm23974-201	32	38	110	28	29	101	7	3	37	16	20	11	2	52	0	5	16
Gm23240-201	5724	5408	33228	7797	4445	25332	2616	2140	31988	3407	5361	3197	4027	60547	643	2350	11040
Gm25843-201	8	4	42	12	9	64	3	3	42	2	9	5	0	36	0	1	19
Gm27607-201	46	47	243	74	31	198	11	16	125	23	32	9	11	144	5	12	58
Gm23460-201	24	22	30	29	33	36	11	13	24	15	26	3	6	19	1	6	3
Gm24251-201	99	164	288	123	109	257	62	56	366	66	122	99	151	639	15	74	136
Gm25829-201	285	258	314	406	523	223	309	294	174	531	692	79	138	170	144	282	60
Gm24548-201	26	17	45	16	16	39	2	2	13	4	4	1	1	12	0	0	3
Gm23966-201	48	36	122	44	40	102	14	14	83	23	31	5	4	40	3	6	18
Gm25502-201	3	0	3	1	0	5	0	0	0	0	3	0	0	0	1	0	0
Gm24545-201	1	1	7	2	2	5	3	0	6	1	3	2	0	4	0	0	0
Snord70-201	153	71	1483	194	101	851	136	53	466	108	130	42	34	691	25	179	163
Gm26293-201	17	15	236	24	13	108	13	9	79	20	18	6	9	142	5	22	49
Gm26287-201	45	34	223	54	51	206	30	21	107	46	56	6	17	93	4	24	22
Snord11-201	358	248	1410	434	351	1261	240	136	832	335	424	67	98	725	60	370	154
Gm44468-201	1	0	5	0	2	4	0	1	4	0	2	0	0	3	0	0	0
Gm26457-201	788	330	6425	1127	713	5353	673	274	3709	603	721	233	184	3886	156	858	770
Gm26457-202	596	201	5364	821	483	4147	626	212	3090	485	570	185	161	3337	140	817	633
Snora41-201	152	107	349	165	164	302	102	68	250	81	127	51	70	309	40	59	99
Gm24729-201	2	1	1	2	4	2	2	0	4	0	0	1	1	7	0	0	1
Gm25411-201	29	26	115	25	15	73	6	3	62	4	12	2	10	39	0	4	11
Gm26342-201	1	2	8	3	2	8	2	1	2	1	0	0	1	2	0	0	1
Gm23879-201	13	20	99	30	15	79	6	5	58	13	11	6	7	79	2	10	29
Gm23422-201	6	4	36	6	16	31	3	7	23	5	5	2	1	15	0	4	4
Gm25360-201	112484	70288	272937	149084	121161	301718	77510	47047	247702	86826	108154	38867	24909	272767	22531	29463	52891
Gm23472-201	789341	438316	752930	930054	841469	682222	684766	371689	558306	835556	884737	272326	192457	765538	297114	301092	189068
Gm24497-201	782060	432002	715710	921208	834774	648415	681303	367795	535404	830625	877723	270939	191194	751641	296315	298991	183161
Gm25939-201	284669	176148	429826	452365	339118	423277	218057	93484	257430	248998	298559	78188	51608	264307	108743	105162	102319
Gm25524-201	10	3	50	5	8	39	4	3	38	4	7	3	3	29	1	4	10
Mir26b-201	56	19	125	35	44	182	24	63	148	34	39	32	13	243	13	13	54
Mir375-201	228	49	611	110	134	570	17	9	106	20	32	0	0	2	0	1	0
Gm26263-201	222	275	1505	326	221	1123	74	62	691	129	233	25	21	278	12	34	131
Gm23934-201	304	294	356	451	615	253	346	345	193	588	765	92	141	205	151	314	61
Mir6353-201	1	0	0	0	0	0	1	0	0	0	0	0	0	5	0	0	0
Gm27907-201	1	4	12	3	2	12	18	7	32	5	7	20	14	81	5	12	25
Gm22786-201	333	327	398	441	657	350	213	232	207	333	396	78	63	220	75	97	75
Snora75-201	615	411	1276	594	562	1034	312	259	578	339	386	181	237	811	212	362	273
Mir3535-201	4567	1492	1027	2238	2651	1398	4894	1915	2167	8800	2857	773	426	1911	1159	402	674
Gm24148-201	4567	1492	1027	2238	2651	1398	4894	1915	2167	8800	2857	773	426	1911	1159	402	674
Snord82-201	303	108	5733	818	249	2536	593	114	1717	512	466	213	142	2536	217	590	1527
Gm22549-201	11	12	80	18	30	60	3	4	42	7	10	5	0	25	0	2	9
Gm25395-201	218	203	814	503	417	675	266	158	352	286	374	76	59	279	147	169	149
Scarna6-201	72	65	349	175	101	233	82	50	108	100	99	41	28	120	53	70	48
Mir149-201	3	2	12	2	0	9	2	1	0	1	0	1	1	5	0	1	1
Gm23389-201	14	9	23	11	18	46	4	5	26	4	13	14	4	38	1	4	5
Gm22360-201	293	278	366	396	514	278	323	304	201	571	701	78	132	184	145	285	64
Gm26245-201	12	14	55	25	30	56	14	22	55	26	36	8	9	55	4	17	13
Gm25413-201	1	1	5	1	0	1	0	1	1	0	2	0	1	8	0	1	1
Gm24465-201	2	4	12	2	2	22	1	1	6	0	2	1	0	8	0	0	1
Gm23036-201	1	2	5	2	2	6	2	1	2	0	0	0	1	1	0	0	0
Gm23965-201	44	35	124	52	40	119	2	5	31	10	13	7	2	24	4	3	8
Gm23537-201	15	19	59	17	12	32	2	1	31	9	9	5	2	25	2	3	12
Gm22426-201	2	0	17	2	1	7	5	4	31	1	2	6	8	70	0	4	10
Gm24553-201	2	2	4	4	4	10	0	0	1	0	1	0	0	1	0	0	1
Gm24267-201	181	87	1100	252	188	942	71	64	436	90	120	20	20	223	14	55	88
Gm22438-201	71	54	144	71	55	171	7	9	43	15	20	14	6	37	6	10	10
Gm25293-201	22	25	88	28	11	57	20	12	63	12	31	15	8	67	3	11	26
Gm24030-201	4	2	3	2	5	4	1	0	11	0	2	1	2	6	0	2	3
Gm22710-201	520	287	2540	1018	402	1515	575	165	874	687	667	236	259	1168	241	756	566
Gm23497-201	0	1	3	1	0	1	2	1	2	0	2	0	2	7	0	2	5
Gm24547-201	1	2	2	1	2	13	0	0	7	2	2	1	2	9	1	3	0
Gm24791-201	16	9	24	18	8	37	5	5	14	4	4	1	2	6	1	2	2
Gm25578-201	26	25	273	54	51	336	10	13	240	18	29	5	9	217	7	12	62
Gm23370-201	77	55	261	103	36	238	13	17	114	26	36	17	15	143	0	9	41
Gm23370-202	77	55	261	103	36	238	13	17	114	26	36	17	15	143	0	9	41
Gm23734-201	54	33	87	86	58	48	48	29	51	84	91	7	13	23	12	18	18
Mir128-1-201	2	0	7	2	2	7	0	1	8	0	1	1	1	6	0	1	2
Gm23056-201	5	4	18	3	2	25	0	2	11	2	3	0	1	6	1	1	2
Gm23623-201	5	4	26	6	3	20	4	1	12	0	0	1	1	23	2	0	6
Gm26034-201	2	2	6	1	2	3	0	1	4	0	1	0	1	3	0	0	3
Gm24517-201	1	2	13	4	5	10	0	0	10	2	1	1	0	5	0	0	0
Gm22796-201	5	7	15	6	8	26	1	4	17	2	4	1	1	17	0	0	4
Gm24086-201	0	1	5	0	0	3	1	0	3	0	0	0	0	3	1	1	0
Gm23763-201	28	34	80	21	34	90	14	13	65	12	14	19	16	70	1	5	3
Gm23534-201	17	16	30	9	8	26	0	2	7	2	3	4	2	6	0	2	5
Mir181a-1-201	78	16	180	29	61	210	15	28	110	12	19	23	8	161	5	16	15
Mir181b-1-201	9	6	23	6	2	26	4	2	17	4	3	0	1	28	1	2	3
Gm25619-201	2	1	7	3	2	8	1	0	6	1	2	1	0	3	0	0	3
Gm26048-201	15	19	67	15	18	61	1	0	18	10	12	8	0	21	0	4	14
Gm25457-201	4	7	67	6	6	44	2	2	27	5	5	0	0	16	0	0	3
Gm22016-201	0	1	6	4	1	3	2	0	3	4	5	0	1	5	0	1	1
Gm25663-201	10	6	18	10	14	20	3	6	10	9	14	0	0	17	2	8	3
Gm23672-201	9	8	26	12	10	22	0	4	22	3	11	1	1	11	0	5	4
Gm22966-201	23	14	44	15	14	41	3	3	10	1	4	2	2	12	0	0	2
Gm22756-201	17	20	80	45	31	72	36	17	40	37	58	7	11	41	13	24	21
Gm24402-201	57	29	584	131	52	681	40	26	401	60	69	14	5	176	6	5	70
Gm25279-201	18	21	73	29	15	60	1	10	35	14	18	6	3	33	2	6	9
Gm25588-201	77	90	127	91	31	168	17	11	71	31	39	14	7	63	7	5	26
Mir8114-201	2	5	27	9	5	19	2	2	8	2	2	0	2	13	1	2	8
Gm23744-201	25151	18420	185388	59370	23551	225253	30107	10255	199822	19959	29868	23630	11462	224956	3565	9995	38109
Scarna3a-201	277	352	1184	524	486	926	158	158	544	269	373	95	62	501	83	142	225
Mir1843b-201	169	181	856	319	220	694	94	81	398	127	184	62	33	381	40	66	155
Gm23528-201	24	15	46	17	15	44	3	2	11	1	4	2	2	12	0	0	2
Gm24988-201	73	72	308	101	77	316	33	25	174	42	58	33	24	261	8	20	90
Gm26224-201	15990	2419	56012	17019	5475	47060	15965	2435	26310	10913	9227	2498	1477	25459	2776	10636	15238
Gm22489-201	1866	859	28388	4687	2080	25882	2157	968	16845	2573	3046	436	380	13241	461	1747	6016
Gm22357-201	332	127	2375	438	184	1025	503	126	831	495	462	166	118	1301	176	463	651
Gm23212-201	1019	419	8526	1570	449	5768	827	276	3967	675	556	214	128	4277	164	403	1387
Snord78-201	121	39	761	141	100	751	41	33	307	37	50	17	25	322	14	34	87
Gm50452-201	2576	537	7751	1969	961	6725	1387	525	3204	1793	1418	218	244	3363	332	1340	1421
Snord80-201	6892	1867	22607	6643	3571	17083	6332	2095	10546	6267	4857	988	701	7693	1576	4972	4291
Snord80-202	6892	1867	22607	6643	3571	17083	6332	2095	10545	6267	4857	988	701	7692	1576	4972	4291
Snord47-201	5934	1178	22319	5426	2668	16073	5090	1071	9015	5574	4569	925	633	9503	1093	5160	3659
Gm25789-201	5195	1475	38880	7038	2064	24280	5722	1567	16006	5175	3671	976	614	17889	1007	3986	4380
Mir199a-2-201	272	112	575	115	165	631	104	284	974	95	130	105	50	609	26	61	158
Mir214-201	7	4	35	1	3	24	1	7	29	4	9	2	1	27	1	3	5
Gm27616-201	0	0	1	0	0	0	4	0	3	0	1	0	0	6	0	1	0
Gm23599-201	7	14	40	12	2	27	3	1	32	3	18	2	3	14	1	1	4
Gm23402-201	170	103	624	204	165	502	97	71	341	111	139	37	40	266	26	77	63
Gm25911-201	9	9	10	34	16	2	21	14	4	39	41	10	5	10	10	10	3
Gm24182-201	309	291	355	467	618	240	347	372	198	622	817	89	139	212	158	313	59
Gm22114-201	5	8	85	11	16	66	7	6	37	15	15	0	1	23	1	5	3
Gm23523-201	13	8	54	14	14	69	8	3	47	10	12	2	3	26	1	4	9
Gm25235-201	4	4	62	2	5	43	0	2	26	4	4	0	0	11	0	0	2
Gm26110-201	23756	27336	102960	40454	27389	102814	11001	10918	79836	20927	31667	7390	5678	65142	2597	5199	21091
Gm24871-201	47008	24931	136576	51343	37459	151308	34349	18324	87819	43395	54045	10230	7986	93951	12196	20836	29798
Gm26412-201	2	4	15	3	2	17	4	1	12	1	1	3	0	7	1	0	3
Gm22950-201	9	13	53	11	7	60	7	3	34	3	3	4	2	26	1	3	11
Gm24817-201	3	3	34	4	4	29	2	3	27	3	3	2	0	17	0	1	1
Gm26077-201	26	15	66	20	16	76	4	2	19	1	5	2	2	22	1	0	8
Gm23805-201	26	36	67	54	81	65	77	47	84	57	98	33	36	180	25	70	24
Gm26104-201	14	14	43	10	13	47	3	3	39	6	6	1	1	28	2	0	5
Gm25288-201	264	291	1378	391	215	847	189	118	886	222	328	93	75	710	30	67	298
Gm25312-201	182	100	1075	254	207	860	89	85	422	113	152	27	25	209	25	56	72
Gm24405-201	2585	2764	10307	3148	2281	8320	1238	1133	11194	1607	2490	2255	2362	21943	269	1043	3074
Gm23690-201	145	70	918	191	143	707	36	44	361	53	74	13	11	167	8	18	56
Gm23349-201	12	6	37	6	4	26	1	1	18	0	8	0	0	4	0	1	4
Mir1981-201	10	0	18	8	6	12	7	4	38	9	13	7	1	30	1	2	11
Gm23780-201	573	617	1671	658	418	1621	257	185	1392	356	670	221	188	1422	46	132	596
Snora36b-201	288	156	365	238	156	267	268	125	321	319	312	74	57	238	77	134	94
Mir664-201	228	101	204	180	101	121	243	92	165	288	253	62	49	146	67	120	67
Mir194-1-201	1	4	9	3	2	12	0	3	5	1	0	1	0	4	0	1	4
Gm25095-201	23	14	43	15	14	41	3	2	10	1	4	3	2	11	0	0	2
Gm23153-201	10348	6416	96304	18877	7629	68756	3143	1564	29387	5559	7265	1177	924	22359	727	1574	11681
Gm47294-201	164	147	1580	261	144	571	76	49	485	88	152	24	43	400	14	50	197
Gm24748-201	3	10	19	8	6	39	4	1	35	4	9	7	6	27	0	6	10
Gm22446-201	2	5	13	4	6	11	3	2	10	2	4	2	2	3	0	0	1
Gm26203-201	18	14	56	7	10	69	10	9	41	5	15	2	2	33	2	4	10
Gm22265-201	2945	3325	11844	3872	3797	13254	1973	1569	9785	2988	4364	667	662	6648	444	991	1857
Mir205-201	155	56	430	69	68	269	41	124	501	23	37	17	15	143	5	19	19
Gm23885-201	41	50	242	57	27	133	24	21	83	30	49	7	6	54	3	7	24
Mir29b-2-201	3	1	10	3	6	9	2	0	2	1	4	0	3	9	0	0	1
Mir29c-201	3	1	9	1	3	10	5	1	5	2	1	2	1	11	0	0	2
Gm22005-201	8	20	39	14	9	41	4	12	33	10	14	3	7	32	1	3	13
Gm23691-201	1	4	4	0	0	5	0	0	1	1	0	0	0	0	0	0	2
Gm26315-201	5344	5859	41010	11685	6125	23840	7518	3293	25585	10167	11737	3118	2231	24527	2619	3373	8453
Gm24340-201	1	3	13	2	3	11	1	1	6	0	2	1	0	3	0	0	1
Gm23608-201	1	4	8	5	4	21	1	0	7	0	2	0	2	10	1	3	2
Mir467c-201	1	1	7	1	1	4	0	0	0	0	0	0	0	0	0	0	0
Mir467a-1-201	11	3	23	10	5	16	0	1	6	1	2	0	0	4	0	0	1
Mir669a-1-201	0	0	6	0	0	3	0	0	2	0	0	1	1	3	0	1	0
Mir467a-2-201	11	3	23	10	5	16	0	1	6	1	2	0	0	4	0	0	3
Mir669a-4-201	0	0	6	0	0	3	0	0	2	0	0	1	1	3	0	1	0
Mir467b-201	11	3	22	10	3	16	0	1	6	1	2	0	0	2	0	0	1
Mir669a-5-201	0	0	6	0	0	3	0	0	2	0	0	1	1	3	0	1	0
Mir467a-3-201	11	3	23	10	5	16	0	1	6	1	2	0	0	4	0	0	1
Mir669a-6-201	0	0	6	0	0	3	0	0	2	0	0	1	1	3	0	1	0
Mir467a-4-201	11	3	23	10	5	16	0	1	6	1	2	0	0	4	0	0	3
Mir669a-7-201	0	0	6	0	0	3	0	0	2	0	0	1	1	3	0	1	0
Mir467a-5-201	11	3	23	10	5	16	0	1	6	1	2	0	0	4	0	0	3
Mir467a-6-201	11	3	23	10	5	16	0	1	6	1	2	0	0	4	0	0	1
Mir669a-8-201	0	0	6	0	0	3	0	0	2	0	0	1	1	3	0	1	0
Mir467a-7-201	11	3	23	10	5	16	0	1	6	1	2	0	0	4	0	0	3
Mir669a-9-201	0	0	6	0	0	3	0	0	2	0	0	1	1	3	0	1	0
Mir467a-8-201	11	3	23	10	5	16	0	1	6	1	2	0	0	4	0	0	3
Mir467a-9-201	11	3	23	10	5	16	0	1	6	1	2	0	0	4	0	0	2
Mir669a-10-201	0	0	6	0	0	3	0	0	2	0	0	1	1	3	0	1	0
Gm25022-201	11	3	23	10	5	16	0	1	6	1	2	0	0	4	0	0	2
Mir669a-11-201	0	0	6	0	0	3	0	0	2	0	0	1	1	3	0	1	0
Mir467a-10-201	11	3	23	10	5	16	0	1	6	1	2	0	0	4	0	0	1
Mir669a-12-201	0	0	6	0	0	3	0	0	2	0	0	1	1	3	0	1	0
Mir467e-201	2	0	2	0	2	9	0	0	1	0	1	0	0	1	0	0	0
Mir669c-201	2	2	10	2	2	8	0	0	0	0	0	0	0	1	0	0	0
Mir669a-2-201	0	0	6	0	0	3	0	0	2	0	0	1	1	3	0	1	0
Gm26092-201	0	0	6	0	0	3	0	0	2	0	0	1	1	3	0	1	0
Mir669o-201	0	0	5	1	0	3	0	0	2	0	0	1	0	4	0	1	0
Gm23877-201	3	3	12	5	1	8	2	0	2	1	0	1	0	6	0	0	3
Mir511-201	1	0	2	2	1	1	0	1	8	0	0	2	1	7	1	2	2
Gm23970-201	1	2	5	2	0	6	0	1	4	0	0	1	0	3	0	0	1
Gm24886-201	5	1	13	0	0	8	0	0	0	1	1	0	1	2	1	0	2
Gm26323-201	224	238	2119	362	191	968	196	107	1239	186	281	114	91	1265	35	102	410
Gm25518-201	27	27	89	32	22	98	15	13	82	18	29	6	7	64	6	6	21
Gm22572-201	1	1	5	0	0	3	1	0	0	0	0	0	0	4	0	0	0
Mir126a-201	204	31	393	82	133	412	65	98	284	48	68	33	22	212	6	23	38
Snora43-202	27	24	51	36	33	29	36	17	22	41	35	21	14	26	16	25	10
Snora43-201	27	24	51	36	33	29	36	17	22	41	35	21	14	26	16	25	10
Snora17-201	370	388	1481	747	613	1301	266	213	676	411	545	105	88	436	80	125	210
Gm23969-201	4936	835	11701	6220	1314	7934	9348	1502	8798	11144	6665	764	674	5023	1300	3988	2581
Gm22879-201	971	203	3405	883	304	2658	1047	217	2083	763	527	171	140	2285	210	782	924
Gm24134-201	1126	366	5301	1181	456	3097	1758	373	3517	1606	1385	322	300	3239	388	1674	1250
Gm24049-201	420	495	5641	1219	690	4521	203	245	2500	378	635	73	62	1981	32	91	878
Gm25541-201	281	204	817	371	386	621	180	187	429	341	409	49	67	358	74	202	170
Gm22192-201	1676	550	6851	2400	1056	6639	1257	390	3184	1243	1198	192	167	2368	232	588	1520
Gm25632-201	1686	529	6836	2378	1037	6606	1242	371	3173	1214	1191	182	147	2349	231	571	1518
Mir199b-201	236	90	463	97	138	520	87	228	756	78	106	99	45	505	18	50	128
Gm23369-201	14	7	75	8	16	68	5	4	53	9	8	3	3	31	2	6	10
Gm47291-201	9	7	65	17	9	33	6	4	32	9	7	4	9	54	1	3	18
Gm26236-201	14	12	101	23	11	51	11	6	51	12	14	6	10	105	6	8	36
Gm24165-201	4	6	11	7	5	9	2	5	1	0	4	1	2	9	0	1	2
Snora65-201	621	739	1266	684	962	1310	394	399	817	291	463	219	246	1488	183	341	415
Gm23546-201	1	0	5	1	2	6	2	0	2	0	0	0	0	2	0	0	2
Gm22306-201	45	18	116	62	32	83	36	15	60	59	71	6	7	41	14	20	13
Snord90-201	6215	927	14448	5970	3098	16347	6968	1103	8316	8867	5860	709	462	6746	933	2725	2660
Mir181a-2-201	80	16	182	29	61	219	15	28	98	12	17	20	9	152	5	13	15
Mir181b-2-201	8	4	27	7	2	25	1	2	15	3	3	1	0	24	1	2	3
Gm26127-201	184	185	198	257	331	129	210	224	127	365	457	53	54	138	85	143	40
Gm25223-201	2	1	5	1	2	2	0	0	8	1	0	1	0	0	0	0	1
Gm23505-201	5	14	33	13	19	55	1	6	21	2	9	4	3	29	2	2	8
Gm22298-201	4	6	20	7	8	32	2	2	7	3	10	3	1	19	1	2	7
Gm25489-201	10	12	12	11	7	16	3	2	14	3	7	4	4	48	2	0	10
Gm22338-201	173	137	387	178	161	379	33	28	163	66	69	31	21	167	11	23	42
Gm23503-201	12	12	50	12	5	39	5	4	20	6	12	2	1	22	2	1	6
Gm24138-201	1	3	9	3	1	10	1	1	3	0	0	0	2	2	0	0	0
Gm22975-201	5	5	36	6	3	23	1	2	16	2	1	1	0	10	1	0	2
Mir10b-201	4468	1358	12303	3514	2828	13421	1545	1316	5306	1203	1334	929	460	5575	346	666	1091
Gm24574-201	0	0	3	0	0	4	1	0	7	1	1	1	1	11	0	0	4
Gm44337-201	2	0	0	0	0	11	0	0	4	1	0	0	0	0	0	0	0
Gm23149-201	3	7	1	5	4	5	1	0	5	5	3	1	0	7	0	0	0
Gm24461-201	19	20	46	10	18	40	8	3	25	6	14	3	1	10	1	1	4
Mir684-1-201	2	5	8	8	4	10	18	9	11	1	8	11	14	35	9	24	9
Gm23452-201	1	1	11	0	2	2	1	1	6	0	1	0	0	5	0	0	1
Mir130a-201	2	2	2	2	0	5	1	2	9	2	8	2	2	12	1	1	0
Gm23716-201	1	1	6	3	0	9	0	0	3	0	3	0	1	2	0	1	0
Snord67-201	76	131	342	233	314	202	129	166	212	286	381	45	55	133	67	137	75
Gm23731-201	44	34	170	52	50	187	25	17	110	37	48	7	9	87	11	19	28
Gm22757-201	0	0	9	2	1	6	0	1	14	0	2	2	6	19	0	1	6
Gm22761-201	0	0	7	2	0	3	0	1	9	0	0	1	2	21	0	0	2
Mir1902-201	1	1	1	2	0	1	2	0	7	1	0	4	6	16	3	5	8
Gm22813-202	8	4	28	11	3	23	1	1	1	1	2	3	2	9	0	0	3
Gm22813-201	8	4	28	11	3	23	1	1	1	1	2	3	2	9	0	0	3
Gm24885-201	7	2	10	2	2	11	2	1	7	2	4	0	1	6	0	1	8
Gm23439-201	1	1	7	0	0	3	0	0	0	1	0	0	1	1	0	0	0
Gm22997-201	79	68	312	59	71	374	14	21	157	31	36	4	12	131	7	22	26
Gm22676-201	7	3	26	11	2	7	5	4	9	4	4	2	1	5	0	3	2
Gm26505-201	11130	14948	54093	20762	14928	49977	5631	5627	45322	10835	17522	4249	4129	55734	1529	3493	15115
Gm25514-201	22051	25925	83213	37659	26057	90389	10239	10270	68660	19748	30223	7182	5401	58902	2436	4782	18579
Mir674-201	3	2	14	4	1	7	0	1	6	1	1	0	1	6	0	1	4
Gm25189-201	27881	31495	117950	45623	31068	117566	12886	12867	100236	23407	35715	11142	10517	101346	3328	7530	28619
Gm25308-201	34	45	110	38	41	119	15	14	66	30	45	12	5	39	5	10	18
Gm25857-201	16	14	64	14	19	58	1	4	16	4	10	4	3	38	2	2	12
Gm23814-201	17	14	101	44	29	80	34	13	70	38	51	11	10	32	9	25	8
Gm22865-201	396	536	1470	525	566	1882	141	163	1159	222	497	70	93	714	28	102	358
Gm22352-201	176	168	174	202	274	135	154	188	115	223	295	38	49	147	55	101	33
Gm26496-201	295	263	309	390	504	212	329	291	172	508	677	76	127	178	128	294	63
Gm23753-201	14	34	82	27	37	86	6	14	50	13	28	6	7	57	0	4	19
Gm22613-201	3	1	5	0	0	4	0	0	8	2	3	2	0	5	2	1	2
Gm22889-201	0	0	5	0	0	1	0	1	2	0	0	1	0	1	0	0	1
Gm23172-201	1	1	4	0	1	5	0	1	0	0	0	0	0	3	0	0	0
Gm25703-201	50	40	124	35	31	140	15	12	76	16	22	10	10	76	2	5	38
Gm24665-201	1	3	7	3	2	12	1	1	3	0	0	0	2	2	1	0	0
Snord110-201	372	194	3485	575	191	1734	499	147	1601	467	408	117	87	1574	120	467	543
Gm24451-201	321	315	653	398	408	531	286	246	373	358	476	99	104	310	148	243	133
Gm23187-201	117	14	190	93	32	140	99	23	83	87	95	16	10	79	13	64	55
Gm23650-201	549	147	2518	547	290	2319	499	193	1718	403	465	208	213	2134	191	675	995
Snord57-201	1576	431	3290	1970	621	2683	3377	652	3153	3617	2097	609	423	3341	828	1220	1586
Gm24893-201	16	20	63	16	11	37	12	4	29	15	14	8	5	42	0	2	10
Mir103-2-201	199	53	507	126	185	671	79	140	589	67	129	36	17	205	9	26	40
Gm22902-201	9	14	60	11	6	32	0	5	26	5	8	0	3	29	0	3	8
Gm25704-201	12566	11717	49322	14293	9883	41149	4888	4257	38513	7076	10785	3454	4670	34152	1239	3028	11897
Gm27449-201	21	25	33	33	37	34	8	11	25	19	22	4	5	15	1	7	5
Gm25258-201	9	14	66	15	14	51	5	6	46	4	4	2	5	75	1	7	9
Gm26227-201	5	3	3	1	1	5	0	2	6	0	1	0	0	3	0	0	0
Gm23846-201	4	3	11	2	0	13	3	1	8	1	1	3	0	9	1	0	2
Gm25583-201	314	281	365	460	603	250	365	351	209	574	809	90	153	202	166	310	70
Gm26165-201	224	301	952	398	267	611	232	160	451	262	349	72	83	353	51	108	138
Snord17-201	7087	5103	16370	12498	9359	14834	7233	3817	10126	13098	14068	2003	1295	5449	3389	3304	3372
Gm25516-201	14	14	97	27	21	79	10	9	77	10	13	3	6	93	3	6	24
Gm23598-201	11	11	44	21	13	31	5	4	19	7	3	2	0	15	2	1	3
Gm22759-201	6	2	44	15	6	23	19	3	52	4	9	13	21	97	12	19	41
Gm22758-201	4	1	34	13	5	16	18	3	36	4	5	12	21	76	7	15	29
Gm23463-201	9	5	27	7	8	13	2	5	12	6	5	2	0	7	0	2	3
Gm24411-201	33	41	96	33	20	54	20	18	62	28	18	12	17	82	7	24	23
Gm26003-201	4	11	17	7	6	14	14	6	13	5	11	6	1	10	4	1	6
Gm23925-201	50	70	184	83	84	113	49	42	94	51	58	31	37	117	15	40	45
Gm24379-201	44	40	287	52	24	176	37	28	242	59	73	17	8	94	2	14	34
Gm25512-201	9	13	15	5	11	21	1	2	13	4	13	2	1	12	0	1	6
Gm22596-201	53	68	312	69	55	170	42	31	133	42	69	10	12	82	3	10	32
Gm25265-201	2	1	14	1	2	5	0	2	2	0	0	0	0	0	0	0	3
Gm25878-201	2525	337	5739	2006	725	3716	1847	353	1818	1730	1383	325	253	2015	588	1925	1440
Gm23201-201	1038	297	5123	1220	729	3173	837	304	1558	1006	952	187	170	1409	263	956	661
Snord12-201	1336	435	5310	1495	787	3056	1096	381	2198	1069	1060	292	323	2387	395	1240	1088
Gm26489-201	3	9	8	5	2	7	0	0	2	1	2	1	1	8	0	0	6
Mir296-201	1	0	3	1	1	5	0	0	1	0	0	0	0	0	0	0	0
Mir1a-1-201	98	29	129	64	64	202	60	70	137	47	36	102	48	515	29	33	99
Mir133a-2-201	4	1	35	0	1	27	0	7	43	2	3	3	7	46	2	9	9
Gm22502-201	9	9	81	10	8	68	4	3	40	5	4	4	1	23	1	0	5
Mir501-201	3	2	14	0	2	8	1	1	3	0	0	0	2	9	0	0	0
Mir362-201	2	0	4	2	3	9	0	3	4	0	0	0	0	5	0	0	1
Mir532-201	25	8	37	23	12	43	18	12	63	7	11	9	2	49	3	9	16
Mir1198-201	2	0	0	1	0	2	0	1	6	1	0	0	0	3	0	0	1
Gm25481-201	6	8	7	10	6	12	2	2	7	8	12	0	1	7	0	0	1
Gm25728-201	5	8	6	10	6	13	2	2	7	8	12	0	1	7	0	0	1
Gm26314-201	2	2	17	2	6	27	1	0	10	4	5	1	1	15	0	3	3
Gm25202-201	28770	30063	103549	43376	33180	124352	13294	14246	82701	19616	34104	10259	8752	73169	3694	8170	28993
Gm25207-201	5	2	16	3	4	22	2	2	19	2	4	2	0	13	1	2	1
Gm23516-201	7	11	13	10	15	14	0	8	9	4	8	1	2	7	0	0	0
Mir221-201	25	5	111	20	23	106	15	33	147	12	23	10	2	109	9	12	21
Mir222-201	11	4	46	7	5	40	4	8	48	9	14	5	2	42	2	8	8
Gm23678-201	23	24	151	35	30	120	11	12	67	11	10	10	3	40	3	5	18
Gm26065-201	15	6	35	15	20	41	8	6	20	6	15	2	2	25	0	3	17
Gm24535-201	14	16	78	23	37	68	24	16	64	20	43	8	9	57	4	20	12
Gm25812-201	7	4	39	3	5	37	4	3	32	4	4	2	2	22	0	3	8
Gm26131-201	10	7	40	11	15	59	2	0	38	4	9	1	0	24	1	1	6
Gm23613-201	2	1	4	1	2	9	1	0	3	3	0	0	0	2	0	0	2
Snora69-201	195	177	649	247	251	765	145	147	348	138	270	86	120	479	73	186	223
Gm26494-201	0	14	39	8	6	21	3	2	15	3	2	1	0	16	0	2	6
Gm24493-201	0	14	39	8	6	21	3	2	15	3	2	1	0	16	0	2	6
Gm24147-201	0	14	39	8	6	21	3	2	15	3	2	1	0	16	0	2	6
Mir3110-201	0	0	1	0	1	0	1	0	5	0	0	1	0	7	0	0	1
Gm24763-201	2821	2310	7311	3107	2110	7243	1007	892	4677	1441	2110	636	541	3805	260	464	1593
Gm25078-201	31	28	61	42	46	50	11	16	34	23	27	5	6	29	1	9	8
Gm24038-201	86	184	458	139	164	485	24	66	425	70	137	48	62	636	9	34	108
Gm23385-201	31	38	151	48	28	123	9	7	80	16	31	2	3	46	3	2	25
Gm22288-201	305	259	344	425	574	256	353	350	184	582	780	85	147	206	170	317	60
Gm23417-201	0	0	0	0	0	0	0	0	1	0	0	1	0	6	0	0	0
Mir92-2-201	9	0	35	6	4	43	4	2	22	1	3	1	1	7	1	0	4
Mir19b-2-201	4	3	19	1	13	38	3	2	14	1	4	2	1	8	1	1	1
Mir542-201	4	1	9	3	5	5	2	0	4	0	0	2	0	0	0	0	0
Mir351-201	4	4	23	5	4	15	6	9	23	4	1	1	3	8	0	1	1
Mir503-201	1	1	2	1	2	5	0	0	1	0	0	0	0	2	0	0	2
Mir322-201	6	3	11	3	3	15	2	6	12	1	6	0	0	5	0	0	1
Gm22550-201	8	1	38	7	5	30	2	3	44	4	8	2	2	18	1	2	3
Gm26312-201	10	5	22	6	3	17	1	2	14	4	1	1	5	13	0	3	1
Snord61-201	1344	596	9878	2239	1001	6964	1520	586	4704	1683	1661	502	455	6465	446	1777	2662
Gm25023-201	4	5	22	10	5	19	3	3	20	5	9	1	1	5	0	1	4
Gm25851-201	6	1	12	8	9	11	2	5	3	3	9	2	0	7	0	2	2
Gm26487-201	2	1	5	3	1	8	2	0	8	1	0	1	0	2	0	0	2
Gm44318-201	2	1	18	4	1	32	2	0	17	0	2	0	0	5	0	0	0
Mir505-201	1	0	6	0	0	12	2	1	1	2	0	0	1	1	0	0	0
Gm25412-201	39	22	186	58	57	228	40	31	147	66	91	2	16	98	9	31	31
Gm24598-201	0	2	5	5	1	1	0	0	7	1	2	1	1	11	1	0	2
Gm23000-201	92	167	350	171	162	518	41	71	351	118	201	27	24	193	11	32	96
Mir743-201	0	0	1	0	0	1	2	0	12	4	0	1	0	8	0	3	2
Mir743b-201	2	0	1	1	1	1	0	0	3	1	2	2	1	13	0	1	1
Mir883a-201	0	0	1	0	1	1	0	0	9	1	3	1	0	9	0	1	0
Mir741-201	1	0	3	0	0	1	0	1	2	0	1	1	0	13	0	0	3
Mir878-201	0	0	0	0	0	0	1	0	2	1	1	2	0	14	0	0	0
Mir881-201	8	0	8	2	6	10	12	3	27	13	14	19	0	72	16	2	16
Mir470-201	0	0	0	0	0	0	1	0	2	0	0	1	0	9	1	1	4
Mir465c-1-201	1	0	5	0	0	3	3	0	20	2	4	3	0	38	1	8	12
Mir465b-1-201	5	0	10	0	0	9	5	0	14	3	7	2	0	38	1	3	13
Mir465c-2-201	1	0	5	0	0	3	3	0	20	2	4	3	0	38	1	8	12
Mir465b-2-201	5	0	10	0	0	9	5	0	14	3	7	2	0	38	1	3	13
Mir465-201	3	0	2	0	0	5	3	0	7	3	3	0	0	15	1	3	5
Gm22785-201	23	14	42	13	13	35	2	1	8	1	3	2	1	11	0	0	1
Gm23461-201	8	9	84	8	7	70	4	3	40	5	5	4	1	22	1	0	5
Gm23615-201	0	0	6	1	0	3	0	0	3	0	0	1	1	1	0	0	1
Snora70-201	697	625	2532	1012	702	2152	353	295	1369	416	622	179	172	1279	147	243	520
Gm26125-201	147	71	915	199	148	741	48	47	393	58	76	14	11	189	8	23	66
Gm22351-201	9	8	71	13	10	55	5	2	32	3	5	0	1	21	2	3	6
Gm25629-201	4	3	12	3	5	18	1	0	13	0	1	0	1	5	1	2	2
Gm25520-201	3	1	1	0	1	5	0	0	2	0	0	0	1	0	0	0	0
Gm23280-201	60	47	127	65	49	133	4	7	34	13	18	10	5	22	6	8	10
Gm26174-201	3	3	10	0	0	7	0	0	8	0	3	0	1	4	0	1	4
Gm24706-201	249	232	787	304	211	597	66	62	379	83	161	35	17	219	15	28	108
Gm23671-201	3	9	46	3	7	26	5	3	27	5	3	0	1	14	0	0	3
Gm22580-201	297	280	362	448	583	266	362	358	210	602	801	78	157	213	151	305	66
Gm24812-201	741	494	4976	1182	594	3808	240	158	1830	402	597	86	73	1131	48	113	635
Mir1906-2-201	0	4	1	0	0	0	17	2	18	1	3	13	14	39	6	4	3
Gm24123-201	9	11	70	20	16	44	8	4	34	10	18	3	3	32	3	13	11
Mir223-201	4	0	5	1	2	6	0	1	5	0	0	1	1	10	0	1	0
Mir676-201	6	1	7	3	1	6	2	3	6	2	0	5	2	13	1	0	1
Gm22160-201	0	0	7	1	3	8	1	0	6	1	3	1	0	5	1	2	0
Gm22472-201	370	295	1268	415	334	1238	125	127	1041	130	297	136	182	2089	43	112	664
Mir421-201	1	0	3	0	2	2	4	0	2	0	0	0	1	5	0	0	0
Mir374b-201	34	17	106	21	24	72	15	28	95	12	26	12	1	49	6	5	15
Mir374c-201	2	3	6	1	0	3	0	3	3	3	3	1	0	3	0	1	2
Gm23378-201	0	3	3	3	2	5	0	0	4	2	0	0	0	1	1	0	1
Gm22266-201	6	2	18	4	1	19	0	0	2	1	2	0	2	3	1	0	2
Mir672-201	24	6	69	12	11	65	3	2	8	4	5	3	1	12	0	1	4
Gm22430-201	2	4	11	2	1	14	1	0	1	0	1	0	0	2	0	0	0
Gm26020-201	2306	2059	9045	2233	1787	7101	727	906	4203	1100	1523	223	198	1963	111	332	989
Gm24622-201	31	42	129	62	47	135	14	17	134	29	39	21	17	103	3	15	39
Gm24491-201	1	3	9	3	0	3	0	0	7	1	1	0	0	9	0	0	1
Gm23322-201	40	38	146	49	28	128	13	13	109	24	36	13	23	132	7	13	30
Gm25797-201	6	1	21	3	2	16	2	2	13	1	4	2	2	11	1	2	1
Gm26108-201	357	340	1075	485	432	1322	131	161	817	188	338	120	73	764	34	61	175
Mir361-201	12	3	27	4	7	16	5	7	27	3	5	4	1	13	2	2	7
Gm24831-201	7	12	32	14	6	30	2	4	13	8	4	0	0	5	0	5	8
Gm24624-201	86	124	335	133	129	411	45	44	209	80	115	23	15	119	8	19	39
Gm24438-201	31	24	186	37	28	96	15	13	71	17	21	8	8	81	3	8	26
Gm22636-201	1	1	7	1	2	4	3	0	6	2	4	2	0	5	0	0	0
Gm24522-201	9	8	32	7	10	34	3	0	23	7	7	4	1	18	1	3	2
Gm25770-201	5	4	16	11	10	17	0	1	6	0	2	0	0	4	0	0	0
Gm24675-201	0	1	8	6	1	1	3	0	3	0	3	0	0	1	0	1	0
Gm22057-201	11	9	81	18	8	48	9	4	60	6	12	4	3	103	1	5	20
Gm24380-201	57	66	302	76	40	213	28	28	122	42	64	9	8	83	4	8	33
Gm22025-201	996	1069	4338	1319	695	3144	417	272	2440	749	1044	233	188	1716	66	146	625
Mir652-201	42	9	160	20	26	126	12	23	133	5	20	6	8	98	4	8	15
Gm25097-201	14	22	44	18	11	58	1	5	29	3	17	3	3	17	3	2	13
Gm27659-201	1	1	4	2	0	6	0	0	4	0	0	1	0	3	0	0	1
Gm25107-201	42	57	66	55	58	59	47	42	44	49	65	53	28	141	44	76	48
Gm26441-201	2	2	11	2	1	19	1	1	7	0	3	1	0	3	0	0	1
Gm22248-201	26	23	63	27	25	72	11	9	60	15	20	9	6	35	2	4	24
Gm24460-201	14	6	22	10	8	28	3	7	6	2	3	2	0	12	0	3	4
Mirlet7f-2-201	708	244	1600	784	473	2250	431	454	1535	483	443	366	139	1962	121	144	508
Mir98-201	19	6	37	7	7	49	9	7	24	8	9	6	2	24	0	1	5
Gm26035-201	3634	3559	34595	7582	3474	20984	3638	1698	21856	4767	6025	1763	1342	21030	926	1487	6775
Gm25793-201	36	33	123	47	52	103	12	20	64	28	31	4	7	41	2	8	11
Gm25895-201	5	4	3	1	2	6	0	1	7	1	2	0	0	3	0	0	0
Gm22359-201	1	1	11	1	1	7	1	0	5	1	2	0	1	1	0	1	0
Gm25257-201	92	53	249	53	66	290	15	36	160	34	43	15	8	103	1	5	40
Gm24268-201	1	3	34	2	7	26	2	3	21	2	3	3	1	13	0	0	5
Gm23404-201	8	9	23	5	8	27	1	3	17	2	1	2	2	17	0	3	11
Gm22666-201	0	0	7	0	2	9	0	0	7	1	3	0	0	5	0	1	1
Gm25795-201	1	1	7	1	1	4	0	0	0	1	1	0	0	0	0	0	0
Gm26317-201	304	273	350	438	602	242	367	361	197	584	785	81	151	205	153	322	64
Gm23867-201	22	12	39	13	13	43	3	6	30	9	16	4	4	18	1	2	6
Gm22746-201	26	27	77	24	26	86	7	16	48	15	25	7	4	63	3	4	15
Gm22023-201	70	49	196	79	59	189	4	8	50	15	20	10	5	34	6	8	13
Gm22062-201	4	3	52	4	4	32	0	2	17	3	5	0	0	7	0	0	4
Gm25651-201	5	7	15	11	2	14	2	5	13	1	2	2	1	15	0	1	1
Gm22074-201	23	14	43	15	14	40	3	2	10	1	4	2	1	11	0	0	2
Gm24614-201	16	23	91	28	25	96	12	16	101	17	31	9	10	113	1	13	24
Gm22604-201	33	41	165	59	34	135	16	7	88	23	40	6	3	54	3	4	27
Gm22795-201	24	15	48	17	15	45	3	2	13	1	4	2	2	12	0	0	2
Gm22026-201	12	4	19	10	7	27	3	0	30	3	7	3	1	11	1	0	5
Gm26485-201	27	26	45	40	42	44	11	16	29	20	32	4	6	25	1	9	8
Gm23686-201	10137	10172	38645	11785	7975	31923	4343	3857	36678	5741	9319	4905	6306	47804	1233	3486	11894
Gm23330-201	4519	4210	31202	6722	3455	23429	2014	1591	26488	2754	4445	1463	2332	42584	511	1727	9577
Rprl2-201	140	110	641	240	124	327	207	83	307	266	211	110	132	578	79	137	179
Gm24704-201	6	10	42	9	8	46	3	4	27	2	9	1	1	11	0	3	4
Gm24062-201	38	47	142	41	19	91	28	24	107	24	42	21	15	112	3	12	43
Gm23214-201	8	10	41	10	8	29	4	4	20	0	6	2	2	23	0	2	5
Gm22899-201	4	0	5	1	0	5	0	0	0	0	2	0	0	0	1	0	0
Gm23796-201	27	35	47	20	22	38	9	11	49	15	21	19	14	158	2	8	20
Gm23831-201	86	62	249	111	73	249	12	12	69	20	24	14	7	52	7	11	15
Gm23511-201	2583	2956	10278	3178	2346	8108	1355	1200	11233	1719	2716	2294	2447	22132	297	1169	3301
Gm22480-201	3	0	33	5	0	21	0	0	23	0	1	1	0	13	0	0	4
Gm23096-201	33	14	203	31	27	225	7	2	137	9	16	5	4	92	0	2	24
Gm22798-201	301	278	309	429	577	210	308	330	179	558	746	76	135	180	153	273	62
Gm25132-201	4	5	17	6	4	18	3	2	15	5	8	0	0	15	0	0	2
Gm25404-201	28	25	83	28	22	76	18	10	58	17	29	7	6	48	5	6	17
Gm26166-201	10	16	66	17	12	75	6	5	44	4	10	6	2	20	2	3	7
Gm25572-201	61	188	229	131	218	609	41	101	277	93	251	100	110	317	11	58	132
Gm24382-201	1	4	1	1	3	5	0	0	1	0	1	0	0	1	0	0	0
Gm22165-201	6	3	29	4	5	33	0	4	20	2	6	0	1	8	1	1	4
Gm25755-201	19	24	89	22	26	70	6	11	41	11	20	2	1	27	2	7	4
Gm26442-201	79	86	270	92	86	309	20	34	218	43	92	22	18	236	5	14	61
Gm22295-201	471	359	1375	681	752	1093	407	380	595	651	842	96	168	392	161	336	141
Gm22073-201	4	1	5	2	2	5	2	0	3	0	1	1	1	2	0	0	0
Mir15b-201	5	1	11	0	1	6	1	3	10	3	0	0	0	6	0	0	0
Mir16-2-201	2	2	16	4	8	24	3	5	18	2	2	3	5	29	2	2	3
Gm22009-201	65	57	206	62	84	195	121	75	339	59	109	121	100	691	88	209	242
Gm23484-201	2	0	1	1	1	6	0	0	1	0	0	0	0	0	0	0	0
Gm22451-201	5089	6162	16089	9744	6403	30766	1809	2491	18190	3931	6880	2348	1891	14915	494	1270	4081
Gm22538-201	8	16	23	10	6	45	2	5	24	7	7	4	3	26	0	1	7
Gm23440-201	81	59	166	89	67	178	9	11	40	18	21	13	6	38	7	10	12
Gm22342-201	9	9	41	6	4	22	8	3	34	7	4	4	2	57	1	0	7
Gm24584-201	171	178	176	220	279	143	154	190	130	251	313	36	50	161	60	113	32
Gm26204-201	16	17	86	25	13	75	12	9	82	9	19	5	5	111	2	9	21
Gm25188-201	115	86	349	121	111	376	77	55	291	65	95	102	93	567	103	195	192
Snord73a-201	400	297	2226	537	458	2162	445	278	1731	449	575	143	136	1830	114	312	570
Rnu73b-201	573	279	4456	1101	669	4516	844	369	2902	892	850	194	141	2336	213	711	1247
Gm25039-201	10	2	56	12	8	47	8	5	53	5	8	3	3	90	1	8	19
Gm23376-201	67	95	323	93	54	244	34	33	293	46	86	41	79	279	8	41	85
Gm24472-201	84	59	179	91	66	197	10	11	49	18	22	14	6	40	7	10	12
Mir9-1-201	10	0	25	11	7	34	0	0	5	1	1	1	1	6	3	0	2
Gm25820-202	192	205	524	275	183	430	109	97	197	127	149	51	58	205	49	99	73
Gm25820-201	192	205	524	275	183	430	109	97	197	127	149	51	58	205	49	99	73
Gm23054-201	94	84	227	80	88	238	31	39	215	56	98	30	51	233	7	30	110
Gm26465-201	213	111	1165	295	228	975	99	80	496	135	167	27	25	266	29	72	102
Gm24403-201	82	57	176	90	63	188	10	11	48	17	21	14	6	40	7	10	12
Gm23269-201	155	76	962	216	152	813	46	43	398	58	82	14	9	191	10	30	76
Gm24046-201	6567	7507	24392	9691	6699	26752	2312	2818	17916	4727	7616	1247	1359	10073	451	1141	4313
Gm23723-201	31	28	138	47	32	137	6	8	99	10	22	10	10	130	2	12	43
Gm24593-201	0	1	6	1	3	3	1	0	5	0	1	1	0	2	0	0	0
Gm23464-201	1	4	18	6	4	9	0	0	11	0	3	1	3	11	0	1	4
Gm22577-201	3	3	10	2	3	17	2	2	10	1	3	2	1	7	0	1	0
Gm22752-201	0	0	10	1	0	5	3	1	13	0	3	3	0	17	0	0	3
Gm24920-201	756	344	3195	1086	512	3229	346	184	1544	403	461	107	79	1305	94	258	637
Gm22301-201	5	3	25	7	5	19	3	2	17	4	4	2	1	9	0	2	7
Gm26361-201	306	279	881	218	143	643	82	73	630	89	157	33	65	432	6	41	153
Gm22027-201	2	8	7	6	6	9	7	2	5	6	0	3	10	5	0	8	2
Gm24830-201	26646	30540	115683	43989	30137	112609	12387	12516	92681	22559	34560	9704	8306	89367	2978	6485	25065
Rnu1b1-201	49316	39216	288743	69786	42725	236093	43020	21518	207955	37682	52210	19218	17479	220877	5917	23273	58480
Rnu1b2-201	49306	39211	288705	69780	42719	236058	43014	21515	207905	37675	52201	19222	17482	220858	5915	23269	58474
Terc-201	0	0	4	0	0	0	0	0	5	3	1	0	0	2	0	0	0
Gm24136-201	3547	3874	16002	4128	3030	12107	1584	1528	14929	1900	3235	2418	2675	25588	354	1314	4389
Gm26232-201	26649	30543	115686	43994	30138	112610	12400	12516	92687	22561	34570	9711	8309	89369	2981	6490	25068
Rnu1b6-201	26649	30543	115681	43996	30138	112609	12399	12517	92686	22561	34570	9712	8309	89367	2981	6491	25067
Gm25890-201	50540	40500	295470	71481	44010	241201	44238	22339	212723	38629	53742	19843	18243	224634	6128	23906	60063
Gm22614-201	50535	40499	295442	71481	44006	241175	44240	22340	212683	38626	53741	19852	18249	224621	6130	23903	60057
Gm22581-201	18	13	57	21	12	53	7	8	38	13	15	2	4	28	2	5	9
Gm22341-201	8	3	15	4	6	18	0	0	3	1	1	1	0	11	0	1	1
Gm22505-201	153	130	297	180	174	276	146	109	187	170	244	43	68	270	55	147	90
Gm25802-201	11	5	42	6	5	24	3	2	24	9	3	5	0	29	0	2	5
Gm23465-201	111	114	616	142	86	321	85	55	346	76	132	33	28	282	18	33	133
Gm22826-201	4	3	8	3	0	7	2	2	4	1	1	2	1	8	3	0	2
Gm25009-201	23	13	43	14	13	40	2	1	9	1	4	2	1	11	0	0	2
Gm25869-201	490	361	1377	678	795	1093	414	399	598	671	877	104	152	408	181	344	144
Gm25199-201	20	17	118	24	24	85	7	9	39	12	7	4	2	28	3	5	6
Gm26091-201	1	2	4	1	2	2	0	0	3	0	0	0	1	5	0	0	3
Gm24223-201	1	2	6	0	0	3	0	1	0	0	1	0	0	0	0	1	0
Gm24383-201	1	1	14	3	4	5	0	1	8	0	2	1	1	4	0	0	0
Scarna2-201	327	150	1375	538	305	1038	303	75	622	373	394	64	33	470	81	204	297
Gm25681-201	11	11	27	14	12	16	3	7	11	7	15	0	4	15	1	2	5
Gm23750-201	0	0	3	2	0	5	1	0	0	0	0	0	0	1	0	0	1
Gm26344-201	0	0	5	0	0	0	0	0	0	0	0	0	0	0	0	0	0
Gm22361-201	13	34	59	23	17	58	5	10	38	8	22	2	14	38	1	5	18
Gm23733-201	9	12	90	17	24	54	3	6	37	6	9	3	0	16	0	1	9
Gm26027-201	532	584	1517	611	391	1519	240	176	1290	334	629	204	178	1269	43	121	544
Gm25153-201	6	9	6	1	0	5	3	0	2	0	3	0	0	2	0	0	0
Snora24-201	469	427	1382	447	444	927	221	175	900	235	371	189	139	1471	98	264	501
Gm24456-201	19	15	56	32	40	69	27	19	70	24	40	16	15	78	5	20	15
Gm22293-201	9	8	24	9	9	16	1	3	16	3	4	5	1	19	0	2	5
Gm22682-201	315	283	365	453	600	254	348	348	200	588	807	74	148	218	162	305	64
Gm22421-201	22	12	155	22	22	126	15	7	90	16	17	3	3	63	4	3	27
Gm24048-201	5	3	78	5	8	62	1	0	55	2	6	1	0	33	2	1	13
Gm26107-201	6	14	163	23	24	139	4	7	90	10	16	1	1	48	1	0	15
Gm25080-201	45	27	135	44	48	123	24	19	91	31	53	8	10	76	12	14	22
Gm23467-201	1	2	2	1	1	1	1	2	11	0	1	0	4	11	0	1	2
Gm24260-201	282	260	313	400	498	221	326	295	175	532	680	71	134	175	135	284	67
Mir7j-201	39	14	110	29	22	129	23	25	98	13	24	19	7	100	5	7	23
Gm24457-201	32	40	272	75	52	223	15	21	124	17	28	6	5	59	3	14	17
Gm25627-201	0	0	0	1	2	6	0	1	5	1	3	0	0	7	1	0	1
Gm25127-201	471	333	1363	684	770	1097	390	393	599	632	835	98	156	404	161	350	145
Mir3963-201	139	115	485	114	131	542	76	68	514	78	74	62	57	925	23	29	200
Gm24458-201	295	270	358	455	606	261	354	340	192	584	797	83	152	195	162	301	59
Gm25757-201	4	4	10	2	1	11	1	0	1	0	1	0	0	2	0	0	0
Gm24395-201	5	0	9	0	0	5	0	0	0	1	1	0	0	0	1	0	0
Snord45b-201	98	72	483	119	82	480	53	50	431	54	54	29	16	429	11	35	101
Gm24494-201	15377	1661	17882	10013	2996	13498	6913	1428	7193	9399	6938	1214	729	7120	1949	4176	2634
Snord45c-201	5099	980	10553	4952	1287	8244	5003	952	7439	6409	5497	1061	563	7568	1812	3542	2710
Gm26456-201	0	3	12	3	1	8	4	1	26	2	3	2	1	13	0	1	3
Gm23038-201	3	3	2	1	3	12	0	1	2	0	0	0	0	2	0	1	0
Gm23725-201	1	0	9	2	1	9	1	1	4	2	2	0	0	5	0	0	1
Gm22458-201	1	3	13	1	2	6	0	0	6	1	1	0	0	2	0	0	0
Gm23379-201	7	6	35	14	7	17	7	2	12	4	11	3	0	17	1	1	4
Mir186-201	8	3	29	5	4	53	8	11	83	7	12	5	2	21	0	3	5
Gm23941-201	22	16	246	49	23	201	5	12	190	12	21	2	4	176	2	4	47
Gm24016-201	115	95	818	140	103	763	85	70	698	103	134	18	32	482	16	85	117
Gm24337-201	54	39	105	49	41	97	4	6	27	10	16	8	5	16	5	8	8
n-TSaga9-201	37	23	113	39	34	141	17	16	47	18	32	10	13	81	8	5	15
Mir684-2-201	2	3	7	7	2	10	17	7	9	0	8	11	8	35	6	18	9
Gm22477-201	2	5	17	5	2	5	5	4	12	1	4	3	1	16	0	4	9
Gm24317-201	17	19	84	30	26	94	17	22	76	17	31	6	9	59	6	8	13
Gm24978-201	303	274	345	442	589	255	350	320	196	574	778	84	146	203	154	303	54
Gm25655-201	3	5	13	5	1	6	4	2	2	1	7	3	2	7	0	2	3
Gm24965-201	0	4	6	2	4	20	0	0	6	2	3	1	1	5	0	0	1
Gm25173-201	190	202	204	283	397	166	227	237	124	382	507	48	70	157	100	171	38
Gm26254-201	7	17	40	15	9	39	5	11	24	3	10	3	4	22	1	2	7
Gm24371-201	9	7	37	6	3	17	6	3	24	6	7	5	2	27	1	1	2
Gm22732-201	8	4	20	6	6	15	0	0	3	0	3	1	0	4	0	0	1
Gm25581-201	577	709	2443	715	579	2290	172	223	1762	348	679	184	278	1472	54	198	606
Gm22850-201	48	12	504	108	36	583	32	20	340	45	42	5	3	131	4	3	53
Gm23338-201	1	4	14	7	2	12	1	1	9	0	6	1	1	2	1	0	2
Mir5123-201	0	0	0	0	0	0	5	0	0	1	0	0	3	2	0	0	2
Gm24112-201	0	0	0	0	0	0	6	0	1	1	0	0	2	2	0	0	3
Gm22888-201	29	18	249	42	35	285	22	8	152	16	28	5	7	108	1	10	35
Gm24837-201	389	115	1837	432	193	1724	352	61	677	221	213	73	37	742	66	211	317
Gm23090-201	25	11	135	18	25	149	19	5	57	15	14	5	7	65	8	37	15
Gm23709-201	60	44	165	64	50	149	4	7	38	13	18	8	5	29	5	6	10
Rmrp-201	1999	1827	11968	3403	2388	7030	2994	1802	7494	3762	4336	1232	1093	8707	1471	2470	2929
[truncated: 2,891 more rows]

## Sheet: sperm
transcript ID	SP_WT5_S21	SP_WT6_S22	SP_WT7_S23	SP_WT8_S24	SP_KO5_S25	SP_KO6_S26	SP_KO7_S27	SP_KO8_S28
tRNA-Ala-AGC-1_wholecounts	0	0	0	0	0	0	0	0
tRNA-Ala-AGC-1_fiveprime	1188	20	29	12	115	503	495	15
tRNA-Ala-AGC-1_threeprime	38	1	0	2	21	28	53	1
tRNA-Ala-AGC-1_other	25	0	5	1	12	25	37	0
tRNA-Ala-AGC-1_antisense	0	0	0	1	1	4	1	0
tRNA-Ala-AGC-10_wholecounts	0	0	0	0	0	0	0	0
tRNA-Ala-AGC-10_fiveprime	5234	113	101	59	818	2121	2326	55
tRNA-Ala-AGC-10_threeprime	177	7	0	7	86	66	78	5
tRNA-Ala-AGC-10_other	31	1	2	1	11	10	8	1
tRNA-Ala-AGC-10_antisense	1	1	0	1	0	2	0	0
tRNA-Ala-AGC-2_wholecounts	0	0	0	0	0	0	0	0
tRNA-Ala-AGC-2_fiveprime	1178	20	28	12	115	516	499	15
tRNA-Ala-AGC-2_threeprime	6643	356	142	118	4543	5523	7575	324
tRNA-Ala-AGC-2_other	1413	24	35	22	524	1575	1419	19
tRNA-Ala-AGC-2_antisense	1	0	0	1	3	4	2	0
tRNA-Ala-AGC-3_wholecounts	0	0	0	0	0	0	0	0
tRNA-Ala-AGC-3_fiveprime	2803	39	57	24	256	851	891	32
tRNA-Ala-AGC-3_threeprime	2117	31	30	17	1104	926	1188	68
tRNA-Ala-AGC-3_other	254	19	11	2	51	185	176	0
tRNA-Ala-AGC-3_antisense	1	0	0	0	3	1	2	0
tRNA-Ala-AGC-4_wholecounts	0	0	0	0	0	0	0	0
tRNA-Ala-AGC-4_fiveprime	5234	113	101	59	818	2121	2326	55
tRNA-Ala-AGC-4_threeprime	2535	104	65	40	1307	989	1302	65
tRNA-Ala-AGC-4_other	1179	46	45	16	191	441	503	14
tRNA-Ala-AGC-4_antisense	1	1	0	0	0	2	0	0
tRNA-Ala-AGC-5_wholecounts	0	0	0	0	0	0	0	0
tRNA-Ala-AGC-5_fiveprime	5234	113	101	59	818	2121	2326	55
tRNA-Ala-AGC-5_threeprime	181	9	2	7	86	69	78	5
tRNA-Ala-AGC-5_other	63	2	2	1	13	18	24	2
tRNA-Ala-AGC-5_antisense	1	1	0	1	0	2	5	0
tRNA-Ala-AGC-6_wholecounts	0	0	0	0	0	0	0	0
tRNA-Ala-AGC-6_fiveprime	3320	80	65	33	486	1289	1337	22
tRNA-Ala-AGC-6_threeprime	1306	46	49	18	712	585	735	36
tRNA-Ala-AGC-6_other	1179	46	45	16	191	441	503	14
tRNA-Ala-AGC-6_antisense	1	1	0	0	0	2	0	0
tRNA-Ala-AGC-7_wholecounts	0	0	0	0	0	0	0	0
tRNA-Ala-AGC-7_fiveprime	3320	80	65	33	486	1289	1337	22
tRNA-Ala-AGC-7_threeprime	1259	46	46	18	711	580	729	36
tRNA-Ala-AGC-7_other	806	38	36	13	164	346	417	10
tRNA-Ala-AGC-7_antisense	0	1	0	0	0	2	0	0
tRNA-Ala-AGC-8_wholecounts	0	0	0	0	0	0	0	0
tRNA-Ala-AGC-8_fiveprime	2786	38	48	24	273	867	845	35
tRNA-Ala-AGC-8_threeprime	1	0	0	0	0	1	0	0
tRNA-Ala-AGC-8_other	228	17	6	2	48	171	145	0
tRNA-Ala-AGC-8_antisense	3	0	0	0	1	2	3	0
tRNA-Ala-CGC-1_wholecounts	0	0	0	0	0	0	0	0
tRNA-Ala-CGC-1_fiveprime	2813	36	52	28	283	884	886	37
tRNA-Ala-CGC-1_threeprime	7614	159	133	129	5545	6294	7844	333
tRNA-Ala-CGC-1_other	2694	52	70	39	771	2075	2132	46
tRNA-Ala-CGC-1_antisense	1	0	0	0	1	2	1	0
tRNA-Ala-CGC-2_wholecounts	0	0	0	0	0	0	0	0
tRNA-Ala-CGC-2_fiveprime	2771	31	55	29	258	844	889	33
tRNA-Ala-CGC-2_threeprime	3683	198	91	105	2211	3091	3668	195
tRNA-Ala-CGC-2_other	2138	26	35	5	187	1147	1232	25
tRNA-Ala-CGC-2_antisense	2	0	0	0	1	2	1	0
tRNA-Ala-CGC-3_wholecounts	0	0	0	0	0	0	0	0
tRNA-Ala-CGC-3_fiveprime	136	1	3	0	22	46	63	0
tRNA-Ala-CGC-3_threeprime	211	1	6	10	152	118	198	12
tRNA-Ala-CGC-3_other	5	4	6	0	1	5	4	0
tRNA-Ala-CGC-3_antisense	0	0	0	0	1	2	0	0
tRNA-Ala-CGC-4_wholecounts	0	0	0	0	0	0	0	0
tRNA-Ala-CGC-4_fiveprime	0	0	0	0	4	0	0	0
tRNA-Ala-CGC-4_threeprime	224	2	6	10	163	138	234	14
tRNA-Ala-CGC-4_other	13	8	13	0	2	6	2	0
tRNA-Ala-CGC-4_antisense	1	1	0	0	1	1	0	0
tRNA-Ala-CGC-5_wholecounts	0	0	0	0	0	0	0	0
tRNA-Ala-CGC-5_fiveprime	2405	40	62	15	122	713	862	26
tRNA-Ala-CGC-5_threeprime	0	0	0	0	0	0	0	0
tRNA-Ala-CGC-5_other	4378	148	74	73	1187	2950	3556	125
tRNA-Ala-CGC-5_antisense	1	0	0	0	0	1	0	0
tRNA-Ala-CGC-6_wholecounts	0	0	0	0	0	0	0	0
tRNA-Ala-CGC-6_fiveprime	128	1	4	1	23	49	44	0
tRNA-Ala-CGC-6_threeprime	21	1	0	0	22	17	6	1
tRNA-Ala-CGC-6_other	6	2	6	0	1	5	4	1
tRNA-Ala-CGC-6_antisense	1	0	0	0	1	2	0	1
tRNA-Ala-CGC-7_wholecounts	0	0	0	0	0	0	0	0
tRNA-Ala-CGC-7_fiveprime	132	2	3	1	15	49	55	0
tRNA-Ala-CGC-7_threeprime	216	2	6	10	158	130	226	13
tRNA-Ala-CGC-7_other	13	7	4	0	3	4	1	1
tRNA-Ala-CGC-7_antisense	1	4	0	0	1	2	0	1
tRNA-Ala-TGC-1_wholecounts	0	0	0	0	0	0	0	0
tRNA-Ala-TGC-1_fiveprime	1178	20	22	10	118	501	503	15
tRNA-Ala-TGC-1_threeprime	1737	75	56	53	1860	2518	2757	78
tRNA-Ala-TGC-1_other	2680	51	69	40	770	2045	2108	46
tRNA-Ala-TGC-1_antisense	1	0	0	1	3	3	2	0
tRNA-Ala-TGC-2_wholecounts	0	0	0	0	0	0	0	0
tRNA-Ala-TGC-2_fiveprime	2807	36	57	27	279	884	877	37
tRNA-Ala-TGC-2_threeprime	7614	159	133	129	5546	6298	7848	333
tRNA-Ala-TGC-2_other	2698	53	70	39	780	2075	2135	46
tRNA-Ala-TGC-2_antisense	2	0	0	0	4	2	2	0
tRNA-Ala-TGC-3_wholecounts	0	0	0	0	0	0	0	0
tRNA-Ala-TGC-3_fiveprime	2847	30	55	26	283	839	915	35
tRNA-Ala-TGC-3_threeprime	7614	159	133	129	5546	6298	7848	333
tRNA-Ala-TGC-3_other	2698	53	70	39	777	2075	2134	46
tRNA-Ala-TGC-3_antisense	2	0	0	0	2	2	1	0
tRNA-Ala-TGC-4_wholecounts	0	0	0	0	0	0	0	0
tRNA-Ala-TGC-4_fiveprime	2792	31	50	29	275	848	881	33
tRNA-Ala-TGC-4_threeprime	4176	199	91	106	2541	3382	4134	204
tRNA-Ala-TGC-4_other	1454	23	22	23	353	967	1125	21
tRNA-Ala-TGC-4_antisense	1	0	0	0	2	2	1	0
tRNA-Ala-TGC-5_wholecounts	0	0	0	0	0	0	0	0
tRNA-Ala-TGC-5_fiveprime	197	2	6	1	23	70	73	2
tRNA-Ala-TGC-5_threeprime	234	2	6	10	164	140	239	14
tRNA-Ala-TGC-5_other	15	8	15	0	4	9	4	0
tRNA-Ala-TGC-5_antisense	1	1	1	0	0	0	0	0
tRNA-Ala-TGC-6_wholecounts	0	0	0	0	0	0	0	0
tRNA-Ala-TGC-6_fiveprime	54	4	9	1	4	14	18	1
tRNA-Ala-TGC-6_threeprime	226	2	8	10	161	135	233	14
tRNA-Ala-TGC-6_other	27	5	5	1	10	10	10	0
tRNA-Ala-TGC-6_antisense	0	0	0	0	0	0	0	0
tRNA-Ala-TGC-7_wholecounts	0	0	0	0	0	0	0	0
tRNA-Ala-TGC-7_fiveprime	2837	29	55	24	274	869	873	33
tRNA-Ala-TGC-7_threeprime	230	2	6	10	166	145	239	13
tRNA-Ala-TGC-7_other	9	4	5	0	5	6	8	0
tRNA-Ala-TGC-7_antisense	0	0	1	0	1	1	2	0
tRNA-Ala-TGC-8_wholecounts	0	0	0	0	0	0	0	0
tRNA-Ala-TGC-8_fiveprime	2824	36	54	26	274	825	881	31
tRNA-Ala-TGC-8_threeprime	207	2	7	10	149	124	213	12
tRNA-Ala-TGC-8_other	3	0	0	0	4	7	6	0
tRNA-Ala-TGC-8_antisense	0	0	0	0	2	2	2	0
tRNA-Arg-ACG-1_wholecounts	0	0	0	0	0	0	0	0
tRNA-Arg-ACG-1_fiveprime	10788	231	311	48	289	2922	2831	51
tRNA-Arg-ACG-1_threeprime	12887	1049	343	55	2439	4741	5921	177
tRNA-Arg-ACG-1_other	2217	104	85	46	979	1766	2101	88
tRNA-Arg-ACG-1_antisense	1	0	0	0	0	4	0	0
tRNA-Arg-ACG-2_wholecounts	0	0	0	0	0	0	0	0
tRNA-Arg-ACG-2_fiveprime	10788	231	311	48	289	2922	2831	51
tRNA-Arg-ACG-2_threeprime	859	38	25	3	113	358	482	14
tRNA-Arg-ACG-2_other	125	25	6	4	45	121	142	15
tRNA-Arg-ACG-2_antisense	0	0	0	0	0	1	0	0
tRNA-Arg-ACG-3_wholecounts	0	0	0	0	0	0	0	0
tRNA-Arg-ACG-3_fiveprime	10788	231	311	48	289	2922	2831	51
tRNA-Arg-ACG-3_threeprime	13341	718	322	62	2050	4232	5421	169
tRNA-Arg-ACG-3_other	2366	307	134	25	620	999	1079	48
tRNA-Arg-ACG-3_antisense	1	0	0	0	1	1	1	0
tRNA-Arg-CCG-1_wholecounts	0	0	0	0	0	0	0	0
tRNA-Arg-CCG-1_fiveprime	6461	462	292	27	96	1138	1261	35
tRNA-Arg-CCG-1_threeprime	3921	225	81	48	1200	1954	2853	126
tRNA-Arg-CCG-1_other	6190	247	140	178	3256	5431	6910	319
tRNA-Arg-CCG-1_antisense	0	0	0	0	0	1	1	0
tRNA-Arg-CCG-2_wholecounts	0	0	0	0	0	0	0	0
tRNA-Arg-CCG-2_fiveprime	6461	462	292	27	96	1138	1261	35
tRNA-Arg-CCG-2_threeprime	2910	172	78	46	1125	1376	2181	111
tRNA-Arg-CCG-2_other	718	84	30	7	190	404	450	29
tRNA-Arg-CCG-2_antisense	2	0	0	0	0	0	0	0
tRNA-Arg-CCG-3_wholecounts	0	0	0	0	0	0	0	0
tRNA-Arg-CCG-3_fiveprime	1036	58	76	6	17	203	224	6
tRNA-Arg-CCG-3_threeprime	5354	457	125	44	975	2161	3045	102
tRNA-Arg-CCG-3_other	787	210	73	16	242	522	593	16
tRNA-Arg-CCG-3_antisense	1	0	0	0	0	0	0	0
tRNA-Arg-CCT-1_wholecounts	0	0	0	0	0	0	0	0
tRNA-Arg-CCT-1_fiveprime	7304	304	221	36	111	1766	1839	43
tRNA-Arg-CCT-1_threeprime	5388	161	90	18	365	1738	2242	47
tRNA-Arg-CCT-1_other	3325	114	51	84	1208	2076	2280	82
tRNA-Arg-CCT-1_antisense	2	1	0	0	0	1	0	0
tRNA-Arg-CCT-2_wholecounts	0	0	1	0	0	0	0	0
tRNA-Arg-CCT-2_fiveprime	7304	304	221	36	111	1766	1839	43
tRNA-Arg-CCT-2_threeprime	3969	124	73	17	363	1196	1537	37
tRNA-Arg-CCT-2_other	3323	113	51	84	1208	2076	2279	82
tRNA-Arg-CCT-2_antisense	1	1	0	0	0	1	0	0
tRNA-Arg-CCT-3_wholecounts	0	0	0	0	0	0	0	0
tRNA-Arg-CCT-3_fiveprime	40	2	3	0	0	15	15	0
tRNA-Arg-CCT-3_threeprime	806	24	18	0	107	323	429	9
tRNA-Arg-CCT-3_other	3469	140	58	86	1226	2132	2337	90
tRNA-Arg-CCT-3_antisense	1	0	0	0	0	1	0	0
tRNA-Arg-CCT-4_wholecounts	0	0	0	0	0	0	0	0
tRNA-Arg-CCT-4_fiveprime	7316	306	221	36	111	1767	1843	43
tRNA-Arg-CCT-4_threeprime	6541	493	186	32	714	2014	2775	71
tRNA-Arg-CCT-4_other	3646	234	97	87	1227	2155	2365	90
tRNA-Arg-CCT-4_antisense	3	0	0	0	0	1	0	0
tRNA-Arg-TCG-1_wholecounts	0	0	0	0	0	0	0	0
tRNA-Arg-TCG-1_fiveprime	6462	462	292	27	96	1138	1262	35
tRNA-Arg-TCG-1_threeprime	3807	199	146	40	1570	2432	2891	94
tRNA-Arg-TCG-1_other	2204	91	71	84	1046	2055	2507	101
tRNA-Arg-TCG-1_antisense	1	2	0	0	1	0	0	0
tRNA-Arg-TCG-2_wholecounts	0	0	0	0	0	0	0	0
tRNA-Arg-TCG-2_fiveprime	1283	34	51	13	26	352	389	9
tRNA-Arg-TCG-2_threeprime	3921	225	81	48	1200	1954	2853	126
tRNA-Arg-TCG-2_other	6239	273	163	179	3261	5441	6911	319
tRNA-Arg-TCG-2_antisense	0	0	0	0	1	1	1	0
tRNA-Arg-TCG-3_wholecounts	0	0	0	0	0	0	0	0
tRNA-Arg-TCG-3_fiveprime	4423	156	141	31	67	963	966	38
tRNA-Arg-TCG-3_threeprime	5557	391	118	31	1239	2891	3577	99
tRNA-Arg-TCG-3_other	6311	381	205	180	3252	5433	6902	316
tRNA-Arg-TCG-3_antisense	1	0	0	0	1	0	1	0
tRNA-Arg-TCG-4_wholecounts	0	0	0	0	0	0	0	0
tRNA-Arg-TCG-4_fiveprime	1212	78	68	6	20	222	233	5
tRNA-Arg-TCG-4_threeprime	3711	288	82	15	505	2304	2594	69
tRNA-Arg-TCG-4_other	6305	381	205	180	3248	5431	6902	316
tRNA-Arg-TCG-4_antisense	1	0	0	0	0	0	1	0
tRNA-Arg-TCT-1_wholecounts	0	0	1	0	0	0	0	0
tRNA-Arg-TCT-1_fiveprime	4750	176	169	40	83	1230	1242	44
tRNA-Arg-TCT-1_threeprime	7240	160	141	16	691	1339	1701	15
tRNA-Arg-TCT-1_other	1706	47	36	31	312	689	811	33
tRNA-Arg-TCT-1_antisense	0	0	1	0	0	1	0	0
tRNA-Arg-TCT-2_wholecounts	0	0	0	0	0	0	0	0
tRNA-Arg-TCT-2_fiveprime	2765	90	73	14	66	680	738	16
tRNA-Arg-TCT-2_threeprime	905	34	24	8	799	492	700	28
tRNA-Arg-TCT-2_other	1150	95	49	28	216	495	599	23
tRNA-Arg-TCT-2_antisense	0	0	0	0	0	0	0	0
tRNA-Arg-TCT-3_wholecounts	0	0	0	0	0	0	0	0
tRNA-Arg-TCT-3_fiveprime	2765	90	73	14	66	680	738	16
tRNA-Arg-TCT-3_threeprime	2815	57	46	16	947	833	1214	38
tRNA-Arg-TCT-3_other	1163	35	28	28	216	497	604	23
tRNA-Arg-TCT-3_antisense	0	2	0	0	0	0	0	0
tRNA-Arg-TCT-4_wholecounts	0	0	0	0	0	0	0	0
tRNA-Arg-TCT-4_fiveprime	225	8	3	0	5	37	31	2
tRNA-Arg-TCT-4_threeprime	2	1	0	0	0	1	5	0
tRNA-Arg-TCT-4_other	9	6	6	0	0	1	3	0
tRNA-Arg-TCT-4_antisense	4	1	1	0	0	0	0	0
tRNA-Arg-TCT-5_wholecounts	0	0	0	0	0	0	0	0
tRNA-Arg-TCT-5_fiveprime	2765	90	73	14	66	680	738	16
tRNA-Arg-TCT-5_threeprime	81	2	1	0	29	20	25	5
tRNA-Arg-TCT-5_other	472	12	10	25	129	261	316	15
tRNA-Arg-TCT-5_antisense	0	0	0	0	0	0	0	0
tRNA-Asn-GTT-1_wholecounts	0	0	0	0	0	0	0	0
tRNA-Asn-GTT-1_fiveprime	0	3	2	0	2	0	0	0
tRNA-Asn-GTT-1_threeprime	3	2	0	0	0	0	1	0
tRNA-Asn-GTT-1_other	1947	161	143	18	99	499	552	16
tRNA-Asn-GTT-1_antisense	2	0	0	0	0	0	0	0
tRNA-Asn-GTT-2_wholecounts	0	0	0	0	0	0	0	0
tRNA-Asn-GTT-2_fiveprime	26	3	0	0	0	3	2	0
tRNA-Asn-GTT-2_threeprime	705	10	12	11	513	360	647	26
tRNA-Asn-GTT-2_other	1883	140	71	18	96	491	530	16
tRNA-Asn-GTT-2_antisense	3	0	2	0	0	1	0	0
tRNA-Asn-GTT-3_wholecounts	0	0	0	0	0	0	0	0
tRNA-Asn-GTT-3_fiveprime	1051	54	21	8	70	228	245	8
tRNA-Asn-GTT-3_threeprime	3300	94	81	12	571	653	945	31
tRNA-Asn-GTT-3_other	1979	165	144	18	103	514	562	16
tRNA-Asn-GTT-3_antisense	2	0	0	0	0	0	0	0
tRNA-Asn-GTT-4_wholecounts	0	0	0	0	0	0	0	0
tRNA-Asn-GTT-4_fiveprime	0	0	0	0	0	0	0	0
tRNA-Asn-GTT-4_threeprime	0	0	0	0	0	0	1	0
tRNA-Asn-GTT-4_other	1782	115	60	18	82	466	500	16
tRNA-Asn-GTT-4_antisense	2	0	0	0	0	0	0	0
tRNA-Asn-GTT-5_wholecounts	0	0	0	0	0	0	0	0
tRNA-Asn-GTT-5_fiveprime	0	0	0	0	0	0	0	0
tRNA-Asn-GTT-5_threeprime	5	0	0	0	0	0	1	0
tRNA-Asn-GTT-5_other	3	0	0	0	0	0	0	0
tRNA-Asn-GTT-5_antisense	0	0	0	0	0	0	0	0
tRNA-Asp-GTC-1_wholecounts	205	0	3	0	2	18	41	0
tRNA-Asp-GTC-1_fiveprime	9530	89	164	49	529	3358	3495	91
tRNA-Asp-GTC-1_threeprime	29265	472	867	126	10944	17465	24014	1597
tRNA-Asp-GTC-1_other	39552	1088	695	421	12371	17474	21633	796
tRNA-Asp-GTC-1_antisense	2	0	0	0	1	2	0	0
tRNA-Asp-GTC-2_wholecounts	34	0	0	0	0	0	3	0
tRNA-Asp-GTC-2_fiveprime	3532	39	81	8	260	1007	1186	48
tRNA-Asp-GTC-2_threeprime	6017	267	458	15	1998	2763	3983	189
tRNA-Asp-GTC-2_other	9594	297	208	134	3348	4509	6082	246
tRNA-Asp-GTC-2_antisense	0	0	0	0	0	0	0	0
tRNA-Asp-GTC-3_wholecounts	0	0	0	0	0	0	0	0
tRNA-Asp-GTC-3_fiveprime	2078	33	52	21	223	745	858	27
tRNA-Asp-GTC-3_threeprime	1	1	5	0	0	0	0	0
tRNA-Asp-GTC-3_other	267	17	9	2	64	123	197	11
tRNA-Asp-GTC-3_antisense	1	3	0	0	1	1	0	0
tRNA-Asp-GTC-4_wholecounts	0	0	0	0	0	0	0	0
tRNA-Asp-GTC-4_fiveprime	9493	89	164	49	525	3350	3468	90
tRNA-Asp-GTC-4_threeprime	6	1	8	3	2	2	2	1
tRNA-Asp-GTC-4_other	35664	956	597	347	9540	15213	18680	700
tRNA-Asp-GTC-4_antisense	2	0	0	0	2	2	0	0
tRNA-Cys-GCA-1_wholecounts	0	0	0	0	0	0	0	0
tRNA-Cys-GCA-1_fiveprime	5589	133	121	90	1090	3046	3180	87
tRNA-Cys-GCA-1_threeprime	306	19	6	1	105	431	381	2
tRNA-Cys-GCA-1_other	33696	661	539	300	4426	16393	17387	458
tRNA-Cys-GCA-1_antisense	5	0	0	0	1	3	8	0
tRNA-Cys-GCA-10_wholecounts	0	0	0	0	0	0	0	0
tRNA-Cys-GCA-10_fiveprime	1435	54	47	29	377	1081	1015	20
tRNA-Cys-GCA-10_threeprime	0	1	0	0	6	2	0	0
tRNA-Cys-GCA-10_other	33408	650	536	297	4414	16263	17261	457
tRNA-Cys-GCA-10_antisense	4	0	0	0	3	3	7	0
tRNA-Cys-GCA-11_wholecounts	0	0	0	0	0	0	0	0
tRNA-Cys-GCA-11_fiveprime	1116	33	33	27	380	986	856	20
tRNA-Cys-GCA-11_threeprime	306	19	6	1	105	431	381	2
tRNA-Cys-GCA-11_other	32789	418	508	295	4359	16153	17140	452
tRNA-Cys-GCA-11_antisense	2	0	0	0	2	0	3	0
tRNA-Cys-GCA-12_wholecounts	0	0	0	0	0	0	0	0
tRNA-Cys-GCA-12_fiveprime	1445	54	46	29	376	1083	996	19
tRNA-Cys-GCA-12_threeprime	0	0	0	0	0	0	0	0
tRNA-Cys-GCA-12_other	627	237	28	2	59	111	126	5
tRNA-Cys-GCA-12_antisense	2	0	0	0	3	2	3	0
tRNA-Cys-GCA-13_wholecounts	0	0	0	0	0	0	0	0
tRNA-Cys-GCA-13_fiveprime	788	25	29	12	276	701	629	10
tRNA-Cys-GCA-13_threeprime	245	19	6	0	100	422	374	2
tRNA-Cys-GCA-13_other	576	229	26	2	49	93	107	3
tRNA-Cys-GCA-13_antisense	1	0	0	0	1	0	0	0
tRNA-Cys-GCA-14_wholecounts	0	0	0	0	0	0	0	0
tRNA-Cys-GCA-14_fiveprime	1428	54	42	31	381	1081	998	18
tRNA-Cys-GCA-14_threeprime	245	19	6	0	100	422	370	2
tRNA-Cys-GCA-14_other	624	235	28	2	61	112	129	5
tRNA-Cys-GCA-14_antisense	2	0	0	0	3	3	4	0
tRNA-Cys-GCA-15_wholecounts	0	0	0	0	0	0	0	0
tRNA-Cys-GCA-15_fiveprime	206	20	8	0	5	51	78	3
tRNA-Cys-GCA-15_threeprime	234	18	8	0	99	411	370	2
tRNA-Cys-GCA-15_other	817	233	37	4	89	206	258	6
tRNA-Cys-GCA-15_antisense	2	0	0	1	1	0	3	0
tRNA-Cys-GCA-16_wholecounts	0	0	0	0	0	0	0	0
tRNA-Cys-GCA-16_fiveprime	3	0	0	0	0	6	1	0
tRNA-Cys-GCA-16_threeprime	306	19	6	1	105	431	381	2
tRNA-Cys-GCA-16_other	33414	654	535	297	4414	16266	17261	457
tRNA-Cys-GCA-16_antisense	4	0	0	0	1	3	7	0
tRNA-Cys-GCA-17_wholecounts	0	0	0	0	0	0	0	0
tRNA-Cys-GCA-17_fiveprime	283	20	8	3	14	94	125	3
tRNA-Cys-GCA-17_threeprime	306	19	6	1	105	431	382	2
tRNA-Cys-GCA-17_other	33410	650	535	297	4416	16265	17266	457
tRNA-Cys-GCA-17_antisense	4	0	0	0	3	3	7	0
tRNA-Cys-GCA-18_wholecounts	0	0	0	0	0	0	0	0
tRNA-Cys-GCA-18_fiveprime	806	24	27	13	279	689	613	12
tRNA-Cys-GCA-18_threeprime	245	19	6	0	100	420	371	2
tRNA-Cys-GCA-18_other	384	190	19	0	43	84	124	6
tRNA-Cys-GCA-18_antisense	1	0	0	0	2	2	1	0
tRNA-Cys-GCA-19_wholecounts	0	0	0	0	0	0	0	0
tRNA-Cys-GCA-19_fiveprime	82	13	7	0	2	9	12	0
tRNA-Cys-GCA-19_threeprime	0	0	0	0	1	0	2	0
tRNA-Cys-GCA-19_other	28899	599	448	208	3171	12316	12817	344
tRNA-Cys-GCA-19_antisense	4	0	0	0	1	0	1	0
tRNA-Cys-GCA-2_wholecounts	0	0	0	0	0	0	0	0
tRNA-Cys-GCA-2_fiveprime	5615	137	124	92	1101	3047	3184	86
tRNA-Cys-GCA-2_threeprime	15769	1001	526	84	3900	12744	13243	314
tRNA-Cys-GCA-2_other	33709	655	540	300	4428	16397	17391	458
tRNA-Cys-GCA-2_antisense	5	0	2	0	1	6	8	0
tRNA-Cys-GCA-21_wholecounts	0	0	0	0	0	0	0	0
tRNA-Cys-GCA-21_fiveprime	1	0	0	0	0	0	0	0
tRNA-Cys-GCA-21_threeprime	306	19	6	1	105	431	382	2
tRNA-Cys-GCA-21_other	33244	646	531	295	4400	16225	17212	453
tRNA-Cys-GCA-21_antisense	3	0	0	0	1	2	4	0
tRNA-Cys-GCA-24_wholecounts	0	0	0	0	0	0	0	0
tRNA-Cys-GCA-24_fiveprime	1446	53	44	27	371	1099	1004	19
tRNA-Cys-GCA-24_threeprime	0	1	0	0	0	0	0	0
tRNA-Cys-GCA-24_other	627	219	25	2	56	108	118	5
tRNA-Cys-GCA-24_antisense	2	0	0	0	2	0	1	0
tRNA-Cys-GCA-25_wholecounts	0	0	0	0	0	0	0	0
tRNA-Cys-GCA-25_fiveprime	1097	36	31	26	368	950	840	13
tRNA-Cys-GCA-25_threeprime	246	19	6	0	100	420	371	2
tRNA-Cys-GCA-25_other	14	11	1	0	1	8	9	0
tRNA-Cys-GCA-25_antisense	1	0	0	0	0	0	0	0
tRNA-Cys-GCA-3_wholecounts	0	0	0	0	1	0	1	0
tRNA-Cys-GCA-3_fiveprime	5614	135	118	90	1095	3042	3183	86
tRNA-Cys-GCA-3_threeprime	17244	1019	543	84	3933	12889	13454	323
tRNA-Cys-GCA-3_other	97980	1362	1475	740	10156	47279	49956	1162
tRNA-Cys-GCA-3_antisense	5	0	2	0	2	4	5	0
tRNA-Cys-GCA-4_wholecounts	0	0	0	0	0	0	0	0
tRNA-Cys-GCA-4_fiveprime	1441	55	42	29	373	1074	1005	21
tRNA-Cys-GCA-4_threeprime	306	19	6	1	105	431	382	2
tRNA-Cys-GCA-4_other	33399	646	536	297	4418	16266	17266	457
tRNA-Cys-GCA-4_antisense	4	0	0	0	3	3	7	0
tRNA-Cys-GCA-5_wholecounts	0	0	0	0	0	0	0	0
tRNA-Cys-GCA-5_fiveprime	1452	55	40	29	385	1076	1008	20
tRNA-Cys-GCA-5_threeprime	15769	1001	526	84	3900	12744	13243	314
tRNA-Cys-GCA-5_other	33419	650	538	297	4415	16270	17270	457
tRNA-Cys-GCA-5_antisense	4	0	2	0	3	6	7	0
tRNA-Cys-GCA-6_wholecounts	0	0	0	0	0	0	0	0
tRNA-Cys-GCA-6_fiveprime	1442	55	45	30	381	1086	1012	20
tRNA-Cys-GCA-6_threeprime	0	0	0	0	1	0	2	0
tRNA-Cys-GCA-6_other	33409	652	536	297	4418	16267	17266	457
tRNA-Cys-GCA-6_antisense	4	0	0	0	4	3	7	0
tRNA-Cys-GCA-7_wholecounts	0	0	0	0	0	0	0	0
tRNA-Cys-GCA-7_fiveprime	1427	52	44	29	383	1081	1009	19
tRNA-Cys-GCA-7_threeprime	17244	1019	543	84	3933	12889	13454	323
tRNA-Cys-GCA-7_other	97694	1353	1473	737	10147	47151	49836	1161
tRNA-Cys-GCA-7_antisense	4	0	2	0	4	4	4	0
tRNA-Cys-GCA-8_wholecounts	0	0	0	0	0	0	0	0
tRNA-Cys-GCA-8_fiveprime	192	20	8	0	4	50	72	2
tRNA-Cys-GCA-8_threeprime	11	8	6	0	1	5	1	0
tRNA-Cys-GCA-8_other	97698	1356	1471	737	10146	47148	49836	1161
tRNA-Cys-GCA-8_antisense	4	0	0	0	2	3	4	0
tRNA-Cys-GCA-9_wholecounts	0	0	0	0	0	0	0	0
tRNA-Cys-GCA-9_fiveprime	1434	54	46	29	383	1084	997	19
tRNA-Cys-GCA-9_threeprime	293	19	6	1	104	427	380	2
tRNA-Cys-GCA-9_other	28902	597	448	208	3172	12317	12816	344
tRNA-Cys-GCA-9_antisense	3	0	0	0	2	0	1	0
tRNA-Gln-CTG-1_wholecounts	0	0	0	0	0	0	0	0
tRNA-Gln-CTG-1_fiveprime	3230	83	90	12	38	376	375	15
tRNA-Gln-CTG-1_threeprime	2110	105	90	48	1019	1584	1974	89
tRNA-Gln-CTG-1_other	3352	322	89	49	579	1735	1754	27
tRNA-Gln-CTG-1_antisense	0	1	0	0	3	3	5	0
tRNA-Gln-CTG-2_wholecounts	2	0	0	0	0	1	1	0
tRNA-Gln-CTG-2_fiveprime	3238	83	90	12	38	377	378	15
tRNA-Gln-CTG-2_threeprime	26836	692	498	120	4095	7967	9515	263
tRNA-Gln-CTG-2_other	18025	648	341	338	2939	11167	11452	262
tRNA-Gln-CTG-2_antisense	5	0	0	0	0	0	3	0
tRNA-Gln-CTG-3_wholecounts	4	0	0	0	1	0	0	0
tRNA-Gln-CTG-3_fiveprime	3238	83	90	12	38	377	378	15
tRNA-Gln-CTG-3_threeprime	4658	181	146	54	1126	1916	2463	102
tRNA-Gln-CTG-3_other	18024	649	341	338	2942	11169	11454	262
tRNA-Gln-CTG-3_antisense	4	1	0	0	3	2	5	0
tRNA-Gln-CTG-4_wholecounts	0	0	0	0	0	0	0	0
tRNA-Gln-CTG-4_fiveprime	104	1	5	3	14	27	25	0
tRNA-Gln-CTG-4_threeprime	4664	184	142	51	1121	1919	2460	104
tRNA-Gln-CTG-4_other	15242	413	283	295	2440	9559	9833	237
tRNA-Gln-CTG-4_antisense	5	1	0	0	3	3	5	0
tRNA-Gln-CTG-5_wholecounts	0	0	0	0	0	0	0	0
tRNA-Gln-CTG-5_fiveprime	92	1	4	2	16	17	24	0
tRNA-Gln-CTG-5_threeprime	388	33	26	1	15	61	78	4
tRNA-Gln-CTG-5_other	15611	494	296	301	2533	9675	9979	244
tRNA-Gln-CTG-5_antisense	4	0	0	0	0	0	0	0
tRNA-Gln-TTG-1_wholecounts	2	0	1	0	0	0	0	0
tRNA-Gln-TTG-1_fiveprime	703	10	15	9	17	149	171	6
tRNA-Gln-TTG-1_threeprime	4839	188	153	53	1130	1972	2510	103
tRNA-Gln-TTG-1_other	16815	447	320	318	2651	10416	10610	230
tRNA-Gln-TTG-1_antisense	1	1	0	0	4	3	5	0
tRNA-Gln-TTG-2_wholecounts	0	0	0	0	0	0	0	0
tRNA-Gln-TTG-2_fiveprime	693	10	15	9	17	147	166	6
tRNA-Gln-TTG-2_threeprime	2095	96	95	48	1008	1571	1957	92
tRNA-Gln-TTG-2_other	1694	118	64	36	363	991	1020	14
tRNA-Gln-TTG-2_antisense	0	1	0	0	4	3	5	0
tRNA-Gln-TTG-3_wholecounts	1	0	0	0	0	0	0	0
tRNA-Gln-TTG-3_fiveprime	673	10	11	10	26	199	194	10
tRNA-Gln-TTG-3_threeprime	4825	190	154	54	1138	1965	2513	106
tRNA-Gln-TTG-3_other	16815	447	320	318	2650	10416	10610	230
tRNA-Gln-TTG-3_antisense	1	1	0	0	3	3	5	0
tRNA-Gln-TTG-4_wholecounts	0	0	0	0	0	0	0	0
tRNA-Gln-TTG-4_fiveprime	43	1	4	3	1	23	22	1
tRNA-Gln-TTG-4_threeprime	1	0	0	0	1	0	0	0
tRNA-Gln-TTG-4_other	11	3	0	0	9	12	18	0
tRNA-Gln-TTG-4_antisense	0	0	0	0	0	0	2	0
tRNA-Gln-TTG-5_wholecounts	0	0	0	0	0	0	0	0
tRNA-Gln-TTG-5_fiveprime	430	8	10	7	9	105	118	4
tRNA-Gln-TTG-5_threeprime	2042	95	90	48	1007	1558	1941	87
tRNA-Gln-TTG-5_other	1661	117	63	36	362	985	1011	14
tRNA-Gln-TTG-5_antisense	0	1	0	0	3	4	5	0
tRNA-Glu-CTC-1_wholecounts	0	2	6	0	2	0	0	0
tRNA-Glu-CTC-1_fiveprime	67875	610	1076	361	6612	37313	43675	1198
tRNA-Glu-CTC-1_threeprime	969	85	82	6	151	259	352	9
tRNA-Glu-CTC-1_other	24225	548	480	684	13175	28646	31133	917
tRNA-Glu-CTC-1_antisense	6	5	1	0	4	1	3	0
tRNA-Glu-CTC-2_wholecounts	0	0	0	0	0	0	0	0
tRNA-Glu-CTC-2_fiveprime	8059	158	152	78	1691	4981	5457	113
tRNA-Glu-CTC-2_threeprime	104	60	31	2	27	36	48	1
tRNA-Glu-CTC-2_other	144	27	5	26	60	77	108	4
tRNA-Glu-CTC-2_antisense	3	2	0	0	0	0	0	0
tRNA-Glu-CTC-5_wholecounts	0	0	0	0	0	0	0	0
tRNA-Glu-CTC-5_fiveprime	6144	133	119	62	1381	3403	3772	96
tRNA-Glu-CTC-5_threeprime	1	0	2	1	0	0	0	0
tRNA-Glu-CTC-5_other	1	0	0	0	0	0	0	0
tRNA-Glu-CTC-5_antisense	1	0	0	0	0	0	0	0
tRNA-Glu-TTC-1_wholecounts	15	0	3	0	1	0	1	0
tRNA-Glu-TTC-1_fiveprime	19327	233	299	145	2035	8022	10143	346
tRNA-Glu-TTC-1_threeprime	2863	44	59	0	328	782	1037	33
tRNA-Glu-TTC-1_other	8409	368	188	84	3395	4722	5921	196
tRNA-Glu-TTC-1_antisense	3	0	0	0	0	0	2	0
tRNA-Glu-TTC-2_wholecounts	23	0	1	0	2	0	0	0
tRNA-Glu-TTC-2_fiveprime	13565	161	222	101	1566	5728	7297	251
tRNA-Glu-TTC-2_threeprime	1631	34	41	4	212	459	571	18
tRNA-Glu-TTC-2_other	8409	368	188	84	3395	4722	5921	196
tRNA-Glu-TTC-2_antisense	3	0	0	0	0	0	2	0
tRNA-Glu-TTC-3_wholecounts	0	0	0	0	0	0	0	0
tRNA-Glu-TTC-3_fiveprime	4214	113	75	39	998	1470	1819	40
tRNA-Glu-TTC-3_threeprime	962	85	82	6	150	258	352	9
tRNA-Glu-TTC-3_other	732	30	80	7	291	588	546	7
tRNA-Glu-TTC-3_antisense	1	5	1	0	0	0	0	0
tRNA-Gly-ACC-1_wholecounts	0	0	0	0	0	0	0	0
tRNA-Gly-ACC-1_fiveprime	1560	54	32	41	732	1175	1197	33
tRNA-Gly-ACC-1_threeprime	2795	133	103	43	759	1315	1761	82
tRNA-Gly-ACC-1_other	13293	172	281	100	1891	4719	5775	182
tRNA-Gly-ACC-1_antisense	0	1	0	0	1	0	1	0
tRNA-Gly-CCC-1_wholecounts	1	0	2	0	0	0	0	0
tRNA-Gly-CCC-1_fiveprime	55645	536	769	854	4572	24442	30914	1118
tRNA-Gly-CCC-1_threeprime	5037	145	218	24	1381	1971	2670	91
tRNA-Gly-CCC-1_other	14659	479	338	119	2189	4964	5444	149
tRNA-Gly-CCC-1_antisense	2	1	0	0	0	0	0	0
tRNA-Gly-CCC-2_wholecounts	0	0	0	0	0	0	0	0
tRNA-Gly-CCC-2_fiveprime	46	1	2	0	2	21	9	0
tRNA-Gly-CCC-2_threeprime	1359	62	84	59	1395	1214	1681	85
tRNA-Gly-CCC-2_other	9835	1034	278	97	4062	5131	6107	217
tRNA-Gly-CCC-2_antisense	1	0	0	0	0	0	0	0
tRNA-Gly-CCC-3_wholecounts	0	0	0	0	0	0	0	0
tRNA-Gly-CCC-3_fiveprime	127	1	2	0	5	30	29	0
tRNA-Gly-CCC-3_threeprime	1375	62	87	60	1360	1216	1688	84
tRNA-Gly-CCC-3_other	9836	1035	278	97	4062	5130	6108	217
tRNA-Gly-CCC-3_antisense	1	0	0	0	0	0	2	0
tRNA-Gly-CCC-4_wholecounts	0	0	0	0	0	0	0	0
tRNA-Gly-CCC-4_fiveprime	127	1	2	0	5	30	29	0
tRNA-Gly-CCC-4_threeprime	1348	60	87	63	1387	1234	1711	86
tRNA-Gly-CCC-4_other	9830	1033	278	97	4060	5126	6105	217
tRNA-Gly-CCC-4_antisense	1	0	0	0	0	0	2	0
tRNA-Gly-GCC-1_wholecounts	0	0	0	0	0	0	0	0
tRNA-Gly-GCC-1_fiveprime	21515	214	311	177	4126	10844	12321	344
tRNA-Gly-GCC-1_threeprime	1215	21	70	18	480	510	741	33
tRNA-Gly-GCC-1_other	98006	2576	1601	925	27055	52164	68037	2628
tRNA-Gly-GCC-1_antisense	4	4	0	0	0	3	0	0
tRNA-Gly-GCC-2_wholecounts	33	1	5	0	0	2	1	0
tRNA-Gly-GCC-2_fiveprime	131025	1175	1709	400	7717	36262	41578	980
tRNA-Gly-GCC-2_threeprime	13533	131	301	73	6485	6829	9897	403
tRNA-Gly-GCC-2_other	98009	2576	1601	925	27056	52165	68038	2628
tRNA-Gly-GCC-2_antisense	8	4	0	0	0	3	0	0
tRNA-Gly-GCC-3_wholecounts	0	0	0	0	0	0	0	0
tRNA-Gly-GCC-3_fiveprime	131020	1175	1709	399	7719	36266	41578	980
tRNA-Gly-GCC-3_threeprime	950	40	24	45	1092	855	1162	55
tRNA-Gly-GCC-3_other	95428	2513	1528	904	25930	50747	66597	2600
tRNA-Gly-GCC-3_antisense	8	0	0	0	0	3	0	0
tRNA-Gly-GCC-4_wholecounts	8	1	0	0	0	0	0	0
tRNA-Gly-GCC-4_fiveprime	131025	1175	1709	399	7718	36262	41578	980
tRNA-Gly-GCC-4_threeprime	8213	113	161	33	1298	2252	2863	115
tRNA-Gly-GCC-4_other	97931	2570	1583	924	26986	52090	67968	2625
tRNA-Gly-GCC-4_antisense	8	0	0	0	0	3	0	0
tRNA-Gly-TCC-1_wholecounts	27	0	2	0	1	3	8	0
tRNA-Gly-TCC-1_fiveprime	36367	338	482	196	1473	10830	11301	168
tRNA-Gly-TCC-1_threeprime	4699	152	175	91	2320	2916	3834	166
tRNA-Gly-TCC-1_other	21471	468	343	522	6475	7502	9375	413
tRNA-Gly-TCC-1_antisense	5	0	0	0	0	2	2	0
tRNA-His-GTG-1_wholecounts	0	0	0	0	0	0	0	0
tRNA-His-GTG-1_fiveprime	1623	21	28	17	362	874	905	18
tRNA-His-GTG-1_threeprime	68	44	28	1	1	14	22	0
tRNA-His-GTG-1_other	2766	103	118	37	441	925	1128	36
tRNA-His-GTG-1_antisense	0	0	0	0	0	0	0	0
tRNA-His-GTG-2_wholecounts	1	0	3	0	0	0	0	0
tRNA-His-GTG-2_fiveprime	50255	514	696	199	2491	12784	14828	429
tRNA-His-GTG-2_threeprime	57255	746	780	240	8638	15222	18377	513
tRNA-His-GTG-2_other	13593	295	302	193	2698	5701	8669	402
tRNA-His-GTG-2_antisense	2	0	0	0	0	0	0	0
tRNA-His-GTG-3_wholecounts	0	0	0	0	0	0	0	0
tRNA-His-GTG-3_fiveprime	371	19	0	5	97	209	239	8
tRNA-His-GTG-3_threeprime	57255	746	780	240	8638	15222	18377	513
tRNA-His-GTG-3_other	2333	111	152	47	768	916	1517	86
tRNA-His-GTG-3_antisense	2	0	0	0	0	0	0	0
tRNA-Ile-AAT-1_wholecounts	0	0	0	0	1	0	0	0
tRNA-Ile-AAT-1_fiveprime	1420	22	21	11	84	656	702	19
tRNA-Ile-AAT-1_threeprime	948	32	40	7	260	424	586	30
tRNA-Ile-AAT-1_other	1450	126	108	31	257	364	482	18
tRNA-Ile-AAT-1_antisense	2	1	0	1	0	2	0	0
tRNA-Ile-AAT-2_wholecounts	0	0	0	0	0	0	0	0
tRNA-Ile-AAT-2_fiveprime	1419	20	21	9	84	654	703	19
tRNA-Ile-AAT-2_threeprime	1	0	1	0	0	0	0	0
tRNA-Ile-AAT-2_other	12	24	24	1	2	3	10	0
tRNA-Ile-AAT-2_antisense	0	0	0	0	0	1	0	0
tRNA-Ile-AAT-3_wholecounts	0	0	0	0	0	0	0	0
tRNA-Ile-AAT-3_fiveprime	1412	19	21	9	84	654	702	19
tRNA-Ile-AAT-3_threeprime	945	30	39	7	256	437	580	29
tRNA-Ile-AAT-3_other	1443	124	105	31	253	360	472	18
tRNA-Ile-AAT-3_antisense	1	1	0	0	0	1	0	0
tRNA-Ile-AAT-4_wholecounts	0	0	0	0	0	0	0	0
tRNA-Ile-AAT-4_fiveprime	1419	20	21	9	84	654	703	19
tRNA-Ile-AAT-4_threeprime	0	0	0	0	0	0	0	0
tRNA-Ile-AAT-4_other	12	22	23	1	2	2	10	0
tRNA-Ile-AAT-4_antisense	0	0	0	0	0	1	0	0
tRNA-Ile-TAT-1_wholecounts	0	0	0	0	0	0	0	0
tRNA-Ile-TAT-1_fiveprime	137	19	0	1	8	35	59	0
tRNA-Ile-TAT-1_threeprime	396	27	16	15	291	209	326	25
tRNA-Ile-TAT-1_other	1203	32	43	28	265	754	758	13
tRNA-Ile-TAT-1_antisense	2	1	2	0	0	0	2	0
tRNA-Ile-TAT-2_wholecounts	0	0	0	0	0	0	0	0
tRNA-Ile-TAT-2_fiveprime	137	19	0	1	8	35	59	0
tRNA-Ile-TAT-2_threeprime	1160	68	29	20	323	370	500	30
tRNA-Ile-TAT-2_other	1233	42	27	29	283	782	773	12
tRNA-Ile-TAT-2_antisense	2	1	2	0	2	0	2	0
tRNA-Ile-TAT-3_wholecounts	0	0	0	0	0	0	0	0
tRNA-Ile-TAT-3_fiveprime	4	0	1	0	2	7	7	0
tRNA-Ile-TAT-3_threeprime	47	3	0	1	12	20	26	0
tRNA-Ile-TAT-3_other	22	4	0	10	5	3	11	1
tRNA-Ile-TAT-3_antisense	0	0	0	0	2	0	0	0
tRNA-Leu-AAG-1_wholecounts	0	0	0	0	0	0	0	0
tRNA-Leu-AAG-1_fiveprime	4091	157	79	82	544	1740	1909	69
tRNA-Leu-AAG-1_threeprime	13283	492	254	285	4845	7228	9181	370
tRNA-Leu-AAG-1_other	1956	207	142	20	480	603	988	58
tRNA-Leu-AAG-1_antisense	1	2	0	0	0	1	6	0
tRNA-Leu-AAG-2_wholecounts	0	0	0	0	0	0	0	0
tRNA-Leu-AAG-2_fiveprime	603	44	18	7	65	227	201	1
tRNA-Leu-AAG-2_threeprime	13283	492	254	285	4844	7228	9181	370
tRNA-Leu-AAG-2_other	1955	207	143	20	480	602	988	58
tRNA-Leu-AAG-2_antisense	0	2	0	0	0	0	6	0
tRNA-Leu-AAG-3_wholecounts	0	0	0	0	0	0	0	0
tRNA-Leu-AAG-3_fiveprime	603	44	18	7	65	227	201	1
tRNA-Leu-AAG-3_threeprime	285	28	10	7	349	314	477	14
tRNA-Leu-AAG-3_other	1955	207	143	20	480	602	988	58
tRNA-Leu-AAG-3_antisense	0	2	0	0	0	0	6	0
tRNA-Leu-CAA-1_wholecounts	0	0	0	0	0	0	0	0
tRNA-Leu-CAA-1_fiveprime	702	23	6	14	74	204	237	7
tRNA-Leu-CAA-1_threeprime	43452	854	731	321	6473	19247	24112	656
tRNA-Leu-CAA-1_other	1466	159	129	43	384	664	787	20
tRNA-Leu-CAA-1_antisense	1	1	0	0	2	0	0	0
tRNA-Leu-CAA-2_wholecounts	0	0	1	0	0	0	0	0
tRNA-Leu-CAA-2_fiveprime	702	23	6	14	74	204	237	7
tRNA-Leu-CAA-2_threeprime	71375	1148	1075	414	8231	30275	37152	949
tRNA-Leu-CAA-2_other	1937	168	133	71	555	941	1063	28
tRNA-Leu-CAA-2_antisense	2	1	0	0	2	0	0	0
tRNA-Leu-CAA-3_wholecounts	0	0	0	0	0	0	0	0
tRNA-Leu-CAA-3_fiveprime	702	23	6	14	74	204	237	7
tRNA-Leu-CAA-3_threeprime	71102	1144	1074	413	8219	30138	36986	946
tRNA-Leu-CAA-3_other	1982	163	163	64	549	929	1019	27
tRNA-Leu-CAA-3_antisense	1	1	0	0	2	0	0	0
tRNA-Leu-CAA-4_wholecounts	0	0	0	0	0	0	0	0
tRNA-Leu-CAA-4_fiveprime	702	23	6	14	74	204	237	7
tRNA-Leu-CAA-4_threeprime	43321	851	727	321	6457	19215	24061	656
tRNA-Leu-CAA-4_other	1395	143	129	42	366	643	759	18
tRNA-Leu-CAA-4_antisense	1	1	0	0	2	0	0	0
tRNA-Leu-CAG-1_wholecounts	0	0	0	0	0	0	0	0
tRNA-Leu-CAG-1_fiveprime	2058	108	34	19	166	592	719	17
tRNA-Leu-CAG-1_threeprime	4717	197	135	79	942	2354	3056	94
tRNA-Leu-CAG-1_other	1939	172	134	46	423	731	861	24
tRNA-Leu-CAG-1_antisense	0	2	0	0	2	1	0	1
tRNA-Leu-CAG-2_wholecounts	0	0	0	0	0	0	0	0
tRNA-Leu-CAG-2_fiveprime	2058	108	34	19	166	592	719	17
tRNA-Leu-CAG-2_threeprime	43899	857	741	321	6474	19287	24165	656
tRNA-Leu-CAG-2_other	1939	172	133	46	425	731	861	24
tRNA-Leu-CAG-2_antisense	0	2	0	0	4	1	0	1
tRNA-Leu-CAG-3_wholecounts	0	0	0	0	0	0	0	0
tRNA-Leu-CAG-3_fiveprime	637	23	6	13	69	187	208	6
tRNA-Leu-CAG-3_threeprime	4717	197	135	79	942	2354	3056	94
tRNA-Leu-CAG-3_other	1729	127	128	40	374	650	766	20
tRNA-Leu-CAG-3_antisense	0	1	0	0	2	0	0	1
tRNA-Leu-CAG-4_wholecounts	0	0	0	0	0	0	0	0
tRNA-Leu-CAG-4_fiveprime	753	28	6	5	73	181	252	3
tRNA-Leu-CAG-4_threeprime	1188	27	67	63	694	1181	1661	61
tRNA-Leu-CAG-4_other	78	44	8	0	18	20	22	1
tRNA-Leu-CAG-4_antisense	0	0	0	0	2	0	0	0
tRNA-Leu-TAA-1_wholecounts	0	0	0	0	0	0	0	0
tRNA-Leu-TAA-1_fiveprime	506	6	10	8	123	231	255	14
tRNA-Leu-TAA-1_threeprime	2553	106	44	14	224	457	663	30
tRNA-Leu-TAA-1_other	87	45	57	0	13	23	28	2
tRNA-Leu-TAA-1_antisense	0	0	0	0	0	0	0	0
tRNA-Leu-TAA-2_wholecounts	0	0	0	0	0	0	0	0
tRNA-Leu-TAA-2_fiveprime	326	11	4	1	65	133	119	5
tRNA-Leu-TAA-2_threeprime	10887	455	197	57	1104	3578	4384	117
tRNA-Leu-TAA-2_other	1064	87	72	53	377	848	976	50
tRNA-Leu-TAA-2_antisense	0	0	0	0	0	0	0	0
tRNA-Leu-TAA-3_wholecounts	0	0	0	0	0	0	0	0
tRNA-Leu-TAA-3_fiveprime	2	0	0	0	3	1	2	0
tRNA-Leu-TAA-3_threeprime	113	185	31	0	8	20	26	0
tRNA-Leu-TAA-3_other	57	48	54	1	13	15	18	2
tRNA-Leu-TAA-3_antisense	3	0	0	0	1	1	0	0
tRNA-Leu-TAA-4_wholecounts	0	0	0	0	0	0	0	0
tRNA-Leu-TAA-4_fiveprime	0	0	0	0	0	0	0	0
tRNA-Leu-TAA-4_threeprime	0	0	0	0	0	0	0	0
tRNA-Leu-TAA-4_other	19	2	2	0	2	7	20	0
tRNA-Leu-TAA-4_antisense	0	0	0	0	0	0	0	0
tRNA-Leu-TAG-1_wholecounts	0	0	0	0	0	0	0	0
tRNA-Leu-TAG-1_fiveprime	4091	157	79	82	544	1740	1909	69
tRNA-Leu-TAG-1_threeprime	11411	439	229	285	4680	6803	8662	368
tRNA-Leu-TAG-1_other	1324	286	125	15	221	288	443	17
tRNA-Leu-TAG-1_antisense	1	1	0	0	1	1	0	0
tRNA-Leu-TAG-2_wholecounts	0	0	0	0	0	0	0	0
tRNA-Leu-TAG-2_fiveprime	604	44	18	7	65	227	201	1
tRNA-Leu-TAG-2_threeprime	889	28	12	8	407	475	650	23
tRNA-Leu-TAG-2_other	1323	286	124	15	221	287	443	17
tRNA-Leu-TAG-2_antisense	0	1	0	0	1	0	0	0
tRNA-Leu-TAG-3_wholecounts	0	0	0	0	0	0	0	0
tRNA-Leu-TAG-3_fiveprime	541	26	12	7	63	287	274	3
tRNA-Leu-TAG-3_threeprime	16621	561	281	293	4836	8695	10659	410
tRNA-Leu-TAG-3_other	886	207	110	20	156	282	371	7
tRNA-Leu-TAG-3_antisense	1	1	0	0	0	0	0	0
tRNA-Lys-CTT-1_wholecounts	0	0	0	0	0	0	0	0
tRNA-Lys-CTT-1_fiveprime	3	0	7	0	0	1	3	1
tRNA-Lys-CTT-1_threeprime	282	33	16	22	209	117	238	9
tRNA-Lys-CTT-1_other	46	35	53	0	7	23	28	3
tRNA-Lys-CTT-1_antisense	1	0	0	0	0	1	1	0
tRNA-Lys-CTT-12_wholecounts	0	0	0	0	0	0	0	0
tRNA-Lys-CTT-12_fiveprime	0	0	0	0	0	0	2	0
tRNA-Lys-CTT-12_threeprime	1	0	0	0	0	0	0	0
tRNA-Lys-CTT-12_other	598	311	22	13	182	405	324	11
tRNA-Lys-CTT-12_antisense	0	0	0	0	0	0	0	0
tRNA-Lys-CTT-13_wholecounts	0	0	0	0	0	0	0	0
tRNA-Lys-CTT-13_fiveprime	1	0	4	0	1	1	1	0
tRNA-Lys-CTT-13_threeprime	0	0	0	0	0	0	0	0
tRNA-Lys-CTT-13_other	23808	1098	455	717	10572	20984	22272	652
tRNA-Lys-CTT-13_antisense	1	0	0	0	0	0	0	0
tRNA-Lys-CTT-14_wholecounts	0	0	0	0	0	0	0	0
tRNA-Lys-CTT-14_fiveprime	141	11	9	1	6	18	24	1
tRNA-Lys-CTT-14_threeprime	451	155	40	22	238	153	304	12
tRNA-Lys-CTT-14_other	311	17	6	1	92	194	198	5
tRNA-Lys-CTT-14_antisense	7	0	0	0	0	1	4	0
tRNA-Lys-CTT-2_wholecounts	4	0	0	0	0	0	0	0
tRNA-Lys-CTT-2_fiveprime	5544	268	130	39	193	1602	1539	41
tRNA-Lys-CTT-2_threeprime	2198	292	103	24	253	296	473	13
tRNA-Lys-CTT-2_other	5758	243	201	192	2160	5962	6314	171
tRNA-Lys-CTT-2_antisense	4	1	1	0	0	0	0	0
tRNA-Lys-CTT-3_wholecounts	3	1	4	0	1	2	0	0
tRNA-Lys-CTT-3_fiveprime	7557	302	168	42	288	2038	1989	53
tRNA-Lys-CTT-3_threeprime	3084	311	112	24	264	325	528	15
tRNA-Lys-CTT-3_other	25227	1188	571	730	10846	21530	22831	672
tRNA-Lys-CTT-3_antisense	6	1	0	0	0	0	4	1
tRNA-Lys-CTT-4_wholecounts	0	0	0	0	0	0	0	0
tRNA-Lys-CTT-4_fiveprime	0	0	0	0	0	0	2	0
tRNA-Lys-CTT-4_threeprime	39	5	2	0	3	2	3	0
tRNA-Lys-CTT-4_other	5563	668	166	69	2491	2227	2286	85
tRNA-Lys-CTT-4_antisense	4	0	0	0	0	0	4	1
tRNA-Lys-CTT-5_wholecounts	0	0	0	0	0	0	0	0
tRNA-Lys-CTT-5_fiveprime	1	2	1	0	0	1	2	0
tRNA-Lys-CTT-5_threeprime	0	0	0	0	0	0	0	0
tRNA-Lys-CTT-5_other	11842	891	269	347	4742	8752	9420	291
tRNA-Lys-CTT-5_antisense	0	1	0	0	2	0	0	0
tRNA-Lys-CTT-6_wholecounts	0	0	0	0	0	0	0	0
tRNA-Lys-CTT-6_fiveprime	1	0	0	0	0	1	1	0
tRNA-Lys-CTT-6_threeprime	0	0	0	0	0	0	1	0
tRNA-Lys-CTT-6_other	423	58	19	3	155	124	176	4
tRNA-Lys-CTT-6_antisense	5	0	1	0	0	0	1	0
tRNA-Lys-CTT-7_wholecounts	0	0	0	0	0	0	0	0
tRNA-Lys-CTT-7_fiveprime	1	0	0	0	0	0	1	0
tRNA-Lys-CTT-7_threeprime	0	0	0	0	0	0	0	0
tRNA-Lys-CTT-7_other	745	90	39	14	391	345	404	11
tRNA-Lys-CTT-7_antisense	3	1	0	0	0	0	0	0
tRNA-Lys-CTT-8_wholecounts	0	0	0	0	0	0	0	0
tRNA-Lys-CTT-8_fiveprime	0	0	0	0	0	0	0	0
tRNA-Lys-CTT-8_threeprime	0	0	0	0	0	0	0	0
tRNA-Lys-CTT-8_other	11065	805	240	347	4249	8752	9385	288
tRNA-Lys-CTT-8_antisense	0	0	0	0	0	1	1	0
tRNA-Lys-CTT-9_wholecounts	0	0	0	0	0	0	0	0
tRNA-Lys-CTT-9_fiveprime	0	0	0	0	0	0	0	0
tRNA-Lys-CTT-9_threeprime	0	0	0	0	0	0	0	0
tRNA-Lys-CTT-9_other	1184	229	80	7	686	359	425	15
tRNA-Lys-CTT-9_antisense	0	1	0	0	1	0	0	0
tRNA-Lys-TTT-1_wholecounts	1	0	0	0	0	0	0	0
tRNA-Lys-TTT-1_fiveprime	8941	177	198	47	596	2085	2189	54
tRNA-Lys-TTT-1_threeprime	1166	48	56	7	1221	388	532	24
tRNA-Lys-TTT-1_other	2781	147	73	101	1523	2361	2668	116
tRNA-Lys-TTT-1_antisense	1	0	1	0	3	1	0	0
tRNA-Lys-TTT-2_wholecounts	0	0	0	0	0	0	0	0
tRNA-Lys-TTT-2_fiveprime	1157	60	30	10	56	437	397	7
tRNA-Lys-TTT-2_threeprime	16	0	1	0	2	2	6	0
tRNA-Lys-TTT-2_other	2781	147	72	101	1523	2361	2668	116
tRNA-Lys-TTT-2_antisense	1	0	0	0	3	1	0	0
tRNA-Lys-TTT-3_wholecounts	0	0	0	0	0	0	0	0
tRNA-Lys-TTT-3_fiveprime	6	1	2	0	0	0	0	0
tRNA-Lys-TTT-3_threeprime	10	0	0	0	2	1	4	0
tRNA-Lys-TTT-3_other	804	57	13	39	738	668	861	54
tRNA-Lys-TTT-3_antisense	0	0	0	0	3	0	0	0
tRNA-Lys-TTT-4_wholecounts	0	0	0	0	0	0	0	0
tRNA-Lys-TTT-4_fiveprime	2	0	0	0	0	0	2	0
tRNA-Lys-TTT-4_threeprime	0	0	0	0	0	0	0	0
tRNA-Lys-TTT-4_other	19	5	10	0	5	9	7	3
tRNA-Lys-TTT-4_antisense	0	0	0	0	0	0	0	0
tRNA-Lys-TTT-5_wholecounts	0	0	0	0	0	0	0	0
tRNA-Lys-TTT-5_fiveprime	3	0	9	0	0	2	1	0
tRNA-Lys-TTT-5_threeprime	15	3	1	0	1	1	4	0
tRNA-Lys-TTT-5_other	807	57	16	39	737	670	864	54
tRNA-Lys-TTT-5_antisense	1	0	0	0	2	0	3	0
tRNA-Met-CAT-1_wholecounts	0	0	0	0	0	0	0	0
tRNA-Met-CAT-1_fiveprime	323	7	8	8	39	166	162	2
tRNA-Met-CAT-1_threeprime	519	43	21	14	232	247	420	19
tRNA-Met-CAT-1_other	4480	159	137	43	475	1175	1270	32
tRNA-Met-CAT-1_antisense	1	0	0	0	0	1	0	0
tRNA-Met-CAT-2_wholecounts	0	0	0	0	0	0	0	0
tRNA-Met-CAT-2_fiveprime	105	7	5	0	12	26	29	0
tRNA-Met-CAT-2_threeprime	210	42	11	5	95	136	155	8
tRNA-Met-CAT-2_other	3857	191	136	28	252	1264	1146	24
tRNA-Met-CAT-2_antisense	1	0	0	0	1	0	1	0
tRNA-Met-CAT-3_wholecounts	0	0	0	0	0	0	0	0
tRNA-Met-CAT-3_fiveprime	10	3	7	0	1	4	8	0
tRNA-Met-CAT-3_threeprime	127	30	9	1	28	47	65	1
tRNA-Met-CAT-3_other	3832	191	136	30	250	1252	1147	26
tRNA-Met-CAT-3_antisense	2	0	0	0	1	1	3	0
tRNA-Met-CAT-4_wholecounts	0	0	0	0	0	0	0	0
tRNA-Met-CAT-4_fiveprime	10	3	7	0	1	4	8	0
tRNA-Met-CAT-4_threeprime	5	0	0	1	1	0	0	0
tRNA-Met-CAT-4_other	3637	147	85	26	241	1202	1094	22
tRNA-Met-CAT-4_antisense	1	0	0	0	1	1	1	0
tRNA-Met-CAT-5_wholecounts	0	0	0	0	0	0	0	0
tRNA-Met-CAT-5_fiveprime	103	7	5	0	11	24	21	0
tRNA-Met-CAT-5_threeprime	32	13	1	5	62	50	87	5
tRNA-Met-CAT-5_other	3416	142	77	26	221	1141	1030	22
tRNA-Met-CAT-5_antisense	1	0	0	0	1	0	1	0
tRNA-Met-CAT-6_wholecounts	0	0	0	0	0	0	0	0
tRNA-Met-CAT-6_fiveprime	0	0	1	0	0	0	0	0
tRNA-Met-CAT-6_threeprime	0	0	0	0	0	0	0	0
tRNA-Met-CAT-6_other	2026	120	56	13	186	727	681	15
tRNA-Met-CAT-6_antisense	1	0	0	0	1	0	1	0
tRNA-Phe-GAA-1_wholecounts	0	0	0	0	0	0	0	0
tRNA-Phe-GAA-1_fiveprime	86	1	4	5	35	27	34	2
tRNA-Phe-GAA-1_threeprime	375	8	55	6	149	114	150	9
tRNA-Phe-GAA-1_other	1315	46	138	7	109	314	393	5
tRNA-Phe-GAA-1_antisense	2	0	0	0	0	0	1	0
tRNA-Phe-GAA-2_wholecounts	0	0	0	0	0	0	0	0
tRNA-Phe-GAA-2_fiveprime	2	0	1	1	3	1	9	0
tRNA-Phe-GAA-2_threeprime	62	4	29	0	20	12	22	0
tRNA-Phe-GAA-2_other	1315	46	138	7	109	314	393	5
tRNA-Phe-GAA-2_antisense	2	0	0	0	0	0	1	0
tRNA-Phe-GAA-3_wholecounts	0	0	0	0	0	0	0	0
tRNA-Phe-GAA-3_fiveprime	86	1	4	5	35	27	34	2
tRNA-Phe-GAA-3_threeprime	52	3	3	1	19	29	35	1
tRNA-Phe-GAA-3_other	1298	40	21	7	107	306	385	3
tRNA-Phe-GAA-3_antisense	2	0	0	0	0	0	0	0
tRNA-Pro-AGG-1_wholecounts	0	0	0	0	0	0	0	0
tRNA-Pro-AGG-1_fiveprime	823	16	26	7	55	252	296	12
tRNA-Pro-AGG-1_threeprime	4766	182	182	12	679	1437	1705	35
tRNA-Pro-AGG-1_other	3948	173	78	118	1491	2614	2993	93
tRNA-Pro-AGG-1_antisense	0	1	0	0	0	0	0	0
tRNA-Pro-CGG-1_wholecounts	0	0	0	0	0	0	0	0
tRNA-Pro-CGG-1_fiveprime	971	16	31	7	87	316	380	13
tRNA-Pro-CGG-1_threeprime	4774	180	178	16	675	1439	1690	36
tRNA-Pro-CGG-1_other	6243	315	130	158	2636	3942	4677	167
tRNA-Pro-CGG-1_antisense	1	1	0	0	1	0	0	0
tRNA-Pro-TGG-1_wholecounts	0	0	0	0	0	0	0	0
tRNA-Pro-TGG-1_fiveprime	480	12	22	6	22	120	147	5
tRNA-Pro-TGG-1_threeprime	3044	171	155	12	630	1172	1336	31
tRNA-Pro-TGG-1_other	1784	74	31	25	749	1148	1333	39
tRNA-Pro-TGG-1_antisense	0	1	0	0	0	0	0	0
tRNA-Pro-TGG-2_wholecounts	0	0	0	0	0	0	0	0
tRNA-Pro-TGG-2_fiveprime	848	16	26	8	59	263	310	12
tRNA-Pro-TGG-2_threeprime	4759	181	179	14	686	1436	1688	35
tRNA-Pro-TGG-2_other	4255	220	93	139	1683	2718	3234	108
tRNA-Pro-TGG-2_antisense	0	1	0	0	0	1	0	0
tRNA-Pro-TGG-3_wholecounts	0	0	0	0	0	0	0	0
tRNA-Pro-TGG-3_fiveprime	0	0	0	0	2	0	0	0
tRNA-Pro-TGG-3_threeprime	2	0	1	0	2	1	1	0
tRNA-Pro-TGG-3_other	2	3	0	0	2	0	4	0
tRNA-Pro-TGG-3_antisense	0	2	0	0	0	0	0	0
tRNA-Pro-TGG-4_wholecounts	0	0	0	0	0	0	0	0
tRNA-Pro-TGG-4_fiveprime	432	12	22	6	16	108	112	5
tRNA-Pro-TGG-4_threeprime	0	0	0	0	0	0	0	0
tRNA-Pro-TGG-4_other	786	21	11	4	331	444	522	22
tRNA-Pro-TGG-4_antisense	1	0	0	0	0	1	0	0
tRNA-SeC-TCA-1_wholecounts	14	0	0	0	0	0	0	0
tRNA-SeC-TCA-1_fiveprime	20790	271	277	341	5190	9830	11750	399
tRNA-SeC-TCA-1_threeprime	1836	74	46	35	686	1170	1705	93
tRNA-SeC-TCA-1_other	10701	398	212	171	2736	5225	6110	214
tRNA-SeC-TCA-1_antisense	5	1	0	0	0	0	2	0
tRNA-Ser-AGA-1_wholecounts	0	0	0	0	0	0	0	0
tRNA-Ser-AGA-1_fiveprime	345	6	8	8	85	190	224	7
tRNA-Ser-AGA-1_threeprime	11239	269	644	206	3392	5591	7696	335
tRNA-Ser-AGA-1_other	356	56	384	9	127	202	207	13
tRNA-Ser-AGA-1_antisense	25	23	312	7	9	24	30	5
tRNA-Ser-AGA-2_wholecounts	0	0	0	0	0	0	0	0
tRNA-Ser-AGA-2_fiveprime	345	6	8	8	85	190	224	7
tRNA-Ser-AGA-2_threeprime	10491	266	625	204	3381	5431	7457	334
tRNA-Ser-AGA-2_other	197	57	369	10	60	107	132	9
tRNA-Ser-AGA-2_antisense	25	25	312	7	9	24	30	5
tRNA-Ser-AGA-3_wholecounts	0	0	0	0	0	0	0	0
tRNA-Ser-AGA-3_fiveprime	0	0	0	0	0	0	0	0
tRNA-Ser-AGA-3_threeprime	2	0	1	0	1	0	1	0
tRNA-Ser-AGA-3_other	3	0	1	0	0	1	2	0
tRNA-Ser-AGA-3_antisense	0	0	0	0	0	0	0	0
tRNA-Ser-CGA-1_wholecounts	0	0	0	0	0	0	0	0
tRNA-Ser-CGA-1_fiveprime	135	3	6	2	23	60	49	4
tRNA-Ser-CGA-1_threeprime	972	76	41	9	202	412	566	21
tRNA-Ser-CGA-1_other	188	35	334	7	55	105	125	8
tRNA-Ser-CGA-1_antisense	23	25	313	6	9	24	29	5
tRNA-Ser-CGA-2_wholecounts	0	0	0	0	0	0	0	0
tRNA-Ser-CGA-2_fiveprime	220	6	0	7	60	127	141	7
tRNA-Ser-CGA-2_threeprime	3443	95	100	35	644	1256	1704	58
tRNA-Ser-CGA-2_other	232	12	111	5	79	126	119	2
tRNA-Ser-CGA-2_antisense	12	6	102	2	13	15	19	0
tRNA-Ser-CGA-3_wholecounts	0	0	0	0	0	0	0	0
tRNA-Ser-CGA-3_fiveprime	135	3	6	2	23	60	49	4
tRNA-Ser-CGA-3_threeprime	528	33	19	7	120	246	331	5
tRNA-Ser-CGA-3_other	72	2	7	0	11	21	33	2
tRNA-Ser-CGA-3_antisense	0	1	0	0	0	0	0	0
tRNA-Ser-GCT-1_wholecounts	0	0	0	0	0	0	0	0
tRNA-Ser-GCT-1_fiveprime	497	21	4	9	86	205	200	4
tRNA-Ser-GCT-1_threeprime	189	6	2	9	37	81	129	9
tRNA-Ser-GCT-1_other	254	127	85	11	54	88	131	6
tRNA-Ser-GCT-1_antisense	3	1	0	0	0	0	0	0
tRNA-Ser-GCT-2_wholecounts	0	0	0	0	0	0	0	0
tRNA-Ser-GCT-2_fiveprime	497	21	4	9	86	205	200	4
tRNA-Ser-GCT-2_threeprime	21025	1066	397	373	4890	10342	13495	496
tRNA-Ser-GCT-2_other	215	46	2	5	33	77	90	5
tRNA-Ser-GCT-2_antisense	2	0	0	0	0	0	0	0
tRNA-Ser-GCT-3_wholecounts	0	0	0	0	0	0	0	0
tRNA-Ser-GCT-3_fiveprime	497	21	4	9	86	205	200	4
tRNA-Ser-GCT-3_threeprime	22464	976	409	337	4878	10619	13602	488
tRNA-Ser-GCT-3_other	489	122	78	10	83	155	229	9
tRNA-Ser-GCT-3_antisense	2	1	0	0	0	0	0	0
tRNA-Ser-GCT-4_wholecounts	0	0	0	0	0	0	0	0
tRNA-Ser-GCT-4_fiveprime	497	21	4	9	86	205	200	4
tRNA-Ser-GCT-4_threeprime	20562	957	377	334	4854	10324	13247	483
tRNA-Ser-GCT-4_other	253	69	69	10	54	88	125	6
tRNA-Ser-GCT-4_antisense	2	1	0	0	0	0	0	0
tRNA-Ser-GCT-5_wholecounts	0	0	0	0	0	0	0	0
tRNA-Ser-GCT-5_fiveprime	123	4	0	4	23	54	56	2
tRNA-Ser-GCT-5_threeprime	2901	368	106	34	278	936	1187	35
tRNA-Ser-GCT-5_other	215	46	2	5	33	77	90	5
tRNA-Ser-GCT-5_antisense	2	0	0	0	0	0	0	0
tRNA-Ser-GGA-1_wholecounts	0	0	0	0	0	0	0	0
tRNA-Ser-GGA-1_fiveprime	2	0	1	1	0	0	5	0
tRNA-Ser-GGA-1_threeprime	71	2	8	1	32	31	33	0
tRNA-Ser-GGA-1_other	82	5	2	0	13	22	23	0
tRNA-Ser-GGA-1_antisense	0	0	0	0	0	0	0	0
tRNA-Ser-TGA-1_wholecounts	0	0	0	0	0	0	0	0
tRNA-Ser-TGA-1_fiveprime	256	12	10	6	82	99	94	10
tRNA-Ser-TGA-1_threeprime	2388	94	136	48	698	1209	1692	47
tRNA-Ser-TGA-1_other	160	12	15	1	54	95	96	2
tRNA-Ser-TGA-1_antisense	0	2	1	0	0	1	1	0
tRNA-Ser-TGA-2_wholecounts	0	0	0	0	0	0	0	0
tRNA-Ser-TGA-2_fiveprime	346	6	8	8	84	190	224	7
tRNA-Ser-TGA-2_threeprime	11303	269	644	206	3392	5595	7712	335
tRNA-Ser-TGA-2_other	376	57	385	9	127	206	221	13
tRNA-Ser-TGA-2_antisense	25	23	312	7	9	24	29	5
tRNA-Sup-TCA-1_wholecounts	0	0	0	0	0	0	0	0
tRNA-Sup-TCA-1_fiveprime	1	0	0	0	0	0	0	0
tRNA-Sup-TCA-1_threeprime	1	0	1	0	1	1	1	0
tRNA-Sup-TCA-1_other	6694	537	182	277	2517	6717	7327	222
tRNA-Sup-TCA-1_antisense	0	1	0	0	1	0	0	0
tRNA-Sup-TTA-1_wholecounts	0	0	0	0	0	0	0	0
tRNA-Sup-TTA-1_fiveprime	5	0	0	0	3	1	3	0
tRNA-Sup-TTA-1_threeprime	0	0	0	0	0	0	0	0
tRNA-Sup-TTA-1_other	54	5	1	0	5	18	30	0
tRNA-Sup-TTA-1_antisense	3	0	0	0	1	1	0	0
tRNA-Thr-AGT-1_wholecounts	0	0	0	0	0	0	0	0
tRNA-Thr-AGT-1_fiveprime	45	1	3	0	2	22	17	0
tRNA-Thr-AGT-1_threeprime	8758	168	173	44	1592	4245	5093	129
tRNA-Thr-AGT-1_other	5630	251	192	63	1826	2437	2627	61
tRNA-Thr-AGT-1_antisense	5	0	0	0	0	0	0	0
tRNA-Thr-AGT-2_wholecounts	0	0	0	0	0	0	0	0
tRNA-Thr-AGT-2_fiveprime	127	2	0	0	1	21	26	0
tRNA-Thr-AGT-2_threeprime	2020	70	54	8	428	1549	1806	46
tRNA-Thr-AGT-2_other	5633	251	192	63	1823	2429	2628	61
tRNA-Thr-AGT-2_antisense	5	0	0	0	1	0	1	0
tRNA-Thr-AGT-3_wholecounts	0	0	0	0	0	0	0	0
tRNA-Thr-AGT-3_fiveprime	6	0	0	0	0	6	3	0
tRNA-Thr-AGT-3_threeprime	8758	169	173	44	1592	4245	5093	129
tRNA-Thr-AGT-3_other	5632	252	192	63	1822	2431	2627	61
tRNA-Thr-AGT-3_antisense	5	0	0	0	1	0	1	0
tRNA-Thr-AGT-4_wholecounts	0	0	0	0	0	0	0	0
tRNA-Thr-AGT-4_fiveprime	127	2	0	0	1	21	26	0
tRNA-Thr-AGT-4_threeprime	634	20	19	2	316	925	1133	36
tRNA-Thr-AGT-4_other	5439	215	95	63	1810	2376	2568	62
tRNA-Thr-AGT-4_antisense	3	1	0	0	2	0	1	0
tRNA-Thr-AGT-5_wholecounts	0	0	0	0	0	0	0	0
tRNA-Thr-AGT-5_fiveprime	3	0	0	0	0	0	0	0
tRNA-Thr-AGT-5_threeprime	19	0	3	0	10	4	7	0
tRNA-Thr-AGT-5_other	5625	250	192	63	1823	2429	2627	61
tRNA-Thr-AGT-5_antisense	3	0	0	0	2	1	1	0
tRNA-Thr-AGT-6_wholecounts	0	0	0	0	0	0	0	0
tRNA-Thr-AGT-6_fiveprime	6	0	0	0	1	2	3	0
tRNA-Thr-AGT-6_threeprime	89	13	1	0	24	124	161	4
tRNA-Thr-AGT-6_other	5438	215	95	63	1808	2376	2569	62
tRNA-Thr-AGT-6_antisense	4	1	0	0	1	0	1	0
tRNA-Thr-AGT-7_wholecounts	0	0	0	0	0	0	0	0
tRNA-Thr-AGT-7_fiveprime	3	0	0	0	0	0	0	0
tRNA-Thr-AGT-7_threeprime	9	0	0	0	10	4	11	0
tRNA-Thr-AGT-7_other	5452	213	96	63	1818	2401	2578	61
tRNA-Thr-AGT-7_antisense	2	0	0	0	0	0	0	0
tRNA-Thr-CGT-1_wholecounts	0	0	0	0	0	0	1	0
tRNA-Thr-CGT-1_fiveprime	378	24	9	1	14	62	59	0
tRNA-Thr-CGT-1_threeprime	2063	375	169	20	349	907	1129	26
tRNA-Thr-CGT-1_other	555	37	20	4	90	275	240	5
tRNA-Thr-CGT-1_antisense	1	2	0	0	0	1	0	0
tRNA-Thr-CGT-2_wholecounts	0	0	0	0	0	0	0	0
tRNA-Thr-CGT-2_fiveprime	378	24	9	1	14	62	59	0
tRNA-Thr-CGT-2_threeprime	981	112	76	17	302	505	719	21
tRNA-Thr-CGT-2_other	288	32	15	4	42	123	95	6
tRNA-Thr-CGT-2_antisense	1	2	0	0	0	0	0	0
tRNA-Thr-CGT-3_wholecounts	0	0	0	0	0	0	0	0
tRNA-Thr-CGT-3_fiveprime	2	0	0	0	0	0	0	0
tRNA-Thr-CGT-3_threeprime	91	2	2	0	16	58	91	1
tRNA-Thr-CGT-3_other	5450	213	97	63	1814	2390	2572	61
tRNA-Thr-CGT-3_antisense	2	1	0	0	2	0	0	0
tRNA-Thr-CGT-4_wholecounts	0	0	0	0	0	0	0	0
tRNA-Thr-CGT-4_fiveprime	2	0	0	0	0	0	1	0
tRNA-Thr-CGT-4_threeprime	581	11	11	2	65	313	328	12
tRNA-Thr-CGT-4_other	5586	245	189	63	1820	2419	2595	61
tRNA-Thr-CGT-4_antisense	2	1	0	0	2	0	0	0
tRNA-Thr-TGT-1_wholecounts	0	0	0	0	0	0	0	0
tRNA-Thr-TGT-1_fiveprime	13	0	0	0	2	3	0	0
tRNA-Thr-TGT-1_threeprime	595	11	11	2	65	319	333	12
tRNA-Thr-TGT-1_other	5630	249	190	63	1821	2443	2603	61
tRNA-Thr-TGT-1_antisense	2	0	0	0	0	0	0	0
tRNA-Thr-TGT-2_wholecounts	0	0	2	0	0	0	0	0
tRNA-Thr-TGT-2_fiveprime	129	13	9	4	20	54	88	3
tRNA-Thr-TGT-2_threeprime	2009	92	111	40	1001	3081	3494	102
tRNA-Thr-TGT-2_other	5636	198	91	67	1054	3608	3581	93
tRNA-Thr-TGT-2_antisense	4	1	0	0	0	8	4	0
tRNA-Thr-TGT-3_wholecounts	0	0	0	0	0	0	0	0
tRNA-Thr-TGT-3_fiveprime	773	60	31	11	149	677	770	19
tRNA-Thr-TGT-3_threeprime	2010	92	111	40	1001	3082	3493	102
tRNA-Thr-TGT-3_other	5636	198	91	67	1054	3608	3581	93
tRNA-Thr-TGT-3_antisense	4	1	0	0	0	8	4	0
tRNA-Trp-CCA-1_wholecounts	0	0	0	0	0	0	0	0
tRNA-Trp-CCA-1_fiveprime	703	21	12	8	46	212	270	8
tRNA-Trp-CCA-1_threeprime	4939	184	92	135	7474	5010	6298	244
tRNA-Trp-CCA-1_other	16449	302	263	328	3030	11795	11634	241
tRNA-Trp-CCA-1_antisense	1	2	1	0	2	0	5	1
tRNA-Trp-CCA-2_wholecounts	0	0	0	0	0	0	0	0
tRNA-Trp-CCA-2_fiveprime	330	15	14	4	13	76	57	1
tRNA-Trp-CCA-2_threeprime	7046	218	117	148	7623	6037	7493	259
tRNA-Trp-CCA-2_other	2482	125	48	48	610	1439	1289	36
tRNA-Trp-CCA-2_antisense	1	1	1	0	0	1	0	1
tRNA-Trp-CCA-3_wholecounts	0	0	0	0	0	0	0	0
tRNA-Trp-CCA-3_fiveprime	1087	49	40	11	33	342	339	17
tRNA-Trp-CCA-3_threeprime	4939	184	92	135	7474	5010	6298	244
tRNA-Trp-CCA-3_other	16449	300	263	328	3028	11795	11628	241
tRNA-Trp-CCA-3_antisense	1	2	1	0	0	0	0	1
tRNA-Trp-CCA-4_wholecounts	0	0	0	0	0	0	0	0
tRNA-Trp-CCA-4_fiveprime	330	15	14	4	13	76	57	1
tRNA-Trp-CCA-4_threeprime	4939	184	92	135	7474	5010	6298	244
tRNA-Trp-CCA-4_other	16450	302	263	328	3028	11796	11628	241
tRNA-Trp-CCA-4_antisense	1	2	1	0	0	0	0	1
tRNA-Trp-CCA-5_wholecounts	0	0	0	0	0	0	0	0
tRNA-Trp-CCA-5_fiveprime	703	21	12	8	46	212	270	8
tRNA-Trp-CCA-5_threeprime	3767	163	66	120	6978	4180	5440	206
tRNA-Trp-CCA-5_other	16465	295	270	329	3032	11794	11678	242
tRNA-Trp-CCA-5_antisense	3	1	1	0	2	0	5	1
tRNA-Trp-CCA-6_wholecounts	0	0	0	0	0	0	0	0
tRNA-Trp-CCA-6_fiveprime	0	0	0	0	1	0	0	0
tRNA-Trp-CCA-6_threeprime	4939	184	92	135	7474	5010	6298	244
tRNA-Trp-CCA-6_other	16297	243	256	327	3027	11782	11606	241
tRNA-Trp-CCA-6_antisense	1	2	1	0	0	0	0	1
tRNA-Tyr-GTA-1_wholecounts	0	0	0	0	0	0	0	0
tRNA-Tyr-GTA-1_fiveprime	142	2	13	3	19	32	62	4
tRNA-Tyr-GTA-1_threeprime	4046	155	154	20	503	1240	1534	34
tRNA-Tyr-GTA-1_other	1052	43	46	12	99	736	714	17
tRNA-Tyr-GTA-1_antisense	3	1	0	0	0	0	0	0
tRNA-Tyr-GTA-2_wholecounts	0	0	0	0	0	0	0	0
tRNA-Tyr-GTA-2_fiveprime	142	3	14	3	19	34	61	4
tRNA-Tyr-GTA-2_threeprime	2480	181	188	11	509	861	1096	29
tRNA-Tyr-GTA-2_other	1061	40	56	12	101	743	717	18
tRNA-Tyr-GTA-2_antisense	3	1	0	0	0	0	1	0
tRNA-Tyr-GTA-3_wholecounts	0	0	0	0	0	0	0	0
tRNA-Tyr-GTA-3_fiveprime	540	20	14	6	57	136	158	6
tRNA-Tyr-GTA-3_threeprime	2480	181	188	11	509	861	1096	29
tRNA-Tyr-GTA-3_other	1043	40	53	12	99	738	716	18
tRNA-Tyr-GTA-3_antisense	0	1	0	0	0	0	0	0
tRNA-Tyr-GTA-4_wholecounts	0	0	0	0	0	0	0	0
tRNA-Tyr-GTA-4_fiveprime	540	18	14	6	57	136	158	6
tRNA-Tyr-GTA-4_threeprime	1095	90	72	6	221	341	464	11
tRNA-Tyr-GTA-4_other	1033	30	17	12	96	731	706	18
tRNA-Tyr-GTA-4_antisense	1	0	0	0	0	0	0	0
tRNA-Tyr-GTA-5_wholecounts	0	0	0	0	0	0	0	0
tRNA-Tyr-GTA-5_fiveprime	1	0	2	0	0	0	0	0
tRNA-Tyr-GTA-5_threeprime	382	61	51	3	124	154	200	2
tRNA-Tyr-GTA-5_other	1038	27	19	12	97	733	701	17
tRNA-Tyr-GTA-5_antisense	0	0	0	0	0	0	1	0
tRNA-Val-AAC-1_wholecounts	8	0	2	0	0	0	0	0
tRNA-Val-AAC-1_fiveprime	45021	634	669	464	5557	35385	36468	717
tRNA-Val-AAC-1_threeprime	6348	154	161	45	937	1994	2682	97
tRNA-Val-AAC-1_other	34680	665	680	333	5075	19527	20313	466
tRNA-Val-AAC-1_antisense	6	2	1	0	1	3	1	0
tRNA-Val-AAC-2_wholecounts	0	0	0	0	0	0	0	0
tRNA-Val-AAC-2_fiveprime	2780	72	43	56	858	1926	1976	40
tRNA-Val-AAC-2_threeprime	2402	127	93	43	728	1246	1718	78
tRNA-Val-AAC-2_other	21547	261	378	146	2576	10054	10510	222
tRNA-Val-AAC-2_antisense	1	0	0	0	0	1	1	0
tRNA-Val-AAC-3_wholecounts	0	0	0	0	0	0	0	0
tRNA-Val-AAC-3_fiveprime	2780	72	43	56	858	1926	1976	40
tRNA-Val-AAC-3_threeprime	63	26	39	1	8	33	37	1
tRNA-Val-AAC-3_other	21547	261	378	146	2576	10054	10510	222
tRNA-Val-AAC-3_antisense	1	0	0	0	0	1	1	0
tRNA-Val-AAC-4_wholecounts	0	0	0	0	0	0	0	0
tRNA-Val-AAC-4_fiveprime	6388	143	139	87	865	4765	4401	90
tRNA-Val-AAC-4_threeprime	22	0	0	0	1	9	9	0
tRNA-Val-AAC-4_other	21561	263	382	150	2589	10050	10510	224
tRNA-Val-AAC-4_antisense	10	1	1	0	0	0	0	0
tRNA-Val-AAC-5_wholecounts	5	0	1	0	0	0	2	0
tRNA-Val-AAC-5_fiveprime	34616	481	549	413	5301	32245	32800	612
tRNA-Val-AAC-5_threeprime	6348	154	161	45	937	1994	2682	97
tRNA-Val-AAC-5_other	32683	463	622	319	4860	18631	19269	448
tRNA-Val-AAC-5_antisense	0	1	0	0	0	3	1	0
tRNA-Val-AAC-6_wholecounts	0	0	0	0	0	0	0	0
tRNA-Val-AAC-6_fiveprime	0	0	0	0	0	0	0	0
tRNA-Val-AAC-6_threeprime	0	0	0	0	0	0	0	0
tRNA-Val-AAC-6_other	5	3	0	0	2	1	0	0
tRNA-Val-AAC-6_antisense	4	0	0	0	2	1	0	0
tRNA-Val-CAC-1_wholecounts	1	0	0	0	0	0	0	0
tRNA-Val-CAC-1_fiveprime	23049	362	396	327	3876	25315	24719	381
tRNA-Val-CAC-1_threeprime	2402	127	93	43	728	1246	1719	78
tRNA-Val-CAC-1_other	21588	266	382	150	2590	10072	10524	227
tRNA-Val-CAC-1_antisense	9	1	1	0	0	3	1	0
tRNA-Val-CAC-2_wholecounts	9	1	3	0	0	1	1	0
tRNA-Val-CAC-2_fiveprime	55705	722	801	510	6203	39916	41082	778
tRNA-Val-CAC-2_threeprime	6405	155	162	46	938	2006	2705	97
tRNA-Val-CAC-2_other	37410	748	729	362	5417	21033	21937	489
tRNA-Val-CAC-2_antisense	5	2	1	0	0	3	1	0
tRNA-Val-CAC-3_wholecounts	0	0	2	0	0	0	0	0
tRNA-Val-CAC-3_fiveprime	2974	73	44	58	867	2007	2051	41
tRNA-Val-CAC-3_threeprime	64	26	39	1	8	33	37	1
tRNA-Val-CAC-3_other	21621	266	378	146	2587	10105	10556	225
tRNA-Val-CAC-3_antisense	0	0	0	0	0	1	1	0
tRNA-Val-CAC-4_wholecounts	0	0	0	0	0	0	0	0
tRNA-Val-CAC-4_fiveprime	13210	258	223	116	1294	7408	7137	163
tRNA-Val-CAC-4_threeprime	9	0	0	0	1	7	7	0
tRNA-Val-CAC-4_other	37411	748	729	362	5417	21031	21936	489
tRNA-Val-CAC-4_antisense	6	2	1	0	0	0	0	0
tRNA-Val-CAC-5_wholecounts	0	0	0	0	0	0	0	0
tRNA-Val-CAC-5_fiveprime	525	19	7	6	83	243	233	8
tRNA-Val-CAC-5_threeprime	0	0	0	0	0	0	0	0
tRNA-Val-CAC-5_other	159	5	2	0	16	79	74	4
tRNA-Val-CAC-5_antisense	5	0	0	0	0	0	0	0
tRNA-Val-CAC-7_wholecounts	0	0	0	0	0	0	0	0
tRNA-Val-CAC-7_fiveprime	30	0	1	1	11	17	13	0
tRNA-Val-CAC-7_threeprime	3	0	0	0	1	6	4	1
tRNA-Val-CAC-7_other	2561	47	40	8	220	715	812	24
tRNA-Val-CAC-7_antisense	0	0	0	0	0	0	0	0
tRNA-Val-TAC-1_wholecounts	5	1	2	0	0	1	0	0
tRNA-Val-TAC-1_fiveprime	10365	111	186	63	1471	4561	5437	149
tRNA-Val-TAC-1_threeprime	8987	122	130	37	948	2888	3425	97
tRNA-Val-TAC-1_other	3343	97	81	15	461	1222	1279	18
tRNA-Val-TAC-1_antisense	2	1	0	0	3	2	2	0
tRNA-iMet-CAT-1_wholecounts	3	0	0	0	2	0	0	0
tRNA-iMet-CAT-1_fiveprime	4284	165	102	18	75	494	579	8
tRNA-iMet-CAT-1_threeprime	5123	554	112	139	1329	2621	4249	201
tRNA-iMet-CAT-1_other	32757	1391	627	651	6417	11894	14624	483
tRNA-iMet-CAT-1_antisense	4	0	0	0	0	1	0	0
tRNA-iMet-CAT-2_wholecounts	0	0	0	0	0	0	0	0
tRNA-iMet-CAT-2_fiveprime	1165	100	37	10	25	148	199	4
tRNA-iMet-CAT-2_threeprime	5106	556	110	140	1329	2617	4233	199
tRNA-iMet-CAT-2_other	29684	1176	583	619	5745	10537	12921	421
tRNA-iMet-CAT-2_antisense	3	0	0	0	0	1	0	0
tRNA-iMet-CAT-3_wholecounts	0	0	0	0	0	0	0	0
tRNA-iMet-CAT-3_fiveprime	4281	165	102	18	75	492	579	8
tRNA-iMet-CAT-3_threeprime	2304	220	60	108	868	1767	2840	141
tRNA-iMet-CAT-3_other	4571	353	81	74	1007	2095	2659	91
tRNA-iMet-CAT-3_antisense	4	0	1	0	0	1	2	0
tRNA-Ala-AGC-10-1	4	8	0	0	0	2	8	0
tRNA-Ala-AGC-2-2	20	0	0	0	4	2	10	0
tRNA-Ala-AGC-3-1	2	0	0	0	4	2	6	0
tRNA-Ala-AGC-4-2	24	2	0	0	10	4	12	0
tRNA-Ala-AGC-4-1	26	0	0	0	0	6	2	0
tRNA-Ala-AGC-6-1	46	0	2	2	28	28	26	2
tRNA-Ala-AGC-7-1	2	0	0	0	10	14	12	0
tRNA-Ala-AGC-8-1	0	0	0	0	0	0	12	2
tRNA-Ala-CGC-1-2	12	6	0	0	6	14	6	0
tRNA-Ala-CGC-1-1	4	6	0	0	2	0	0	0
tRNA-Ala-CGC-2-1	50	0	0	2	24	70	76	4
tRNA-Ala-CGC-3-2	8	0	0	0	2	0	10	0
tRNA-Ala-CGC-3-3	8	0	0	0	2	0	10	0
tRNA-Ala-CGC-3-1	8	0	0	0	2	0	10	0
tRNA-Ala-CGC-4-1	8	0	0	0	0	4	14	0
tRNA-Ala-CGC-6-1	0	0	0	0	8	0	0	0
tRNA-Ala-TGC-2-1	18	0	0	0	2	8	4	0
tRNA-Ala-TGC-3-1	14	0	0	6	6	4	10	0
tRNA-Ala-TGC-4-1	4	0	0	0	6	4	8	0
tRNA-Ala-TGC-5-1	2	0	0	0	8	0	2	0
tRNA-Ala-TGC-5-2	2	0	0	0	8	0	2	0
tRNA-Ala-TGC-8-1	2	0	0	0	0	0	6	0
tRNA-Arg-ACG-1-3	54	4	0	0	8	20	38	2
tRNA-Arg-ACG-1-1	10	0	0	0	2	6	10	0
tRNA-Arg-ACG-3-1	62	0	0	2	40	70	114	14
tRNA-Arg-ACG-3-2	132	0	2	2	66	130	162	6
tRNA-Arg-CCG-2-1	4	0	0	0	4	2	10	0
tRNA-Arg-CCG-3-1	18	6	0	6	10	14	20	4
tRNA-Arg-CCT-3-1	2	6	0	0	0	0	0	0
tRNA-Arg-CCT-4-1	32	0	0	0	12	28	38	4
tRNA-Arg-TCG-1-1	6	0	0	0	0	6	0	0
tRNA-Arg-TCG-2-1	10	0	0	0	0	4	28	2
tRNA-Arg-TCG-3-2	8	0	0	0	2	6	6	0
tRNA-Arg-TCT-1-1	6	0	0	0	4	8	0	0
tRNA-Asn-GTT-3-2	12	0	0	0	6	10	12	0
tRNA-Asn-GTT-3-7	100	4	0	6	30	42	60	2
tRNA-Asn-GTT-3-8	14	0	0	2	28	24	14	8
tRNA-Asn-GTT-3-9	24	0	0	0	18	12	26	0
tRNA-Asn-GTT-3-3	8	0	0	0	2	2	0	0
tRNA-Asn-GTT-3-1	38	0	0	0	18	18	28	6
tRNA-Asp-GTC-1-3	14	0	0	0	0	0	4	0
tRNA-Asp-GTC-1-2	18	0	0	0	0	2	0	0
tRNA-Asp-GTC-1-10	30	2	0	0	12	26	20	0
tRNA-Asp-GTC-1-13	10	0	0	0	0	4	4	0
tRNA-Asp-GTC-1-7	18	0	0	0	2	10	6	0
tRNA-Asp-GTC-1-8	10	0	0	0	6	0	4	0
tRNA-Asp-GTC-1-11	12	0	0	0	12	6	6	0
tRNA-Asp-GTC-1-1	10	0	0	0	12	6	8	0
tRNA-Asp-GTC-1-12	16	0	0	0	18	16	26	0
tRNA-Asp-GTC-1-4	14	0	0	0	0	0	4	0
tRNA-Asp-GTC-1-6	16	0	0	0	6	6	4	0
tRNA-Asp-GTC-2-1	44	0	0	0	30	42	56	4
tRNA-Asp-GTC-4-1	0	0	0	0	0	0	6	0
tRNA-Cys-GCA-1-2	6	0	0	0	0	0	0	0
tRNA-Cys-GCA-3-2	12	0	0	2	2	8	4	0
tRNA-Cys-GCA-3-4	38	0	0	2	10	20	46	0
tRNA-Cys-GCA-3-3	8	4	2	0	8	4	2	0
tRNA-Cys-GCA-3-1	0	0	0	2	8	4	6	2
tRNA-Cys-GCA-4-28	2	0	0	0	0	0	6	0
tRNA-Cys-GCA-5-1	6	0	0	0	12	12	12	0
tRNA-Gln-CTG-2-2	6	0	0	0	0	0	0	4
tRNA-Gln-CTG-2-1	60	0	2	2	14	16	36	0
tRNA-Gln-CTG-2-3	4	0	0	0	6	4	6	0
tRNA-Gln-CTG-2-4	4	0	0	0	2	6	0	0
tRNA-Gln-CTG-3-2	2	0	0	0	0	0	8	0
tRNA-Gln-CTG-3-3	0	0	0	0	8	0	2	0
tRNA-Gln-TTG-1-1	14	0	0	0	4	6	2	0
tRNA-Gln-TTG-3-2	10	2	0	0	0	2	10	0
tRNA-Glu-CTC-1-2	28	0	0	0	2	10	12	2
tRNA-Glu-CTC-1-9	32	0	0	0	4	4	0	0
tRNA-Glu-CTC-1-7	104	0	0	0	6	28	4	4
tRNA-Glu-CTC-1-4	18	0	0	0	14	20	34	2
tRNA-Glu-CTC-1-6	12	0	0	0	2	0	4	0
tRNA-Glu-CTC-1-1	28	0	0	0	2	10	12	2
tRNA-Glu-CTC-1-5	8	0	0	0	0	0	0	0
tRNA-Glu-CTC-1-3	28	0	0	0	2	10	12	2
tRNA-Glu-CTC-1-8	36	0	0	0	12	14	36	0
tRNA-Glu-CTC-2-1	6	0	0	0	2	0	0	0
tRNA-Glu-TTC-1-4	12	0	2	0	2	0	16	0
tRNA-Glu-TTC-1-2	4	0	0	0	0	0	6	0
tRNA-Glu-TTC-1-1	18	0	2	0	6	4	28	0
tRNA-Glu-TTC-2-2	16	0	0	0	0	6	0	2
tRNA-Glu-TTC-2-1	6	0	0	0	0	4	2	0
tRNA-Gly-CCC-1-1	10	0	0	0	0	0	10	0
tRNA-Gly-CCC-1-2	12	0	0	0	0	0	12	0
tRNA-Gly-GCC-1-1	24	0	0	0	16	4	22	2
tRNA-Gly-GCC-1-3	24	0	0	0	16	4	22	2
tRNA-Gly-GCC-1-2	24	0	0	0	16	4	22	2
tRNA-Gly-GCC-2-7	32	0	0	2	14	16	24	0
tRNA-Gly-GCC-2-8	36	0	0	0	8	16	2	0
tRNA-Gly-GCC-2-2	96	4	0	0	12	44	46	2
tRNA-Gly-GCC-2-6	286	2	10	2	4	24	18	0
tRNA-Gly-GCC-2-5	50	0	0	0	14	20	14	0
tRNA-Gly-GCC-2-4	52	0	0	0	6	14	12	0
tRNA-Gly-GCC-2-1	38	0	0	4	2	6	6	0
tRNA-Gly-GCC-2-3	14	0	0	0	0	4	0	0
tRNA-Gly-GCC-3-1	14	0	0	0	2	14	14	0
tRNA-Gly-GCC-4-1	56	2	0	4	8	70	62	6
tRNA-Gly-TCC-1-3	34	0	0	0	2	12	12	0
tRNA-Gly-TCC-1-5	30	0	0	0	4	2	0	0
tRNA-Gly-TCC-1-2	34	0	0	0	2	12	12	0
tRNA-Gly-TCC-1-1	76	0	0	0	4	20	32	0
tRNA-Gly-TCC-1-6	62	0	0	0	4	18	24	4
tRNA-Gly-TCC-1-4	34	0	0	0	2	12	12	0
tRNA-Gly-TCC-1-7	30	2	0	2	2	16	30	2
tRNA-His-GTG-2-5	50	2	0	0	6	4	12	0
tRNA-His-GTG-2-7	66	0	2	0	4	2	10	0
tRNA-His-GTG-2-6	60	2	0	0	6	4	12	0
tRNA-His-GTG-2-4	36	0	0	0	0	2	16	0
tRNA-His-GTG-2-3	68	0	0	2	2	14	32	0
tRNA-His-GTG-2-2	86	0	0	8	14	28	76	8
tRNA-His-GTG-2-8	50	0	0	0	0	10	18	0
tRNA-His-GTG-2-1	82	0	0	4	14	38	96	6
tRNA-Ile-AAT-1-1	6	2	0	0	4	4	4	0
tRNA-Ile-AAT-1-2	8	0	0	0	0	10	12	0
tRNA-Ile-AAT-1-3	0	0	0	2	4	2	18	0
tRNA-Ile-AAT-1-6	4	0	0	0	4	4	6	0
tRNA-Ile-AAT-1-8	12	0	0	0	4	24	20	4
tRNA-Ile-AAT-2-1	10	0	0	0	4	18	6	2
tRNA-Ile-TAT-1-1	14	4	0	2	24	22	26	4
tRNA-Ile-TAT-2-3	44	8	4	6	26	10	12	0
tRNA-Ile-TAT-2-1	8	0	0	0	6	0	4	4
tRNA-Leu-AAG-1-3	14	0	0	0	6	8	12	2
tRNA-Leu-AAG-1-2	14	0	0	2	6	2	4	0
tRNA-Leu-AAG-2-1	26	0	0	0	8	20	8	0
tRNA-Leu-AAG-3-1	4	0	0	0	0	0	18	4
tRNA-Leu-CAA-1-1	8	0	0	0	6	4	6	0
tRNA-Leu-CAA-2-1	74	2	0	0	62	88	74	4
tRNA-Leu-CAA-3-1	74	2	0	2	48	78	94	4
tRNA-Leu-CAA-4-1	20	0	0	0	12	8	16	0
tRNA-Leu-CAG-1-5	0	0	0	2	4	6	10	4
tRNA-Leu-CAG-1-2	8	0	0	0	0	6	12	0
tRNA-Leu-CAG-1-3	8	0	0	0	0	6	12	0
tRNA-Leu-CAG-1-1	8	0	0	0	4	6	12	0
tRNA-Leu-CAG-1-4	2	0	2	0	2	8	6	0
tRNA-Leu-CAG-2-2	10	0	2	0	4	2	0	0
tRNA-Leu-CAG-2-1	12	0	0	0	4	16	14	0
tRNA-Leu-CAG-2-3	52	2	0	0	12	30	22	2
tRNA-Leu-CAG-3-1	8	0	0	0	0	6	0	0
tRNA-Leu-TAA-1-1	30	2	0	0	8	20	26	0
tRNA-Leu-TAA-2-1	18	0	2	0	24	28	52	0
tRNA-Leu-TAG-1-1	42	0	4	2	14	20	26	4
tRNA-Leu-TAG-2-1	6	0	0	0	0	0	0	0
tRNA-Leu-TAG-3-1	36	2	0	6	28	40	58	2
tRNA-Lys-CTT-2-2	2	2	0	2	6	4	2	0
tRNA-Lys-CTT-3-7	6	0	0	0	14	8	0	0
tRNA-Lys-CTT-3-2	10	0	0	0	2	6	8	0
tRNA-Lys-TTT-1-1	10	0	0	0	0	0	0	0
tRNA-Lys-TTT-1-6	14	0	0	0	0	14	4	0
tRNA-Lys-TTT-1-5	4	0	0	0	0	6	2	0
tRNA-Lys-TTT-1-2	12	0	0	0	0	2	0	0
tRNA-Lys-TTT-1-3	8	0	2	0	4	14	6	0
tRNA-Met-CAT-1-1	376	6	2	26	162	348	492	14
tRNA-Met-CAT-1-2	126	2	4	14	118	114	138	6
tRNA-Met-CAT-2-2	146	6	0	2	30	60	96	0
tRNA-Met-CAT-5-1	24	0	0	2	0	4	8	0
tRNA-Met-CAT-6-1	14	0	0	0	0	0	2	0
tRNA-Phe-GAA-1-1	8	0	0	0	8	20	36	2
tRNA-Pro-AGG-1-3	2	0	0	0	6	6	8	2
tRNA-Pro-AGG-1-6	0	0	0	0	6	0	0	0
tRNA-Pro-AGG-1-4	2	0	0	0	0	8	2	0
tRNA-Pro-CGG-1-2	4	0	0	0	2	6	0	0
tRNA-Pro-CGG-1-1	14	0	0	4	8	18	2	0
tRNA-Pro-TGG-2-4	2	0	0	0	2	6	2	2
tRNA-Pro-TGG-2-1	0	0	6	0	0	0	2	0
tRNA-SeC-TCA-1-1	42	0	0	0	4	8	10	0
tRNA-Ser-AGA-2-1	4	0	0	0	2	2	8	0
tRNA-Ser-CGA-3-1	4	0	0	2	4	2	8	0
tRNA-Ser-GCT-1-1	12	0	0	2	6	22	22	0
tRNA-Ser-GCT-2-1	12	0	4	0	8	22	14	2
tRNA-Ser-GCT-3-1	6	0	0	0	0	4	10	0
tRNA-Ser-GCT-4-3	6	2	0	0	2	2	4	0
tRNA-Ser-GCT-4-1	26	0	2	6	20	8	32	2
tRNA-Ser-GCT-4-2	6	0	0	0	4	8	16	0
tRNA-Ser-TGA-1-1	12	0	0	0	6	8	2	0
tRNA-Ser-TGA-2-2	2	0	0	0	2	12	0	0
tRNA-Thr-AGT-1-2	6	0	0	0	2	2	0	0
tRNA-Thr-AGT-1-1	0	0	0	0	0	0	8	0
tRNA-Thr-CGT-1-1	14	0	0	0	4	10	8	0
tRNA-Thr-TGT-1-1	0	0	0	0	2	0	6	0
tRNA-Thr-TGT-3-2	28	0	2	2	12	14	14	2
tRNA-Thr-TGT-3-1	10	0	0	0	4	8	12	0
tRNA-Trp-CCA-2-1	8	0	0	6	8	2	8	0
tRNA-Trp-CCA-3-2	6	0	0	0	8	0	12	2
tRNA-Trp-CCA-3-1	4	0	0	0	4	2	12	0
tRNA-Tyr-GTA-1-2	2	0	0	0	2	10	4	0
tRNA-Tyr-GTA-1-4	32	0	0	0	18	38	44	4
tRNA-Tyr-GTA-1-5	10	0	0	0	2	0	0	0
tRNA-Tyr-GTA-1-3	2	0	0	0	0	2	12	0
tRNA-Tyr-GTA-1-1	4	0	0	0	2	10	4	0
tRNA-Tyr-GTA-2-1	220	2	0	10	78	114	182	10
tRNA-Tyr-GTA-3-2	192	2	0	14	66	108	184	0
tRNA-Tyr-GTA-3-1	6	0	0	0	6	4	8	0
tRNA-Tyr-GTA-4-1	28	0	0	0	16	22	48	0
tRNA-Val-AAC-1-2	14	0	0	0	2	4	10	0
tRNA-Val-AAC-1-1	6	0	0	0	2	0	2	0
tRNA-Val-AAC-2-2	0	0	0	0	2	6	0	0
tRNA-Val-AAC-5-1	12	0	0	0	6	12	10	0
tRNA-Val-CAC-2-2	12	0	0	0	0	2	6	0
tRNA-Val-CAC-2-4	38	0	2	0	0	6	26	0
tRNA-Val-CAC-2-5	16	0	0	0	0	4	10	0
tRNA-Val-CAC-2-3	0	0	4	0	0	2	8	0
tRNA-Val-CAC-2-1	30	0	0	0	6	8	18	0
tRNA-Val-TAC-1-2	6	0	0	0	0	4	2	0
tRNA-Val-TAC-1-3	40	2	0	2	2	10	26	0
tRNA-Val-TAC-1-1	54	0	0	0	0	0	4	0
tRNA-iMet-CAT-1-6	4	0	2	0	2	18	6	0
tRNA-iMet-CAT-1-2	36	0	0	0	14	18	14	0
tRNA-iMet-CAT-1-4	2	0	0	2	0	14	18	0
tRNA-iMet-CAT-1-7	36	0	4	0	16	30	44	6
tRNA-iMet-CAT-1-1	1318	30	26	30	344	622	820	62
tRNA-iMet-CAT-2-1	2	0	0	0	0	16	2	0
Gm26206-201	10	0	0	2	6	6	9	0
Gm22307-201	7	0	0	0	0	4	2	0
Gm24276-201	130	1	3	13	65	176	241	9
Gm24765-201	0	0	0	5	1	0	0	2
Snord87-201	410	28	7	240	337	551	1116	79
Gm22633-201	102	3	2	4	90	130	168	9
Gm23169-201	3	0	0	0	0	4	5	0
Gm25491-201	1	0	0	0	0	0	7	0
Gm25168-201	4	0	0	0	6	4	1	0
Gm24075-201	10	0	0	0	6	16	24	1
Mir133b-201	2	0	0	1	1	1	8	1
Mir30a-201	319	3	11	16	127	239	293	32
Mir30c-2-201	1843	22	35	141	634	1446	2000	102
Gm26145-201	0	0	0	1	7	5	5	0
Gm25792-201	3	0	0	0	0	0	6	0
Gm23453-201	1	0	0	0	0	0	5	0
Gm47280-201	0	0	0	0	5	0	0	0
Gm23409-201	3	0	0	0	0	4	6	0
Gm24826-201	4691	311	91	402	3199	4105	7458	464
Gm24826-202	4691	311	91	402	3199	4105	7458	464
Snord89-201	38	2	4	92	77	41	62	3
Gm23126-201	11	0	0	2	9	23	40	1
Gm47302-201	133	2	0	4	73	118	185	10
Gm23974-201	20	0	1	0	4	11	22	1
Gm23240-201	42797	883	743	1571	20311	48236	56859	2423
Gm27607-201	49	7	0	14	27	55	64	4
Gm24349-201	10	0	0	0	7	16	23	1
Gm24251-201	612	17	12	30	225	538	480	16
Gm25829-201	38	6	0	0	0	13	5	0
Gm24548-201	0	1	0	0	7	5	7	0
Gm23966-201	9	0	1	0	2	6	4	0
Gm24545-201	17	2	0	0	8	13	11	0
Snord70-201	306	4	5	81	179	435	623	42
Gm26293-201	164	1	2	61	92	236	343	21
Gm26287-201	356	10	4	101	169	509	813	51
Snord11-201	657	36	10	88	297	783	1052	80
Gm26457-201	2133	32	41	486	684	2763	4372	237
Gm26457-202	2010	26	37	483	559	2616	3988	210
Snora41-201	66	10	1	10	51	80	142	11
Gm25748-201	0	0	0	0	2	0	5	0
Gm23879-201	353	5	4	29	154	219	395	17
Gm25360-201	53205	1436	996	4522	28373	44620	65779	3691
Gm23472-201	83102	1841	1494	6461	45038	71351	106559	6382
Gm24497-201	53941	1227	1026	2967	23559	46164	65051	3525
Gm25939-201	78560	1724	1414	5925	43814	66282	99164	6032
Gm25524-201	3	0	0	0	1	2	6	0
Mir26b-201	686	9	12	57	379	893	999	56
Mir375-201	17	1	0	1	10	10	25	0
Gm26263-201	22	0	0	0	6	25	32	5
Gm27907-201	112	4	0	9	73	75	64	2
Gm22786-201	79	3	0	4	44	65	85	3
Snora75-201	768	10	15	107	422	779	1324	92
Mir3535-201	1145	22	20	162	718	1541	2233	156
Gm24148-201	1144	22	20	162	717	1541	2230	156
Snord82-201	705	14	6	103	284	948	1054	53
Gm25395-201	175	10	9	20	98	168	209	12
Scarna6-201	57	3	0	14	33	81	159	6
Gm25198-201	2	0	0	0	7	0	4	0
Gm26037-201	8	0	0	1	0	1	13	0
Gm23389-201	39	4	5	21	93	60	125	14
Gm22360-201	39	6	0	0	7	13	9	0
Gm26078-201	1	0	0	2	3	1	7	0
Gm26134-201	0	0	0	0	0	2	5	0
Gm23965-201	10	1	0	0	3	3	2	0
Gm23537-201	8	0	0	0	1	2	13	0
Gm22426-201	42	1	0	1	31	33	48	0
Gm24553-201	7	1	0	0	3	3	3	0
Gm24267-201	98	4	2	4	92	131	169	9
Gm25293-201	73	4	1	10	47	52	67	4
Gm24030-201	3	0	0	0	1	7	10	0
Gm22710-201	1503	30	34	51	752	1075	1821	86
Gm23497-201	4	0	0	1	1	13	17	0
Gm25578-201	7	0	0	1	0	0	1	0
Gm23370-201	15	1	0	0	7	19	16	2
Gm23370-202	15	1	0	0	7	19	16	2
Gm23734-201	104	2	1	73	72	195	204	14
Mir128-1-201	10	0	0	0	6	8	11	2
Gm23939-201	2	1	0	0	2	3	10	0
Gm23763-201	60	2	0	1	33	86	97	2
Mir181a-1-201	8	0	0	4	23	26	13	0
Mir181b-1-201	8	0	0	1	5	6	7	1
Gm26048-201	20	0	0	1	10	21	16	0
Gm25457-201	9	0	0	7	1	0	0	2
Gm25663-201	8	0	0	0	4	12	28	1
Gm23672-201	38	1	1	0	12	16	25	3
Gm22966-201	3	0	0	6	19	13	18	0
Gm24402-201	10	2	0	0	3	3	3	0
Gm25279-201	254	12	1	5	63	81	133	8
Gm25588-201	37	3	3	11	71	92	117	11
Mir8114-201	27	4	0	8	18	26	65	4
Gm23744-201	8388	385	241	552	1547	6425	9476	419
Scarna3a-201	141	4	2	18	89	227	225	9
Mir1843b-201	26	2	0	0	26	41	43	1
Mir1927-201	1	0	0	0	0	7	7	0
Gm23528-201	3	1	0	6	22	14	18	0
Gm24988-201	53	12	1	2	22	44	98	3
Gm26224-201	891	42	24	104	470	933	1543	92
Gm22489-201	2231	37	38	512	1009	1721	2968	209
Gm22357-201	287	15	26	148	455	443	740	81
Gm23212-201	1114	23	26	219	596	1290	1861	104
Snord78-201	59	0	0	10	17	53	61	5
Gm50452-201	689	16	10	145	298	866	1486	91
Snord80-201	7536	321	165	1271	3244	8536	12121	859
Snord80-202	7536	321	165	1271	3244	8536	12121	859
Snord47-201	982	39	35	273	623	1490	2712	190
Gm25789-201	1699	36	25	455	807	1505	2477	140
Mir199a-2-201	674	8	7	77	312	875	859	41
Mir214-201	37	0	0	3	11	20	30	4
Gm24637-201	1	0	0	0	0	0	6	0
Gm23599-201	18	1	0	0	7	16	25	0
Gm23402-201	66	3	0	2	86	76	111	6
Gm22114-201	2	0	0	7	4	5	1	2
Gm25235-201	1	0	0	5	2	1	0	2
Gm26110-201	31089	441	540	900	15575	29249	38409	1697
Gm24871-201	13637	625	267	179	5703	6816	9674	486
Gm26412-201	5	0	0	0	0	0	2	0
Gm22950-201	3	0	0	1	3	2	6	0
Gm26077-201	9	0	0	7	27	18	29	1
Mir350-201	439	5	9	21	223	342	407	21
Gm25288-201	1688	63	24	184	1161	1710	2504	108
Gm25312-201	109	4	2	4	102	136	176	11
Gm24405-201	31833	758	539	1190	12705	29155	33546	1253
Mir6904-201	3	0	9	0	0	0	1	0
Gm23690-201	112	8	2	11	91	135	168	11
Mir1981-201	1	0	0	0	2	0	5	1
Gm23780-201	447	95	10	25	183	176	292	19
Snora36b-201	92	6	1	8	47	87	107	10
Mir664-201	53	2	1	5	37	62	83	6
Mir194-1-201	26	2	0	2	11	31	22	1
Gm25095-201	3	0	0	6	19	14	18	0
Gm23153-201	22259	354	375	1350	12832	15450	20807	1168
Gm47294-201	499	10	14	25	565	311	543	32
Gm22265-201	8859	555	181	97	3990	3842	5518	307
Mir205-201	131	0	7	7	59	134	201	15
Gm23885-201	66	4	4	7	47	80	101	7
Mir29b-2-201	524	8	5	41	257	364	605	38
Mir29c-201	152	0	0	14	77	142	191	15
Gm22005-201	312	17	15	4	45	115	106	2
Gm26315-201	21044	619	322	1357	10236	17663	24825	1323
Gm24340-201	0	0	0	5	1	1	2	2
Gm22072-201	3	0	0	0	2	2	5	0
Gm22677-201	0	0	0	0	5	1	1	1
Mir466m-201	5	0	0	0	0	4	1	0
Mir466f-1-201	5	0	0	0	1	4	1	1
Mir669f-201	54	0	0	2	14	39	39	1
Mir669e-201	5	0	0	0	4	3	6	0
Mir669b-201	14	0	1	4	2	7	14	4
Mir669d-201	78	1	4	0	20	35	56	2
Mir466f-2-201	6	0	0	0	1	4	1	0
Mir669l-201	8	0	2	0	0	8	8	0
Mir669d-2-201	77	1	4	0	22	35	56	0
Mir466f-3-201	6	0	0	0	1	7	4	0
Mir297a-2-201	7	0	0	0	6	8	9	0
Mir466o-201	6	0	0	0	1	9	7	0
Mir467c-201	33	2	0	1	13	21	21	1
Mir466b-1-201	96	3	0	3	47	70	77	5
Mir669a-3-201	28	0	1	4	8	22	21	1
Mir467a-1-201	137	2	3	17	45	125	126	6
Mir466b-8-201	99	3	0	3	48	70	77	5
Mir669a-1-201	166	2	1	8	42	164	168	7
Mir467a-2-201	138	2	3	17	46	125	126	6
Mir466e-201	99	3	0	3	48	70	77	5
Mir669a-4-201	166	2	1	8	42	162	168	7
Mir467b-201	41	0	0	2	2	16	26	0
Mir466c-1-201	99	3	0	4	48	63	74	5
Mir669a-5-201	166	2	1	8	42	162	168	7
Mir467a-3-201	137	2	3	17	45	125	126	6
Mir466c-2-201	99	3	0	4	48	63	74	5
Mir669a-6-201	166	2	1	8	42	162	168	7
Mir467a-4-201	138	2	3	17	46	125	126	6
Mir466b-4-201	96	3	0	3	47	70	77	5
Mir669a-7-201	166	2	1	8	42	162	168	7
Mir467a-5-201	138	2	3	17	46	125	126	6
Mir466b-5-201	96	3	0	3	47	70	77	5
Mir669p-1-201	33	0	1	2	8	22	22	1
Mir467a-6-201	137	2	3	17	45	125	126	6
Gm25285-201	99	3	0	4	48	63	74	5
Mir669a-8-201	166	2	1	8	42	162	168	7
Mir467a-7-201	138	2	3	17	46	125	126	6
Mir466b-6-201	96	3	0	3	47	70	77	5
Mir669a-9-201	166	2	1	8	42	162	168	7
Mir467a-8-201	138	2	3	17	46	125	126	6
Mir466b-7-201	96	3	0	3	47	70	77	5
Mir669p-2-201	33	0	1	2	8	22	22	1
Mir467a-9-201	138	2	3	17	46	125	126	6
Mir466b-2-201	96	3	0	3	47	70	77	5
Mir669a-10-201	166	2	1	8	42	162	168	7
Gm25022-201	138	2	3	17	46	125	126	6
Gm25943-201	96	3	0	3	47	70	77	5
Mir669a-11-201	166	2	1	8	42	161	168	7
Mir467a-10-201	137	2	3	17	45	125	126	6
Mir466b-3-201	47	0	0	2	29	43	37	5
Mir669a-12-201	166	2	1	8	42	162	168	7
Mir467e-201	55	1	1	3	25	37	57	2
Mir466p-201	102	3	0	3	46	63	80	5
Mir467d-201	106	2	3	15	48	118	112	7
Mir466-201	105	3	0	3	47	63	81	5
Mir297c-201	84	2	1	4	39	43	73	2
Mir669c-201	6	0	0	2	8	8	7	0
Gm25263-201	10	0	1	0	1	3	8	0
Mir669a-2-201	166	2	1	8	42	162	168	7
Mir297b-201	41	1	4	4	34	29	43	3
Mir466d-201	76	3	1	6	47	81	82	4
Gm26092-201	166	2	1	8	42	162	168	7
Mir669m-1-201	23	0	1	2	6	23	17	5
Mir669m-2-201	23	0	1	2	6	23	17	4
Mir466n-201	16	0	0	1	10	4	3	0
Mir669o-201	158	2	0	6	37	156	160	6
Mir466g-201	6	0	0	1	5	8	2	0
Mir297a-3-201	41	1	1	2	35	30	43	2
Mir297a-4-201	41	1	1	2	35	30	43	2
Mir511-201	6	0	0	0	1	0	6	0
Gm26323-201	4069	125	48	288	2323	3490	4864	204
Gm25518-201	6	0	0	0	7	5	10	0
Mir3087-201	0	0	0	0	2	0	7	0
Mir126a-201	193	1	2	35	75	155	181	12
Snora17-201	106	4	2	12	52	146	198	7
Gm23969-201	464	32	7	166	323	521	858	80
Gm22879-201	146	4	1	6	55	147	200	13
Gm24134-201	436	16	9	77	278	537	944	53
Gm24049-201	126	0	4	8	78	160	195	17
Gm25541-201	860	16	19	83	390	587	1042	44
Mir3088-201	0	0	0	0	0	1	6	0
Mir219a-2-201	0	0	0	0	0	0	7	0
Gm22516-201	0	0	0	1	0	2	7	0
Gm22192-201	680	17	6	148	200	603	756	47
Gm25632-201	681	17	6	148	200	603	756	47
Mir199b-201	603	9	8	66	301	823	820	32
Gm23369-201	4	0	0	1	0	2	13	0
Gm47291-201	30	4	0	4	14	25	24	1
Gm26236-201	122	9	2	10	140	172	275	11
Gm24165-201	5	0	0	0	2	5	13	1
Snora65-201	671	24	8	114	362	664	1096	85
Gm23546-201	110	7	2	5	20	44	53	6
Snord90-201	1579	23	33	228	548	1460	2282	102
Mir181a-2-201	11	0	0	4	17	22	11	0
Mir181b-2-201	11	0	0	1	4	7	4	1
Gm23072-201	5	0	0	0	5	6	10	0
Gm25223-201	3	0	0	0	3	7	7	1
Gm23505-201	5	2	0	2	2	2	2	0
Gm22298-201	10	0	0	3	9	5	19	0
Gm24549-201	6	0	0	0	0	0	3	0
Gm25489-201	6	0	0	2	9	12	10	0
Gm25388-201	45	2	1	0	2	15	26	0
Gm22338-201	605	8	11	99	324	606	1069	79
Zakit-201	2	5	0	0	6	0	0	0
Mir10b-201	589	11	23	53	318	749	952	45
Gm24574-201	15	0	0	0	2	5	5	0
Mir684-1-201	14	0	0	1	3	16	17	0
Mir130a-201	221	1	5	12	76	135	185	14
Snord67-201	315	6	13	49	132	319	434	29
Gm23731-201	15	0	0	0	16	6	13	0
Gm22757-201	27	1	0	1	30	38	47	1
Gm22761-201	20	1	0	0	19	19	27	0
Mir1902-201	6	0	0	0	0	8	3	0
Gm22813-202	2	0	0	0	0	7	0	0
Gm22813-201	2	0	0	0	0	7	0	0
Gm22997-201	4	0	0	0	2	11	5	2
Gm26505-201	23994	618	437	683	12253	29614	35893	1560
Gm25514-201	3305	117	66	123	2040	3368	4059	179
Mir674-201	5	0	0	1	3	4	15	0
Gm25189-201	49128	1022	847	2016	21257	43950	56537	2554
Gm25308-201	32	2	0	3	19	32	35	2
Gm25857-201	28	1	0	1	19	32	72	1
Gm22865-201	1037	106	21	74	702	764	1344	88
Mir147-201	2	0	0	0	5	10	1	0
Gm23753-201	221	5	1	1	38	122	104	2
Gm22613-201	4	0	0	0	5	5	13	0
Gm22889-201	10	0	0	1	9	21	15	1
Gm25703-201	211	13	20	2	27	50	131	6
Snord110-201	272	6	8	242	270	625	1129	63
Gm24451-201	252	8	2	27	120	243	375	31
Gm23187-201	4	0	0	4	0	2	17	0
Gm23650-201	152	7	5	79	157	177	312	14
Snord57-201	382	24	8	178	389	732	1126	111
Gm24893-201	92	11	2	2	34	50	66	2
Mir103-2-201	127	1	3	5	46	88	139	14
Gm22902-201	5	0	0	0	7	10	8	1
Gm25704-201	14051	189	305	722	9590	18206	23319	1165
Gm23846-201	0	0	0	1	0	0	5	0
Gm25583-201	1	0	0	0	5	0	0	0
Gm26165-201	232	16	2	22	188	314	380	37
Snord17-201	3010	109	61	1191	2521	3747	5872	495
Gm25516-201	35	6	0	1	0	11	8	0
Mir499-201	8	0	0	0	6	5	6	0
Gm22759-201	51	1	0	1	51	53	76	4
Gm22758-201	55	2	0	1	62	55	87	5
Gm24411-201	52	5	1	4	35	55	104	4
Gm26003-201	3	0	0	0	2	5	0	0
Gm23925-201	102	5	5	10	33	93	100	6
Gm24379-201	182	6	5	12	224	188	234	7
Gm25561-201	10	0	0	2	9	23	39	1
Gm22596-201	887	33	8	92	707	813	1243	51
Gm25265-201	10	3	0	0	3	7	4	0
Gm25878-201	200	7	11	72	131	291	482	38
Gm23201-201	246	29	11	115	180	352	523	28
Snord12-201	704	31	17	82	298	606	842	50
Gm22704-201	6	0	0	0	1	2	8	1
Gm26489-201	1	0	0	0	5	2	11	0
Mir296-201	64	3	0	1	15	25	55	2
Mir298-201	0	0	0	0	0	1	8	0
Mir1a-1-201	11	0	0	1	6	36	36	3
Mir133a-2-201	7	0	0	1	1	2	13	1
Gm22502-201	2	0	0	5	3	0	3	2
Mir124a-3-201	16	0	1	0	3	6	12	0
Gm27360-201	14	0	0	3	10	10	4	1
Mir500-201	4	0	0	0	0	1	9	0
Mir362-201	25	0	1	0	8	12	20	0
Mir188-201	4	0	0	0	1	2	7	0
Mir532-201	26	1	0	3	22	23	37	5
Gm26314-201	3	0	0	0	1	2	6	0
Gm25202-201	72044	1413	1187	5301	39191	59557	94949	5600
Mir221-201	126	1	1	2	65	132	238	12
Mir222-201	212	3	3	6	96	291	329	16
Gm23678-201	50	3	0	4	85	72	104	4
Gm23628-201	3	0	0	0	1	1	6	0
Gm26131-201	5	0	0	0	2	3	2	1
Snora69-201	484	16	6	35	161	394	563	42
Gm26494-201	35	1	0	1	26	39	42	5
Gm24493-201	35	1	0	1	26	39	42	5
Gm24147-201	35	1	0	1	26	39	42	5
Gm24763-201	413	17	7	34	296	371	653	45
Gm25078-201	6	0	0	0	4	7	2	0
Gm24038-201	569	27	13	19	219	430	443	18
Gm22528-201	0	0	0	0	0	0	6	0
Gm23417-201	3	2	0	1	4	1	8	0
Mir92-2-201	4	1	0	0	2	3	13	0
Mir19b-2-201	3159	71	43	73	610	1229	1616	93
Mir18b-201	10	0	0	0	0	2	5	1
Mir322-201	30	1	0	2	21	52	34	1
Gm22550-201	6	0	0	0	0	4	6	0
Gm26312-201	28	1	5	1	38	63	72	1
Snord61-201	679	26	13	76	344	842	1227	69
Gm25851-201	3	0	1	0	5	0	1	0
Gm25412-201	115	0	3	5	32	67	73	2
Gm23000-201	1528	12	39	88	611	1761	2627	117
Mir743-201	179	0	1	2	58	90	110	3
Mir743b-201	197	3	0	6	68	100	125	8
Mir742-201	10	3	0	0	12	6	12	0
Mir883a-201	115	0	4	2	42	84	66	2
Mir883b-201	56	0	1	0	10	46	46	1
Mir471-201	210	3	2	9	71	113	150	8
Mir741-201	111	4	1	0	37	86	76	3
Mir463-201	148	2	1	3	54	101	89	6
Mir880-201	53	2	1	2	5	16	26	0
Mir878-201	130	0	1	2	37	47	80	4
Mir881-201	254	1	3	5	62	107	124	7
Mir871-201	115	2	3	1	24	39	47	10
Mir470-201	43	0	2	1	11	18	59	1
Mir465c-1-201	190	4	3	3	83	122	181	17
Mir465b-1-201	257	2	5	5	106	140	175	19
Mir465c-2-201	190	4	3	3	83	122	181	17
Mir465b-2-201	257	2	5	5	106	140	175	19
Mir465-201	223	3	5	4	74	87	148	10
Mir547-201	3	0	0	1	1	6	2	0
Gm22785-201	0	0	0	1	7	5	5	0
Gm23461-201	1	0	0	5	2	2	4	2
Snora70-201	221	17	2	31	236	317	437	45
Gm26125-201	103	4	2	4	91	130	166	9
Gm26417-201	9	0	0	2	9	19	37	1
Gm24706-201	38	4	1	3	28	65	61	1
Gm24812-201	1209	31	27	50	3341	969	1324	83
Mir1906-2-201	14	0	0	0	3	9	9	1
Gm24123-201	98	20	4	78	105	162	223	16
Gm23454-201	1	0	0	0	0	0	5	0
Gm24718-201	8	1	0	0	2	3	11	0
Mir223-201	69	2	0	1	20	89	105	5
Mir676-201	11	0	0	0	10	9	4	0
Gm22472-201	60	4	10	1	42	23	44	3
Mir421-201	7	1	0	0	2	7	4	0
Mir374b-201	115	4	2	10	52	98	149	7
Mir374c-201	6	0	0	1	5	4	5	2
Mir672-201	11	0	1	0	10	18	15	0
Gm22430-201	10	0	0	2	10	24	39	1
Mir384-201	0	0	0	0	0	0	5	0
Gm26020-201	913	33	16	86	667	688	844	52
Gm24622-201	13	0	0	0	2	6	9	1
Gm24491-201	7	0	0	0	0	2	0	0
Gm23322-201	23	1	0	2	35	58	83	2
Gm25797-201	0	0	0	0	1	0	6	0
Gm26108-201	680	23	17	9	60	260	294	10
Mir361-201	11	0	2	0	4	15	10	1
Gm24831-201	195	2	3	24	106	138	282	7
Gm24624-201	52	1	0	0	22	65	71	6
Gm24438-201	205	10	2	6	82	195	242	5
Gm26182-201	10	0	0	0	6	16	23	1
Gm22636-201	6	0	0	1	2	8	3	0
Gm23768-201	8	0	0	2	9	19	38	1
Mir7646-201	1	0	0	0	0	0	8	0
Gm24675-201	3	0	0	0	0	1	6	0
Gm22057-201	6	0	0	1	4	1	3	0
Gm24380-201	44	4	2	6	37	51	57	0
Gm22025-201	2050	81	35	185	966	1737	2486	131
Mir652-201	11	0	0	1	7	11	17	1
Gm26024-201	3	0	0	0	0	1	7	0
Gm25097-201	23	0	10	1	15	13	23	1
Gm25107-201	12	0	0	0	6	17	5	3
Gm24460-201	33	0	3	6	38	58	68	6
Mirlet7f-2-201	393	8	8	62	230	686	853	42
Mir98-201	31	1	0	6	13	52	66	2
Gm26035-201	15729	498	252	977	8121	12947	19074	1064
Gm25793-201	8	0	0	7	3	5	5	2
Gm25257-201	17	5	0	1	21	9	19	0
Gm24268-201	3	0	0	0	2	2	13	0
Gm23404-201	23	2	1	4	21	15	31	7
Gm25795-201	9	0	0	4	10	21	43	1
Gm26317-201	6	0	0	0	2	2	1	0
Gm23867-201	9	0	0	0	0	1	0	0
Gm25651-201	12	1	0	2	7	12	25	3
Gm22944-201	1	0	0	0	1	0	5	0
Gm25352-201	3	0	0	0	0	0	5	0
Gm25144-201	3	0	0	0	0	0	5	0
Gm22074-201	3	0	0	6	19	12	18	0
Gm24614-201	37	6	0	1	0	14	14	0
Gm22604-201	24	0	0	2	7	11	9	1
Gm22795-201	8	0	0	7	25	16	26	0
Gm22026-201	8	1	0	3	2	6	8	0
Gm23112-201	8	0	0	0	6	15	22	1
Gm25863-201	5	0	1	0	0	9	4	0
Gm26485-201	5	0	0	0	2	6	2	0
Mir124a-2-201	17	0	1	0	3	6	12	0
Gm23686-201	40657	875	733	1739	16889	38302	46083	1823
Gm23330-201	44532	873	786	1205	22489	49170	60427	2629
Rprl2-201	148	6	0	3	119	158	119	10
Gm24062-201	353	16	3	21	198	278	309	18
Gm23214-201	1341	102	23	8	66	270	336	11
Gm23796-201	15	1	1	2	4	16	15	3
Gm23511-201	34808	789	586	1244	13584	32461	36756	1314
Gm22480-201	38	5	2	3	9	13	36	1
Gm23096-201	6	0	0	1	1	4	8	0
Gm22798-201	36	6	0	0	1	14	5	0
Gm22029-201	0	0	0	0	0	5	1	0
Gm25132-201	3	0	0	1	5	1	4	0
Gm25404-201	5	0	0	1	7	3	12	0
Gm26166-201	4	0	0	0	10	3	6	0
Gm25572-201	603	22	10	61	134	271	747	56
Gm23897-201	4	0	0	0	0	2	5	0
Mir8120-201	1	9	0	0	0	0	0	2
Gm25755-201	5	1	0	0	5	2	5	0
Gm26442-201	34	1	0	1	22	29	23	0
Gm22295-201	97	3	2	4	90	130	166	9
Gm22073-201	36	4	67	1	11	19	47	5
Mir15b-201	894	10	13	72	332	956	1086	53
Mir16-2-201	3412	40	44	98	504	1889	2410	115
Gm22009-201	709	19	15	279	411	989	1550	117
Gm22451-201	2206	87	56	16	247	1032	1180	26
Gm22038-201	0	0	0	0	0	5	1	0
Gm22342-201	132	1	1	2	75	86	79	7
Gm26204-201	4	0	0	1	0	3	9	0
Gm25188-201	55	3	1	5	43	35	103	9
Snord73a-201	575	13	5	118	299	722	1119	86
Rnu73b-201	353	5	4	141	219	640	967	76
Gm23850-201	0	0	0	0	0	0	5	0
Gm23376-201	1134	19	22	59	801	1481	1966	96
Mir9-1-201	53	2	0	1	17	21	37	0
Gm25820-202	17	1	0	0	13	24	19	2
Gm25820-201	17	1	0	0	13	24	19	2
Gm23054-201	883	11	22	46	416	981	1385	67
Gm26465-201	127	8	2	4	91	137	174	10
Gm22935-201	5	0	0	0	0	1	3	0
Gm23269-201	99	3	2	4	90	132	168	9
Gm24046-201	23038	324	399	520	11949	22190	27453	1167
Mir7669-201	1	0	0	1	6	0	0	0
Mir190b-201	10	0	0	0	7	5	1	0
Gm23723-201	41	10	1	4	34	52	87	4
Gm22752-201	86	1	1	3	55	64	101	2
Gm26279-201	0	0	0	0	0	0	5	0
Gm24920-201	687	19	6	137	204	621	758	42
Gm22301-201	1	0	1	0	3	0	6	0
Gm26361-201	973	19	27	32	568	1786	1795	57
Gm22027-201	2	0	1	0	3	6	7	0
Gm47311-201	4	0	0	0	2	1	5	0
Gm47313-201	4	0	0	0	2	1	5	0
Gm24830-201	61780	1180	1054	1998	27720	57909	70684	2900
Rnu1b1-201	50561	717	886	1945	24096	49913	63099	2925
Rnu1b2-201	50561	717	886	1945	24096	49913	63098	2925
Gm24136-201	54384	1013	911	1710	24110	52092	61329	2420
Gm26232-201	61780	1180	1054	1998	27720	57909	70685	2900
Rnu1b6-201	61780	1180	1054	1998	27720	57909	70686	2900
Gm25890-201	68508	1265	1194	2388	30918	64669	81257	3566
Gm22614-201	68507	1265	1194	2388	30918	64669	81256	3566
Gm22581-201	19	0	0	1	7	14	17	3
Gm22341-201	15	0	0	0	8	12	22	1
Gm22505-201	63	3	1	6	27	56	74	5
Gm25802-201	2	0	0	0	17	4	6	0
Gm23465-201	1169	43	15	141	861	1174	1757	69
Gm25009-201	2	0	0	6	17	12	18	0
Gm25869-201	137	9	2	5	92	141	172	9
Gm25199-201	57	3	0	7	96	77	104	8
Gm24383-201	15	0	0	1	8	14	17	0
Gm23336-201	19	2	0	0	6	2	8	1
Scarna2-201	436	6	14	74	262	486	802	72
Gm25681-201	6	0	0	1	0	4	1	0
Gm22361-201	103	6	1	2	24	60	59	2
Mir137-201	3	0	0	0	0	6	3	0
Gm23432-201	8	0	0	0	6	10	18	0
Gm23733-201	3	0	0	8	4	4	4	2
Gm26027-201	381	94	9	17	143	132	232	17
Gm25153-201	2	0	0	0	1	2	6	0
Mir7657-201	5	0	0	0	0	1	2	0
Snora24-201	730	36	13	194	704	935	1404	103
Gm22293-201	7	0	0	1	5	9	20	0
Gm22421-201	1	0	0	0	3	7	7	0
Gm24048-201	3	0	1	0	3	5	9	2
Gm26107-201	3	0	0	5	1	4	2	2
Gm25080-201	6	0	0	0	7	4	14	0
Gm23467-201	1	1	7	1	0	2	2	0
Mir7j-201	1	0	0	0	5	4	10	0
Gm24457-201	55	3	0	2	83	78	106	5
Gm25627-201	31	0	0	0	13	45	38	1
Gm25127-201	99	3	2	4	92	130	166	9
Mir3963-201	72	2	0	3	24	62	71	0
Gm25757-201	8	1	0	0	6	17	22	1
Snord45b-201	159	7	10	109	76	165	305	18
Gm24494-201	925	35	17	249	520	1289	2002	150
Snord45c-201	1156	37	26	109	505	1286	1773	89
Gm26456-201	41	1	0	2	21	47	53	1
Gm22458-201	0	0	0	5	1	0	0	2
Mir186-201	29	0	0	0	9	21	35	2
Gm24016-201	605	28	15	98	441	634	1037	102
n-TSaga9-201	10	0	0	0	4	6	4	0
Mir684-2-201	14	0	0	1	3	16	15	0
Gm22477-201	37	3	0	3	8	16	27	1
Gm24317-201	4	0	0	0	0	0	7	0
Gm25655-201	23	4	2	1	8	15	3	0
Gm25173-201	36	6	0	0	0	11	5	0
Gm26254-201	1577	117	32	9	100	320	420	7
Gm24371-201	46	2	0	0	27	49	40	7
Gm23466-201	24	0	0	1	8	24	40	0
Gm25581-201	20283	580	376	604	7415	17900	22365	779
Gm23338-201	7	0	0	0	1	2	4	0
Gm22888-201	78	2	1	14	52	76	122	1
Gm24837-201	18	0	1	16	11	38	57	4
Gm23090-201	21	1	0	5	5	36	56	11
Gm23709-201	10	2	0	0	3	3	2	0
Rmrp-201	2263	102	39	184	1051	1618	2470	186
Gm22055-201	0	0	0	5	0	0	0	2
Gm23250-201	94	2	1	6	32	85	90	1
Gm22247-201	45	0	1	5	17	33	49	6
Gm22685-201	0	0	0	7	2	3	4	2
Gm22042-201	51102	1030	920	1521	23833	46757	61462	2783
Gm25445-201	140	3	1	8	43	95	103	3
Gm24177-201	15	1	0	7	30	24	40	1
Gm25687-201	827	34	18	39	912	452	874	62
Gm24628-201	40	9	2	1	16	6	6	2
Gm25419-201	960	200	26	61	822	729	1216	97
Gm22150-201	16	1	0	0	9	15	23	1
Gm26144-201	10	0	0	4	11	25	45	1
Mir32-201	157	2	2	5	33	81	89	3
Gm25053-201	39	3	1	11	54	62	105	5
Gm25053-202	39	3	1	11	54	62	105	5
Gm22300-201	1	1	0	1	1	6	6	0
Gm26138-201	5	0	0	1	0	3	9	0
Gm23148-201	10	0	0	0	12	3	4	0
Mir455-201	4	0	0	1	1	7	2	0
Gm23738-201	55	0	0	0	34	47	61	4
Gm26320-201	64	9	3	3	34	18	19	5
Gm22864-201	31	4	1	4	21	19	38	3
Gm22262-201	38	9	2	1	17	6	6	2
Gm22402-201	8	0	0	0	0	3	10	0
Gm24884-201	2	1	1	0	1	0	5	0
Gm23412-201	6	0	0	7	1	0	5	2
Gm25899-201	10160	231	172	91	3202	4361	4801	117
Scarna8-201	11	2	0	2	13	12	19	1
Mir31-201	52	0	1	6	55	57	73	1
Mir872-201	100	2	0	3	22	40	67	8
Gm25004-201	95	1	2	0	42	56	57	5
Gm24203-201	44	1	0	2	14	42	48	0
Gm25124-201	37	0	0	3	29	33	40	1
Mir101a-201	182	8	2	16	45	122	173	3
Gm22801-201	148	5	1	13	60	127	214	15
Gm25877-201	2	0	0	1	5	0	3	0
Gm24363-201	0	0	0	0	3	0	7	0
Gm24967-201	5	0	2	0	12	6	9	0
Gm23138-201	3	0	1	1	4	0	7	0
Gm25844-201	407	10	9	24	235	347	483	24
Gm23230-201	13	0	0	0	2	10	9	1
Gm24045-201	111	8	1	1	45	77	87	3
Gm25137-201	6	0	0	7	3	5	10	2
Gm25435-201	1195	43	16	143	895	1212	1784	73
Gm22980-201	796	21	15	94	372	844	1271	85
Snord38a-201	996	18	23	118	285	1108	1512	64
Gm26330-201	979	47	27	338	610	1228	1829	116
Snord55-201	503	30	6	108	316	435	617	40
Gm25099-201	23382	764	425	293	7879	12415	17128	773
Gm23143-201	12017	686	262	203	4751	5555	7772	360
Gm23287-201	9558	637	190	107	3530	3934	5398	257
Rnu6-ps2-201	6	0	0	2	1	0	1	1
Mir30c-1-201	1819	22	33	140	633	1434	1966	98
Mir30e-201	350	6	3	21	102	178	281	20
Gm23540-201	8609	127	162	365	3549	9733	11499	382
Gm22982-201	1692	75	30	137	1091	1627	2624	134
Gm25788-201	106	3	5	6	58	98	151	10
Gm22154-201	81	3	1	4	39	65	105	8
Mir692-2-201	105	1	1	4	64	82	109	2
Gm25323-201	2	1	0	0	0	2	12	3
Gm24621-201	1099	22	28	33	645	1906	1895	64
Snord85-201	308	10	3	47	183	365	643	61
Gm24091-201	376	40	15	29	170	328	409	15
Gm23711-201	376	40	15	29	170	328	409	15
Gm25261-201	6	0	0	0	5	6	10	0
Rnu11-201	879	15	13	45	685	975	1413	74
Snora16a-202	250	17	5	12	176	221	348	30
Snora16a-201	250	17	5	12	176	221	348	30
Snora44-201	150	3	1	10	82	171	279	17
Snora61-201	598	30	17	61	314	496	730	40
Snord99-201	743	24	19	249	374	1144	1663	81
Snora73b-201	754	29	16	92	517	1053	1452	110
Snora73a-201	625	23	12	80	510	942	1279	117
Gm23055-201	5	0	0	0	2	3	4	0
Gm24762-201	1	0	0	0	1	2	5	0
Gm22767-201	40	2	2	2	26	54	76	8
Gm25270-201	11	0	0	0	3	4	11	1
Gm25280-201	6834	90	133	311	5428	11517	13981	628
Gm25938-201	8	0	0	0	6	7	6	0
Gm23303-201	13	0	0	0	6	20	13	0
Mir7023-201	0	0	0	0	0	0	5	0
Mir34a-201	52	3	5	2	28	88	135	3
Gm23405-201	47	1	2	0	40	11	13	3
Gm27500-201	12	3	1	1	8	8	3	0
Mir429-201	62	1	0	3	24	56	69	9
Mir200a-201	418	3	6	25	152	299	451	17
Mir200b-201	218	1	5	15	96	144	239	10
Gm22897-201	14	0	0	0	7	18	11	2
Gm22897-202	14	0	0	0	7	18	11	2
Gm23838-201	1	0	0	0	3	7	6	0
Gm24525-201	2127	41	47	64	1168	1768	2891	172
Gm23993-201	103	7	2	4	19	38	50	6
Gm24666-201	23	7	2	0	3	4	10	1
Gm23570-201	4	0	0	1	0	0	8	0
Gm22887-201	1	0	0	5	3	1	1	2
Gm50451-201	44	3	1	8	19	56	74	2
Snord93-201	55	3	1	13	29	68	96	3
Gm22333-201	0	0	0	0	4	0	5	0
Mir671-201	4	0	0	0	0	7	2	1
Gm26356-201	77	2	1	4	51	76	78	11
Gm22656-201	14	0	0	0	2	7	10	0
Mir5625-201	1	0	0	0	0	2	6	0
Gm24436-201	1	0	0	0	1	1	6	0
Gm26335-201	7	0	2	0	15	7	10	1
Gm22847-201	577	10	5	5	151	388	362	13
Gm25767-201	3	0	0	8	23	12	27	0
Gm22249-201	4116	180	68	180	1212	1871	2682	153
Gm25377-201	8	0	0	2	9	19	37	1
Mir218-1-201	39	0	0	7	18	47	57	0
Gm22618-201	6	0	0	2	1	4	1	1
Gm23532-201	9	0	0	0	1	0	2	1
Gm22308-201	5	0	0	0	1	10	5	2
Mir574-201	14	0	0	2	4	22	34	1
Gm24399-201	0	6	1	0	0	1	0	1
Gm23183-201	15	3	0	0	1	7	16	0
Gm26044-201	24	2	0	1	17	16	45	0
Gm23661-201	1744	69	44	13	112	879	932	16
Snora26-201	167	22	3	4	95	133	215	23
Mir5098-201	0	0	0	0	0	0	5	0
Gm25756-201	8	0	0	1	6	15	25	1
Gm24626-201	45	0	0	0	13	33	24	4
Gm25473-201	6	0	0	7	3	2	13	2
Gm25320-201	14	1	1	1	6	6	4	0
Gm25758-201	5	1	0	0	3	4	2	0
Gm24322-201	0	0	0	0	0	2	5	0
Gm23092-201	97	3	2	4	91	131	167	9
Gm24113-201	20	0	2	2	16	15	16	2
Gm23031-201	22	0	0	0	14	5	14	0
Gm24623-201	52	4	3	7	43	25	73	3
Mir703-201	365	6	11	20	158	436	549	20
Gm27997-201	0	0	0	0	0	5	0	0
Gm26286-201	287	9	8	31	79	213	328	19
Gm25721-201	14	1	0	1	10	10	11	0
Gm24897-201	85	8	0	2	85	82	112	5
Gm25672-201	30	5	0	0	1	8	8	0
Gm27527-201	7	0	0	0	0	6	4	0
Snord21-201	1541	29	40	333	659	1640	2342	136
Gm22270-201	85	5	2	11	74	56	128	4
Gm26387-201	80	0	1	14	28	56	84	8
Gm22716-201	0	0	0	0	0	0	5	1
Gm26079-201	17	0	0	3	21	35	42	1
Gm22583-201	5	1	0	0	2	0	5	0
Mir701-201	16	0	0	0	0	4	2	0
Gm22740-201	6	0	0	0	2	3	2	0
Gm22056-201	26	0	0	0	2	12	5	2
Gm24265-201	19298	507	342	603	7684	10954	14762	772
Gm24407-201	21003	506	359	660	7827	12580	16218	770
Gm25076-201	5	0	0	0	0	0	0	0
Gm26205-201	77	4	5	16	48	110	133	8
Gm24840-201	1821	72	44	13	120	894	952	18
Gm23171-201	5	0	0	0	0	1	2	0
Gm23151-201	8	1	0	0	2	2	14	0
Gm23245-201	225	7	6	47	174	255	479	43
Snora15-201	220	9	6	19	185	310	533	26
Gm24139-201	1929	167	35	154	868	1423	1913	88
Gm26340-201	3	0	1	0	6	8	16	1
Gm25492-201	54	1	0	5	33	40	50	2
Mir7033-201	27	4	2	18	37	49	140	4
Gm22450-201	3	1	0	8	13	1	2	2
Mir6418-201	16	0	0	1	0	3	8	2
Mir25-201	361	1	4	30	221	317	532	45
[truncated: 2,324 more rows]

## Sheet:  epididymal fluid
transcript ID	WT_CP_Sup_1_S75	WT_CP_Sup_2_S76	WT_CP_Sup_3_S77	KO_CP_Sup_1_S84	KO_CP_Sup_2_S85	KO_CP_Sup_3_S86	WT_CO_Sup_1_S78	WT_CO_Sup_2_S79	WT_CO_Sup_3_S80	KO_CO_Sup_1_S87	KO_CO_Sup_2_S88	KO_CO_Sup_3_S89	WT_CA_Sup_1_S81	WT_CA_Sup_2_S82	WT_CA_Sup_3_S83	KO_CA_Sup_1_S90	KO_CA_Sup_2_S91	KO_CA_Sup_3_S92
tRNA-Ala-AGC-1_wholecounts	0	0	0	0	0	0	0	0	0	0	0	0	0	0	0	0	0	0
tRNA-Ala-AGC-1_fiveprime	2923	1814	1374	1453	3422	1468	1736	3081	1331	365	424	408	509	954	250	3071	1426	413
tRNA-Ala-AGC-1_threeprime	79	176	150	217	116	118	38	99	35	8	15	5	80	70	79	35	61	18
tRNA-Ala-AGC-1_other	4	0	1	1	1	1	9	1	0	0	2	0	0	7	1	1	1	3
tRNA-Ala-AGC-1_antisense	0	0	0	0	0	0	1	0	0	0	0	0	0	0	0	1	0	0
tRNA-Ala-AGC-10_wholecounts	0	0	0	0	0	0	0	0	0	0	0	0	0	0	0	0	0	0
tRNA-Ala-AGC-10_fiveprime	17088	26822	25943	14495	18922	16973	10692	19540	8007	2533	2852	1756	2231	4857	2697	14608	6025	2908
tRNA-Ala-AGC-10_threeprime	10	21	18	102	13	22	23	22	10	0	9	9	13	142	30	38	33	71
tRNA-Ala-AGC-10_other	8	4	2	12	8	10	8	3	5	1	0	3	7	11	0	20	2	3
tRNA-Ala-AGC-10_antisense	0	0	0	0	0	0	0	0	0	0	0	0	2	0	0	0	0	0
tRNA-Ala-AGC-2_wholecounts	0	0	0	0	0	0	0	0	0	0	0	0	0	0	0	0	0	0
tRNA-Ala-AGC-2_fiveprime	2890	1816	1366	1457	3425	1460	1726	3096	1341	371	424	410	512	961	245	3080	1423	418
tRNA-Ala-AGC-2_threeprime	9578	26960	25475	40382	20793	24179	6715	10591	3661	1660	1826	1355	6890	7891	7518	4052	3278	4884
tRNA-Ala-AGC-2_other	105	52	96	82	110	82	113	197	88	21	67	19	116	114	33	269	133	30
tRNA-Ala-AGC-2_antisense	0	1	1	0	0	0	1	0	0	0	0	0	0	0	0	0	0	0
tRNA-Ala-AGC-3_wholecounts	0	0	0	0	0	0	0	0	0	0	0	0	0	0	0	0	0	0
tRNA-Ala-AGC-3_fiveprime	3648	2706	2209	1790	4790	2298	2703	5068	1977	477	671	544	804	1470	390	4862	2369	576
tRNA-Ala-AGC-3_threeprime	12525	10328	17166	15743	13657	17748	2970	3322	1648	980	861	711	6751	3844	4501	2785	3201	2712
tRNA-Ala-AGC-3_other	53	36	31	14	20	20	36	25	11	0	4	1	24	7	10	27	25	5
tRNA-Ala-AGC-3_antisense	1	0	2	0	1	1	0	0	0	0	0	0	0	0	0	0	0	0
tRNA-Ala-AGC-4_wholecounts	0	0	0	0	0	0	0	0	0	0	0	0	0	0	0	1	0	0
tRNA-Ala-AGC-4_fiveprime	17088	26822	25943	14495	18923	16974	10692	19540	8007	2533	2852	1756	2231	4857	2697	14608	6025	2908
tRNA-Ala-AGC-4_threeprime	3839	13341	8699	19073	8260	12156	1809	1340	839	465	522	519	937	4805	2705	1214	1808	3270
tRNA-Ala-AGC-4_other	191	162	193	125	97	125	390	539	249	51	67	60	234	288	77	1226	349	101
tRNA-Ala-AGC-4_antisense	0	0	0	0	0	0	0	0	0	0	0	0	2	0	0	0	0	0
tRNA-Ala-AGC-5_wholecounts	0	0	0	0	0	0	0	0	0	0	0	0	0	0	0	0	0	0
tRNA-Ala-AGC-5_fiveprime	17088	26822	25943	14495	18923	16974	10692	19540	8007	2533	2852	1756	2231	4857	2697	14608	6025	2908
tRNA-Ala-AGC-5_threeprime	99	352	231	359	204	262	99	58	20	8	15	20	42	289	166	66	82	191
tRNA-Ala-AGC-5_other	16	7	5	13	8	15	17	8	8	1	0	3	7	17	2	55	7	5
tRNA-Ala-AGC-5_antisense	0	0	0	0	0	0	0	0	0	0	0	0	2	0	0	0	0	0
tRNA-Ala-AGC-6_wholecounts	0	0	0	0	0	0	0	0	0	0	1	0	0	1	0	0	0	0
tRNA-Ala-AGC-6_fiveprime	10695	15594	15616	8546	10424	11794	5909	8968	3989	1384	1767	1032	1479	2714	1394	7481	3075	1833
tRNA-Ala-AGC-6_threeprime	5179	8057	7058	12882	7398	11723	1798	1175	697	451	533	472	1266	3965	2920	1292	1837	3345
tRNA-Ala-AGC-6_other	191	162	193	125	97	125	390	539	249	51	67	60	232	288	77	1226	349	101
tRNA-Ala-AGC-6_antisense	0	0	0	0	0	0	0	0	0	0	0	0	0	0	0	0	0	0
tRNA-Ala-AGC-7_wholecounts	0	0	1	0	0	0	0	0	0	0	1	0	0	2	0	0	0	0
tRNA-Ala-AGC-7_fiveprime	10695	15594	15616	8546	10425	11794	5909	8968	3989	1384	1767	1032	1479	2714	1394	7481	3075	1833
tRNA-Ala-AGC-7_threeprime	909	1024	1017	4853	1215	1657	440	521	215	178	168	136	423	1528	574	525	725	1081
tRNA-Ala-AGC-7_other	23	12	14	29	18	20	98	47	55	11	18	29	57	140	20	636	51	37
tRNA-Ala-AGC-7_antisense	0	0	0	0	0	0	0	0	0	0	0	0	0	0	0	0	0	0
tRNA-Ala-AGC-8_wholecounts	0	0	0	0	0	0	0	0	0	0	0	0	0	0	0	0	0	0
tRNA-Ala-AGC-8_fiveprime	3672	2731	2224	1815	4861	2286	2734	5100	1997	480	674	540	817	1455	387	4859	2351	587
tRNA-Ala-AGC-8_threeprime	3	1	3	7	2	3	0	1	0	2	0	0	1	0	1	3	0	0
tRNA-Ala-AGC-8_other	51	36	26	12	18	18	37	23	12	0	3	1	24	7	9	27	23	4
tRNA-Ala-AGC-8_antisense	1	0	1	0	1	1	0	0	0	0	0	0	0	0	0	0	0	0
tRNA-Ala-CGC-1_wholecounts	0	0	0	0	0	0	0	0	0	0	0	0	0	0	0	0	0	0
tRNA-Ala-CGC-1_fiveprime	3644	2721	2221	1785	4814	2293	2775	5094	1993	465	685	564	826	1527	430	4891	2337	644
tRNA-Ala-CGC-1_threeprime	9817	8107	12397	22285	11015	12240	11388	16522	5899	3937	3645	2079	31587	15444	14521	16266	11587	7737
tRNA-Ala-CGC-1_other	32	27	31	41	61	45	110	281	104	26	52	38	58	158	61	401	147	43
tRNA-Ala-CGC-1_antisense	4	0	0	3	1	0	3	1	0	0	0	0	5	6	0	4	5	0
tRNA-Ala-CGC-2_wholecounts	0	0	0	0	0	0	0	0	0	0	0	0	0	0	0	0	0	0
tRNA-Ala-CGC-2_fiveprime	3678	2735	2239	1798	4819	2225	2734	5063	2010	472	681	559	816	1563	405	4906	2327	677
tRNA-Ala-CGC-2_threeprime	1112	827	1019	2607	1160	1372	1329	1331	605	267	308	244	1320	1768	1426	1404	883	1400
tRNA-Ala-CGC-2_other	13	11	13	26	12	8	102	63	33	3	2	13	60	73	17	126	16	28
tRNA-Ala-CGC-2_antisense	0	0	1	0	0	0	0	0	0	0	0	0	0	0	0	0	0	0
tRNA-Ala-CGC-3_wholecounts	0	0	0	0	0	0	0	0	0	0	0	0	0	0	0	0	0	0
tRNA-Ala-CGC-3_fiveprime	3	5	6	8	3	2	11	6	3	0	5	7	9	43	25	62	15	25
tRNA-Ala-CGC-3_threeprime	11	32	42	67	18	16	23	17	8	2	4	4	19	38	34	26	10	34
tRNA-Ala-CGC-3_other	4	2	0	0	0	0	0	0	0	0	0	1	0	0	1	2	0	1
tRNA-Ala-CGC-3_antisense	1	0	0	0	0	0	0	0	0	0	0	0	0	0	0	0	0	0
tRNA-Ala-CGC-4_wholecounts	0	0	0	0	0	0	0	0	0	0	0	0	0	0	0	0	0	0
tRNA-Ala-CGC-4_fiveprime	0	0	0	0	0	0	1	0	0	0	1	1	0	4	0	3	1	0
tRNA-Ala-CGC-4_threeprime	4	27	23	76	22	9	31	19	11	8	4	13	19	38	31	17	11	11
tRNA-Ala-CGC-4_other	1	0	0	1	0	1	0	0	0	0	0	4	0	0	1	0	2	1
tRNA-Ala-CGC-4_antisense	0	0	0	0	0	0	0	0	0	0	0	0	0	0	0	0	1	0
tRNA-Ala-CGC-5_wholecounts	0	0	0	0	0	0	0	0	0	0	0	0	0	0	0	0	0	0
tRNA-Ala-CGC-5_fiveprime	4294	1574	3573	3137	4538	5045	3450	3880	1778	1160	1332	946	7290	6721	5718	7060	2857	4218
tRNA-Ala-CGC-5_threeprime	0	0	0	0	0	0	0	0	0	0	0	0	0	0	0	0	0	0
tRNA-Ala-CGC-5_other	162	75	70	295	124	89	194	153	128	43	41	65	142	420	34	520	202	91
tRNA-Ala-CGC-5_antisense	20	35	20	47	45	23	11	16	1	1	1	0	0	14	4	15	10	3
tRNA-Ala-CGC-6_wholecounts	0	0	0	0	0	0	0	0	0	0	0	0	0	0	0	0	0	0
tRNA-Ala-CGC-6_fiveprime	3	4	6	8	3	3	11	10	5	0	4	7	8	43	26	62	10	23
tRNA-Ala-CGC-6_threeprime	0	3	1	5	0	0	6	1	0	0	0	0	0	0	1	3	0	0
tRNA-Ala-CGC-6_other	3	2	0	0	0	0	0	0	0	0	0	1	0	0	1	2	0	1
tRNA-Ala-CGC-6_antisense	1	0	0	0	0	0	0	0	0	0	0	0	0	0	0	0	0	0
tRNA-Ala-CGC-7_wholecounts	0	0	0	0	0	0	0	0	0	0	0	0	0	0	0	0	0	0
tRNA-Ala-CGC-7_fiveprime	2	3	5	3	0	2	7	4	3	0	2	0	1	10	14	15	7	8
tRNA-Ala-CGC-7_threeprime	3	27	10	70	7	3	20	14	7	2	4	3	0	8	1	7	6	4
tRNA-Ala-CGC-7_other	1	0	0	0	0	0	0	0	0	0	0	0	0	0	0	0	1	0
tRNA-Ala-CGC-7_antisense	1	0	0	0	0	0	0	0	0	0	0	0	0	0	0	0	1	0
tRNA-Ala-TGC-1_wholecounts	0	0	0	0	0	0	0	0	0	0	0	0	0	0	0	0	0	0
tRNA-Ala-TGC-1_fiveprime	2899	1796	1352	1462	3402	1443	1736	3074	1325	367	423	410	501	964	258	3071	1422	421
tRNA-Ala-TGC-1_threeprime	349	357	354	784	346	251	615	795	311	93	87	81	825	544	388	677	535	202
tRNA-Ala-TGC-1_other	26	16	19	33	55	34	83	250	97	20	52	30	31	138	55	370	128	39
tRNA-Ala-TGC-1_antisense	3	0	0	0	0	0	0	0	0	0	0	0	1	0	1	1	0	0
tRNA-Ala-TGC-2_wholecounts	2	0	1	0	0	0	0	0	0	2	0	0	0	1	0	0	0	2
tRNA-Ala-TGC-2_fiveprime	3628	2738	2243	1880	4835	2360	2820	5081	1998	495	698	570	887	1880	695	4982	2417	832
tRNA-Ala-TGC-2_threeprime	9845	8130	12430	22562	11120	12295	11404	16562	5906	3951	3652	2087	31597	15527	14543	16348	11601	7786
tRNA-Ala-TGC-2_other	32	27	32	42	60	45	110	281	104	26	52	38	58	160	64	404	147	42
tRNA-Ala-TGC-2_antisense	4	0	1	3	1	0	3	1	0	0	0	0	5	6	1	4	5	0
tRNA-Ala-TGC-3_wholecounts	2	0	1	0	0	0	0	0	0	2	0	0	0	1	0	0	0	2
tRNA-Ala-TGC-3_fiveprime	3692	2719	2250	1849	4880	2350	2823	5112	1988	486	695	568	901	1907	700	4872	2404	826
tRNA-Ala-TGC-3_threeprime	9845	8130	12430	22562	11120	12295	11404	16562	5906	3951	3652	2087	31597	15528	14543	16348	11601	7786
tRNA-Ala-TGC-3_other	32	27	32	42	60	45	110	281	104	26	52	38	58	160	64	404	147	42
tRNA-Ala-TGC-3_antisense	4	0	1	3	1	0	3	1	0	0	0	0	5	6	1	4	5	0
tRNA-Ala-TGC-4_wholecounts	0	0	0	0	0	0	0	0	0	0	0	0	0	0	0	0	0	0
tRNA-Ala-TGC-4_fiveprime	3685	2716	2238	1864	4857	2267	2801	5056	1997	485	689	561	879	1899	673	4951	2438	824
tRNA-Ala-TGC-4_threeprime	1897	1632	2179	5846	2173	2362	2675	3641	1266	973	844	461	4969	3317	2957	3517	1671	1814
tRNA-Ala-TGC-4_other	20	11	15	23	24	25	101	167	66	17	35	15	50	116	49	345	53	33
tRNA-Ala-TGC-4_antisense	2	0	1	1	0	0	2	1	0	0	0	0	5	3	1	4	5	0
tRNA-Ala-TGC-5_wholecounts	0	0	0	0	0	0	0	0	0	0	0	0	0	0	0	0	0	0
tRNA-Ala-TGC-5_fiveprime	27	17	28	23	22	14	33	34	31	21	14	25	109	147	155	159	41	111
tRNA-Ala-TGC-5_threeprime	12	32	40	81	26	17	30	22	12	9	6	14	28	74	70	43	11	39
tRNA-Ala-TGC-5_other	1	0	0	2	2	1	0	1	0	0	0	3	0	3	0	1	4	0
tRNA-Ala-TGC-5_antisense	0	0	0	0	0	0	0	0	0	0	0	0	0	0	0	0	1	0
tRNA-Ala-TGC-6_wholecounts	0	0	0	0	0	0	0	0	0	0	0	0	0	0	0	0	0	0
tRNA-Ala-TGC-6_fiveprime	24	19	27	42	30	28	61	20	16	12	4	23	68	144	212	89	64	112
tRNA-Ala-TGC-6_threeprime	12	38	22	90	14	23	35	25	11	3	6	5	16	41	27	17	14	30
tRNA-Ala-TGC-6_other	1	0	0	1	0	0	0	0	1	0	1	0	0	1	1	1	1	0
tRNA-Ala-TGC-6_antisense	1	0	0	0	0	0	0	0	0	0	0	0	0	0	0	0	1	0
tRNA-Ala-TGC-7_wholecounts	0	0	0	0	0	0	0	0	0	0	1	0	0	0	0	0	0	0
tRNA-Ala-TGC-7_fiveprime	3649	2757	2272	1770	4823	2296	2785	5107	2003	478	711	573	819	1748	561	4953	2340	751
tRNA-Ala-TGC-7_threeprime	30	38	41	99	17	11	35	21	15	6	7	8	25	37	36	56	12	30
tRNA-Ala-TGC-7_other	0	0	1	1	0	0	0	1	0	0	0	0	1	2	1	0	1	1
tRNA-Ala-TGC-7_antisense	0	0	1	0	0	0	0	1	0	0	0	0	0	0	1	0	1	0
tRNA-Ala-TGC-8_wholecounts	0	0	0	0	0	0	0	0	0	0	0	0	0	1	0	0	0	0
tRNA-Ala-TGC-8_fiveprime	3712	2695	2245	1818	4867	2315	2792	5056	1955	480	697	559	803	1762	568	4924	2377	738
tRNA-Ala-TGC-8_threeprime	3	27	14	70	6	4	21	14	9	1	5	2	1	8	5	11	6	6
tRNA-Ala-TGC-8_other	0	1	1	1	0	0	0	1	0	0	0	0	1	1	0	0	0	1
tRNA-Ala-TGC-8_antisense	0	0	1	0	0	0	0	1	0	0	0	0	0	0	0	0	0	0
tRNA-Arg-ACG-1_wholecounts	0	0	0	0	0	0	0	0	0	0	0	0	0	0	0	0	0	0
tRNA-Arg-ACG-1_fiveprime	79960	69642	46858	57372	120457	72832	33141	25270	16913	6281	8033	7540	8817	33045	8523	24935	26289	18372
tRNA-Arg-ACG-1_threeprime	15730	20739	23270	39904	23905	22732	32471	36217	11585	4240	4953	3918	74999	52043	38804	30958	13080	27359
tRNA-Arg-ACG-1_other	2569	1740	1887	1496	1163	1041	7428	4755	3425	520	488	552	4229	3668	1295	5882	2263	801
tRNA-Arg-ACG-1_antisense	0	1	1	5	3	1	6	1	1	0	0	0	0	7	2	4	2	2
tRNA-Arg-ACG-2_wholecounts	0	0	0	0	0	0	0	0	0	0	0	0	0	0	0	0	0	0
tRNA-Arg-ACG-2_fiveprime	79960	69642	46858	57372	120457	72832	33141	25270	16913	6281	8033	7540	8817	33045	8523	24935	26289	18372
tRNA-Arg-ACG-2_threeprime	796	1459	1533	2681	1439	1255	1754	2819	784	414	354	283	4188	3171	2364	2031	1206	1404
tRNA-Arg-ACG-2_other	41	27	51	24	20	21	110	147	67	5	9	18	110	67	17	164	53	21
tRNA-Arg-ACG-2_antisense	0	1	0	0	1	0	0	1	0	0	0	0	0	5	0	0	0	0
tRNA-Arg-ACG-3_wholecounts	0	0	0	0	0	0	0	0	0	0	0	0	0	0	0	0	0	0
tRNA-Arg-ACG-3_fiveprime	79960	69642	46858	57372	120457	72832	33141	25270	16913	6281	8033	7540	8817	33045	8523	24935	26289	18372
tRNA-Arg-ACG-3_threeprime	26818	26302	32766	48860	36269	32863	43174	47408	15348	5494	6572	5081	92961	66402	54747	39506	16592	35736
tRNA-Arg-ACG-3_other	390	269	255	288	190	181	1221	460	396	117	81	87	479	508	190	559	340	231
tRNA-Arg-ACG-3_antisense	1	1	2	10	1	7	3	0	1	0	0	0	4	6	7	2	2	2
tRNA-Arg-CCG-1_wholecounts	0	0	0	0	0	0	0	0	0	0	0	0	0	0	0	0	0	0
tRNA-Arg-CCG-1_fiveprime	12777	10573	7260	12606	22519	16838	7520	3889	2990	1301	1523	1466	1750	11992	3482	3431	4551	6021
tRNA-Arg-CCG-1_threeprime	2312	2818	3515	5897	3372	2904	5189	6713	2299	896	953	667	14442	8497	6763	4992	3007	3409
tRNA-Arg-CCG-1_other	3292	1926	2708	2137	1386	1216	11129	7359	5273	880	923	833	7457	5843	1912	10491	3854	1319
tRNA-Arg-CCG-1_antisense	0	2	1	5	0	0	2	0	0	0	0	0	8	5	3	5	2	1
tRNA-Arg-CCG-2_wholecounts	0	0	0	0	0	0	0	0	0	0	0	0	0	0	0	0	0	0
tRNA-Arg-CCG-2_fiveprime	12777	10573	7260	12606	22519	16838	7520	3889	2990	1301	1523	1466	1750	11992	3482	3431	4551	6021
tRNA-Arg-CCG-2_threeprime	1495	1752	2050	3086	2111	2013	3362	3545	1186	445	497	331	5931	4392	3778	2397	1281	2101
tRNA-Arg-CCG-2_other	308	182	269	190	153	108	1327	1112	755	72	89	108	1032	752	232	1456	364	89
tRNA-Arg-CCG-2_antisense	0	0	0	1	0	0	0	0	0	0	0	3	0	3	1	0	1	1
tRNA-Arg-CCG-3_wholecounts	0	0	0	2	0	0	0	1	0	0	0	0	0	0	0	0	0	0
tRNA-Arg-CCG-3_fiveprime	7305	4977	4151	6467	12392	8286	4028	2439	1464	625	796	683	1015	4900	1721	2593	1486	1486
tRNA-Arg-CCG-3_threeprime	10377	6685	11059	17121	12269	8377	20060	38098	10540	4482	4658	2740	50438	25636	21873	32884	15005	10725
tRNA-Arg-CCG-3_other	350	159	159	164	267	86	647	1413	561	114	142	183	399	562	68	1927	612	416
tRNA-Arg-CCG-3_antisense	1	6	0	1	2	2	1	1	0	0	0	0	2	0	0	1	4	0
tRNA-Arg-CCT-1_wholecounts	0	0	0	1	0	0	0	1	0	0	0	0	0	0	0	0	0	0
tRNA-Arg-CCT-1_fiveprime	17169	10756	8552	16173	36077	16477	11793	8390	5060	1663	2315	2009	2847	13480	2853	7177	5257	4949
tRNA-Arg-CCT-1_threeprime	14528	15127	18492	27079	29144	21316	10169	19089	5269	3741	4754	2569	14355	14634	12907	14080	12059	9222
tRNA-Arg-CCT-1_other	362	110	151	177	232	108	859	1161	554	88	104	112	611	490	120	1430	677	184
tRNA-Arg-CCT-1_antisense	6	1	0	7	5	3	1	3	2	0	0	0	0	7	1	2	2	0
tRNA-Arg-CCT-2_wholecounts	0	0	0	0	1	0	0	0	0	0	0	0	0	0	0	0	0	0
tRNA-Arg-CCT-2_fiveprime	17169	10756	8552	16173	36077	16477	11794	8390	5060	1663	2315	2009	2847	13480	2853	7177	5257	4949
tRNA-Arg-CCT-2_threeprime	12011	6530	10413	11638	20295	14584	5650	11249	3067	2502	3321	1710	7993	8652	6902	10073	10589	5641
tRNA-Arg-CCT-2_other	362	110	151	177	232	108	859	1161	554	88	104	112	611	490	120	1430	677	184
tRNA-Arg-CCT-2_antisense	6	1	0	7	5	3	1	3	2	0	0	0	0	7	1	2	2	0
tRNA-Arg-CCT-3_wholecounts	0	0	0	0	0	0	0	0	0	0	0	0	0	0	0	0	0	0
tRNA-Arg-CCT-3_fiveprime	285	187	152	298	530	245	151	71	88	16	25	20	30	181	54	77	48	85
tRNA-Arg-CCT-3_threeprime	3343	2754	3279	8470	8351	5174	1369	2293	688	439	563	329	2428	1974	2239	1444	1164	1008
tRNA-Arg-CCT-3_other	375	121	152	234	281	125	859	1172	556	91	103	113	610	604	124	1444	695	211
tRNA-Arg-CCT-3_antisense	5	0	0	2	8	1	0	1	1	0	0	0	0	5	0	1	3	0
tRNA-Arg-CCT-4_wholecounts	0	0	1	0	1	3	0	0	0	0	0	0	0	1	0	0	0	1
tRNA-Arg-CCT-4_fiveprime	17170	10756	8552	16176	36077	16477	11793	8390	5060	1663	2315	2010	2847	13481	2852	7180	5257	4949
tRNA-Arg-CCT-4_threeprime	12726	7183	10123	25805	29114	16056	5004	13437	3254	2519	3331	1729	7193	9464	6195	10842	7222	3575
tRNA-Arg-CCT-4_other	397	137	158	286	369	146	862	1176	567	105	113	121	618	678	140	1488	722	286
tRNA-Arg-CCT-4_antisense	3	8	0	6	11	0	0	3	1	0	0	0	1	12	5	9	4	8
tRNA-Arg-TCG-1_wholecounts	0	0	0	0	0	0	0	0	0	0	0	0	0	0	0	0	0	0
tRNA-Arg-TCG-1_fiveprime	12777	10573	7260	12606	22519	16838	7520	3889	2990	1301	1523	1466	1750	11992	3482	3431	4551	6021
tRNA-Arg-TCG-1_threeprime	1543	1427	1975	3675	2342	2112	3851	3284	1336	529	610	368	11645	6798	4362	4532	1822	2017
tRNA-Arg-TCG-1_other	4520	2658	2939	1980	2193	1708	8899	9908	5689	891	1034	795	8324	5454	1498	11625	5972	1066
tRNA-Arg-TCG-1_antisense	2	0	0	3	0	0	2	1	0	0	3	0	0	3	0	1	0	2
tRNA-Arg-TCG-2_wholecounts	0	0	0	0	0	0	0	0	0	0	0	0	0	0	0	0	0	0
tRNA-Arg-TCG-2_fiveprime	4780	3488	2754	4663	8928	4896	3601	2368	1498	610	691	548	1013	4004	1535	2269	1738	1718
tRNA-Arg-TCG-2_threeprime	2340	2845	3539	5974	3433	2953	5190	6720	2302	898	952	667	14443	8505	6766	5017	3013	3416
tRNA-Arg-TCG-2_other	3301	1930	2713	2149	1390	1227	11125	7362	5275	880	921	833	7458	5865	1917	10494	3855	1328
tRNA-Arg-TCG-2_antisense	1	2	1	5	0	0	2	0	0	0	0	0	8	5	3	5	2	1
tRNA-Arg-TCG-3_wholecounts	0	0	0	0	0	0	0	0	0	0	0	0	0	0	0	0	0	0
tRNA-Arg-TCG-3_fiveprime	14092	12936	9474	14394	27332	16238	8245	5485	3565	1425	1849	1542	2292	10847	3848	4836	4893	5210
tRNA-Arg-TCG-3_threeprime	5120	5883	7166	11602	7741	7039	9087	10035	3371	1452	1749	1202	17182	14524	13795	8641	5479	9508
tRNA-Arg-TCG-3_other	3299	1929	2714	2157	1405	1229	11111	7358	5275	875	920	831	7447	5849	1921	10497	3853	1335
tRNA-Arg-TCG-3_antisense	2	2	0	3	2	3	0	0	0	0	0	0	0	7	2	3	2	0
tRNA-Arg-TCG-4_wholecounts	0	0	0	0	0	0	0	0	0	0	0	0	0	0	0	0	0	0
tRNA-Arg-TCG-4_fiveprime	3267	2878	2023	2941	5709	3985	1338	983	624	304	434	330	364	2227	727	939	956	1277
tRNA-Arg-TCG-4_threeprime	3940	4325	5112	8926	5723	5278	5601	6616	2069	1221	1481	918	6515	9508	9781	6487	3596	6441
tRNA-Arg-TCG-4_other	3299	1928	2714	2157	1405	1229	11111	7358	5275	875	920	831	7447	5847	1921	10497	3853	1335
tRNA-Arg-TCG-4_antisense	2	2	0	3	2	3	0	0	0	0	0	0	0	7	2	3	2	0
tRNA-Arg-TCT-1_wholecounts	0	0	0	1	2	1	0	0	0	0	0	0	1	1	0	0	0	2
tRNA-Arg-TCT-1_fiveprime	27326	18501	12929	15827	38573	26126	9928	8137	5134	2721	3391	2884	3572	13323	3257	9760	12549	9175
tRNA-Arg-TCT-1_threeprime	23919	20831	30325	48313	45467	40345	19703	36119	9953	7621	9320	3752	36597	23773	15193	32191	10321	11684
tRNA-Arg-TCT-1_other	777	374	409	676	566	231	3821	3032	1828	237	271	296	4142	2363	994	3130	927	648
tRNA-Arg-TCT-1_antisense	3	0	1	4	7	2	0	2	3	0	0	0	1	1	2	0	0	0
tRNA-Arg-TCT-2_wholecounts	1	0	0	2	0	0	1	0	0	0	0	0	0	0	0	0	0	0
tRNA-Arg-TCT-2_fiveprime	5675	4793	3451	5740	12521	6316	2983	2242	1554	685	862	801	1153	5476	1426	1988	2109	2475
tRNA-Arg-TCT-2_threeprime	3033	2169	3503	4765	5304	4335	1329	3187	867	627	795	301	2445	1840	1061	2390	1517	843
tRNA-Arg-TCT-2_other	1016	542	603	471	548	280	2657	2251	1394	212	229	222	2222	1428	467	2387	905	289
tRNA-Arg-TCT-2_antisense	0	0	0	0	3	3	0	0	0	0	0	0	0	0	1	0	0	0
tRNA-Arg-TCT-3_wholecounts	0	0	0	3	2	1	0	0	0	0	0	0	0	1	2	0	0	0
tRNA-Arg-TCT-3_fiveprime	5675	4793	3451	5740	12521	6316	2983	2242	1554	685	862	801	1153	5476	1426	1988	2109	2475
tRNA-Arg-TCT-3_threeprime	14142	10819	16951	22843	23864	20731	5513	12483	3736	3095	3714	1395	12219	7134	4229	10295	5037	3370
tRNA-Arg-TCT-3_other	1018	548	607	500	579	292	2656	2254	1397	212	234	223	2223	1437	469	2387	904	292
tRNA-Arg-TCT-3_antisense	0	3	0	1	0	0	0	1	0	0	0	0	0	0	2	0	0	0
tRNA-Arg-TCT-4_wholecounts	0	0	0	0	0	0	0	0	0	0	0	0	0	0	0	0	0	0
tRNA-Arg-TCT-4_fiveprime	233	139	107	147	231	139	294	82	73	32	29	35	96	256	87	175	107	126
tRNA-Arg-TCT-4_threeprime	5	7	13	11	7	6	7	8	0	0	0	0	6	9	4	7	0	5
tRNA-Arg-TCT-4_other	1	2	0	0	0	1	2	0	0	0	0	1	0	5	0	3	2	1
tRNA-Arg-TCT-4_antisense	0	0	0	0	0	0	0	0	0	0	0	0	0	0	0	0	0	0
tRNA-Arg-TCT-5_wholecounts	0	0	0	0	0	0	0	0	0	0	0	0	0	0	0	0	0	0
tRNA-Arg-TCT-5_fiveprime	5674	4793	3451	5740	12521	6316	2983	2242	1554	685	862	801	1154	5476	1426	1988	2109	2475
tRNA-Arg-TCT-5_threeprime	343	290	447	558	568	504	112	291	81	51	56	23	349	232	115	192	96	71
tRNA-Arg-TCT-5_other	132	78	61	62	129	46	101	116	58	21	11	18	114	93	27	105	56	23
tRNA-Arg-TCT-5_antisense	0	0	0	0	0	0	0	0	0	0	0	0	0	0	0	0	0	0
tRNA-Asn-GTT-1_wholecounts	0	0	0	0	0	0	0	0	0	0	0	0	0	0	1	0	0	0
tRNA-Asn-GTT-1_fiveprime	9	6	10	16	17	15	2	4	1	1	6	0	0	14	1	4	4	6
tRNA-Asn-GTT-1_threeprime	27	55	46	59	35	48	10	9	5	3	2	3	9	19	18	24	9	2
tRNA-Asn-GTT-1_other	1575	762	1008	919	659	593	5863	2935	2135	339	358	406	4485	3152	1291	4528	2609	1200
tRNA-Asn-GTT-1_antisense	0	2	3	1	3	0	8	0	3	0	0	0	1	9	0	2	1	1
tRNA-Asn-GTT-2_wholecounts	0	0	0	0	0	0	0	0	0	0	0	0	0	0	0	0	0	0
tRNA-Asn-GTT-2_fiveprime	8	7	2	1	1	4	28	11	11	0	0	3	10	10	14	13	17	6
tRNA-Asn-GTT-2_threeprime	253	420	375	758	414	330	263	354	153	43	71	46	328	624	387	247	196	187
tRNA-Asn-GTT-2_other	1357	734	892	899	556	423	5876	2902	2140	321	359	394	4492	3142	1273	4463	2499	1182
tRNA-Asn-GTT-2_antisense	0	1	1	0	0	0	4	0	2	0	0	0	1	10	0	2	0	1
tRNA-Asn-GTT-3_wholecounts	0	0	0	9	1	2	0	0	0	0	0	0	0	3	4	0	0	1
tRNA-Asn-GTT-3_fiveprime	1085	1964	1326	634	964	1357	634	481	350	143	185	113	355	504	232	582	282	219
tRNA-Asn-GTT-3_threeprime	80123	92408	114399	103690	113423	145849	26248	33426	12427	7044	7970	6694	36494	51159	44932	45571	29858	32596
tRNA-Asn-GTT-3_other	1596	811	1020	965	689	611	5907	2947	2153	338	371	411	4510	3201	1308	4560	2617	1218
tRNA-Asn-GTT-3_antisense	7	42	9	29	20	11	11	6	6	0	2	4	5	34	10	8	1	10
tRNA-Asn-GTT-4_wholecounts	0	0	0	0	0	0	0	0	0	0	0	0	0	0	0	0	0	0
tRNA-Asn-GTT-4_fiveprime	0	1	0	0	0	0	0	0	0	0	0	0	0	0	0	0	1	0
tRNA-Asn-GTT-4_threeprime	0	0	0	0	0	0	0	0	0	0	0	0	0	0	0	0	0	0
tRNA-Asn-GTT-4_other	1344	726	886	880	544	411	5795	2888	2112	321	350	388	4334	3072	1244	4428	2490	1162
tRNA-Asn-GTT-4_antisense	0	1	1	0	0	0	3	0	0	0	0	0	0	4	0	2	0	0
tRNA-Asp-GTC-1_wholecounts	194	820	172	10813	1469	1377	6	336	90	168	145	80	24	305	15	71	9	8
tRNA-Asp-GTC-1_fiveprime	41126	37189	62804	41806	58896	41931	18656	73586	17078	9662	11528	7351	18653	37384	26262	44270	36175	26437
tRNA-Asp-GTC-1_threeprime	59593	31724	55973	77883	69537	51848	56928	161939	50365	32632	39652	20914	219748	100109	90728	154503	97076	50389
tRNA-Asp-GTC-1_other	6359	3117	2750	11691	3510	3991	20714	12319	8346	2518	2445	2900	16147	26765	9175	19104	13974	11881
tRNA-Asp-GTC-1_antisense	9	5	7	13	5	2	3	7	0	0	2	0	4	7	5	7	4	6
tRNA-Asp-GTC-2_wholecounts	42	52	17	1350	176	193	0	46	10	15	24	21	9	65	6	19	2	1
tRNA-Asp-GTC-2_fiveprime	6426	4273	7474	8657	10947	6703	8975	16216	4935	2183	2821	2012	21516	20192	15699	18902	6790	11252
tRNA-Asp-GTC-2_threeprime	12959	6692	11425	19429	17426	14255	11489	30881	9574	6875	9292	4893	40458	23811	20687	34236	12563	14011
tRNA-Asp-GTC-2_other	2195	1314	1028	3785	1147	1201	4700	3946	2406	726	805	716	3940	5748	1682	5729	3207	2395
tRNA-Asp-GTC-2_antisense	0	0	4	4	1	2	5	0	0	0	5	0	3	4	0	1	2	0
tRNA-Asp-GTC-3_wholecounts	0	0	0	0	0	0	0	0	0	0	0	0	0	0	0	0	0	0
tRNA-Asp-GTC-3_fiveprime	1288	489	954	501	977	1156	771	1143	553	593	576	315	432	774	341	1493	1320	346
tRNA-Asp-GTC-3_threeprime	0	0	1	0	0	0	0	0	0	0	0	0	0	0	0	0	0	0
tRNA-Asp-GTC-3_other	25	6	6	42	4	5	4	24	12	6	4	3	7	13	6	45	49	11
tRNA-Asp-GTC-3_antisense	0	1	0	3	0	0	1	2	0	0	0	0	0	1	0	1	4	0
tRNA-Asp-GTC-4_wholecounts	0	0	0	0	0	0	0	0	0	0	0	0	0	0	0	0	0	0
tRNA-Asp-GTC-4_fiveprime	41116	37176	62764	41672	58876	41902	18654	73581	17076	9659	11527	7349	18652	37381	26262	44263	36174	26435
tRNA-Asp-GTC-4_threeprime	5	1	3	5	3	2	5	8	4	1	0	2	14	2	10	6	4	2
tRNA-Asp-GTC-4_other	6064	2912	2457	11461	3289	3826	19579	11645	7773	2406	2311	2741	15453	26042	8786	17925	13459	11627
tRNA-Asp-GTC-4_antisense	4	4	0	3	2	0	1	5	0	0	2	0	0	3	1	2	4	2
tRNA-Cys-GCA-1_wholecounts	0	0	0	2	0	0	0	0	0	0	0	0	0	0	0	0	0	1
tRNA-Cys-GCA-1_fiveprime	8876	5375	6257	8256	10489	8200	10356	14682	5261	1961	2858	2209	15460	22219	16768	19190	10229	15175
tRNA-Cys-GCA-1_threeprime	319	419	357	682	348	510	473	206	108	49	69	51	271	875	783	172	141	724
tRNA-Cys-GCA-1_other	588	245	323	389	466	329	783	941	426	125	175	158	597	820	184	1787	538	441
tRNA-Cys-GCA-1_antisense	0	0	1	0	0	0	0	0	0	0	1	0	0	0	0	0	0	1
tRNA-Cys-GCA-10_wholecounts	0	0	0	0	0	0	0	0	0	0	0	0	0	0	0	0	0	0
tRNA-Cys-GCA-10_fiveprime	4151	2035	3209	3286	4096	4281	2728	3657	1345	624	661	574	2982	5505	4711	6397	3274	5001
tRNA-Cys-GCA-10_threeprime	2	2	0	0	0	0	1	0	0	0	0	0	0	1	0	1	0	1
tRNA-Cys-GCA-10_other	583	236	321	337	449	317	769	894	407	121	165	156	548	729	177	1732	513	382
tRNA-Cys-GCA-10_antisense	0	0	0	0	0	0	0	0	0	0	0	0	0	0	0	0	1	0
tRNA-Cys-GCA-11_wholecounts	0	0	0	0	0	0	0	0	0	0	0	0	0	0	0	0	0	0
tRNA-Cys-GCA-11_fiveprime	995	455	406	349	896	465	400	682	308	130	155	78	93	218	85	1056	420	87
tRNA-Cys-GCA-11_threeprime	319	419	357	682	348	510	473	206	108	49	69	51	271	875	783	172	141	724
tRNA-Cys-GCA-11_other	489	164	269	264	372	258	659	801	362	113	153	138	506	631	154	1630	462	338
tRNA-Cys-GCA-11_antisense	0	0	0	0	0	0	0	0	0	0	0	0	0	0	0	0	1	0
tRNA-Cys-GCA-12_wholecounts	0	0	0	0	0	0	0	0	0	0	0	0	0	0	0	0	0	0
tRNA-Cys-GCA-12_fiveprime	4151	2036	3207	3287	4095	4281	2728	3655	1346	623	661	574	2982	5506	4710	6398	3275	5001
tRNA-Cys-GCA-12_threeprime	0	0	0	0	0	1	0	0	0	0	0	0	0	0	0	0	0	3
tRNA-Cys-GCA-12_other	88	66	50	57	63	48	111	92	45	4	11	17	42	95	21	100	50	40
tRNA-Cys-GCA-12_antisense	0	0	0	0	0	0	0	0	0	0	0	0	0	0	0	0	1	0
tRNA-Cys-GCA-13_wholecounts	0	0	0	0	0	0	0	0	0	0	0	0	0	0	0	0	0	0
tRNA-Cys-GCA-13_fiveprime	40	18	8	7	17	11	17	22	14	2	0	2	19	29	27	40	17	14
tRNA-Cys-GCA-13_threeprime	6	14	6	31	4	16	13	20	7	2	7	2	13	30	11	22	8	5
tRNA-Cys-GCA-13_other	76	65	43	39	53	41	101	70	42	2	8	13	34	77	19	90	39	23
tRNA-Cys-GCA-13_antisense	0	0	0	0	0	0	0	0	0	0	0	0	0	0	0	0	0	0
tRNA-Cys-GCA-14_wholecounts	0	0	0	0	0	0	0	0	0	0	0	0	0	0	0	0	0	0
tRNA-Cys-GCA-14_fiveprime	4149	2034	3209	3287	4098	4280	2725	3656	1342	624	661	574	2982	5506	4711	6395	3275	5001
tRNA-Cys-GCA-14_threeprime	1	4	0	17	2	6	9	18	7	1	4	1	8	28	5	21	6	3
tRNA-Cys-GCA-14_other	91	69	53	70	71	52	110	92	45	4	12	19	42	98	20	101	50	44
tRNA-Cys-GCA-14_antisense	0	0	0	0	0	0	0	0	0	0	0	0	0	0	0	0	1	0
tRNA-Cys-GCA-15_wholecounts	0	0	0	0	0	0	0	0	0	0	0	0	0	0	0	0	0	0
tRNA-Cys-GCA-15_fiveprime	181	85	180	771	177	156	206	233	86	68	51	47	220	936	259	412	345	770
tRNA-Cys-GCA-15_threeprime	3	7	1	11	3	4	9	17	7	3	4	1	7	23	6	17	5	5
tRNA-Cys-GCA-15_other	87	65	50	57	58	43	110	96	47	4	11	17	44	97	20	106	49	41
tRNA-Cys-GCA-15_antisense	0	0	0	0	0	0	0	0	0	0	0	0	0	0	0	0	0	0
tRNA-Cys-GCA-16_wholecounts	0	0	0	0	0	0	0	0	0	0	0	0	0	0	0	0	0	0
tRNA-Cys-GCA-16_fiveprime	22	14	17	37	49	29	20	26	15	1	3	5	29	55	39	29	16	37
tRNA-Cys-GCA-16_threeprime	319	419	357	682	348	510	473	206	108	49	69	51	271	875	783	172	141	724
tRNA-Cys-GCA-16_other	583	236	321	337	449	317	768	894	407	121	165	156	548	729	177	1732	512	382
tRNA-Cys-GCA-16_antisense	0	0	0	0	0	0	0	0	0	0	0	0	0	0	0	0	0	0
tRNA-Cys-GCA-17_wholecounts	0	0	0	0	0	0	0	0	0	0	0	0	0	0	0	0	0	0
tRNA-Cys-GCA-17_fiveprime	916	411	752	1189	831	815	634	910	310	160	160	147	711	1710	1192	1514	959	1510
tRNA-Cys-GCA-17_threeprime	319	419	357	682	348	510	473	206	108	49	69	51	271	875	783	172	141	724
tRNA-Cys-GCA-17_other	582	236	321	337	449	317	769	894	407	121	165	156	548	730	177	1732	512	382
tRNA-Cys-GCA-17_antisense	0	0	0	0	0	0	0	0	0	0	0	0	0	0	0	0	0	0
tRNA-Cys-GCA-18_wholecounts	0	0	0	0	0	0	0	0	0	0	0	0	0	0	0	0	0	0
tRNA-Cys-GCA-18_fiveprime	133	67	68	100	124	143	111	77	49	16	16	13	107	257	232	156	89	190
tRNA-Cys-GCA-18_threeprime	0	4	0	16	2	5	9	18	7	1	4	1	7	25	5	19	5	3
tRNA-Cys-GCA-18_other	19	37	20	30	43	35	13	3	10	2	7	1	0	22	4	13	4	11
tRNA-Cys-GCA-18_antisense	0	0	0	0	0	0	0	0	0	0	0	0	0	0	0	0	0	0
tRNA-Cys-GCA-19_wholecounts	0	0	0	0	0	0	0	0	0	0	0	0	0	0	0	0	0	0
tRNA-Cys-GCA-19_fiveprime	9	7	13	115	6	9	21	30	19	6	9	5	14	148	15	45	33	107
tRNA-Cys-GCA-19_threeprime	1	2	0	1	0	1	0	0	0	0	1	0	0	1	1	1	0	0
tRNA-Cys-GCA-19_other	119	32	49	78	57	35	248	237	97	50	59	93	116	294	74	1085	133	237
tRNA-Cys-GCA-19_antisense	0	0	0	0	0	0	0	0	0	0	0	0	0	0	0	0	0	0
tRNA-Cys-GCA-2_wholecounts	0	0	0	1	0	0	0	2	0	0	0	0	0	0	0	0	0	2
tRNA-Cys-GCA-2_fiveprime	8869	5374	6255	8253	10488	8204	10356	14680	5260	1962	2858	2209	15462	22221	16768	19189	10229	15176
tRNA-Cys-GCA-2_threeprime	2925	3015	3305	5514	3256	4341	4097	3050	1055	674	641	674	2324	6260	5214	2209	1532	5602
tRNA-Cys-GCA-2_other	591	247	325	392	469	329	782	942	430	125	175	159	598	825	184	1787	539	440
tRNA-Cys-GCA-2_antisense	0	0	1	0	0	0	0	0	0	0	1	0	0	0	0	0	0	1
tRNA-Cys-GCA-21_wholecounts	0	0	0	0	0	0	0	0	0	0	0	0	0	0	0	0	0	0
tRNA-Cys-GCA-21_fiveprime	0	0	0	2	0	1	0	0	0	0	0	0	0	1	1	0	0	1
tRNA-Cys-GCA-21_threeprime	319	419	357	682	348	510	473	206	108	49	69	51	271	875	783	172	141	724
tRNA-Cys-GCA-21_other	526	231	305	306	425	305	714	825	381	118	158	145	506	684	164	1660	478	353
tRNA-Cys-GCA-21_antisense	0	0	0	0	0	0	0	0	0	0	0	0	0	0	0	0	0	0
tRNA-Cys-GCA-24_wholecounts	0	0	0	0	0	0	0	0	0	0	0	0	0	0	0	0	0	0
tRNA-Cys-GCA-24_fiveprime	4150	2034	3207	3285	4097	4282	2729	3656	1346	624	661	574	2982	5505	4710	6396	3277	5000
tRNA-Cys-GCA-24_threeprime	1	0	0	0	0	0	0	0	0	0	0	0	1	0	0	0	0	0
tRNA-Cys-GCA-24_other	79	27	31	45	34	20	109	94	39	4	8	19	42	90	19	96	49	42
tRNA-Cys-GCA-24_antisense	0	0	0	0	0	0	0	0	0	0	0	0	0	0	0	0	1	0
tRNA-Cys-GCA-25_wholecounts	0	0	0	0	0	0	0	0	0	0	0	0	0	0	0	0	0	0
tRNA-Cys-GCA-25_fiveprime	982	454	402	345	889	445	398	676	305	128	154	77	90	212	84	1060	415	81
tRNA-Cys-GCA-25_threeprime	0	4	1	17	2	5	9	18	7	1	4	1	7	27	4	20	5	3
tRNA-Cys-GCA-25_other	5	30	14	6	18	15	1	0	9	0	3	0	0	4	0	3	1	0
tRNA-Cys-GCA-25_antisense	0	0	0	0	0	0	0	0	0	0	0	0	0	0	0	0	0	0
tRNA-Cys-GCA-3_wholecounts	4	2	7	29	5	5	1	0	0	0	0	0	0	10	0	7	0	2
tRNA-Cys-GCA-3_fiveprime	8868	5376	6256	8251	10489	8200	10353	14685	5258	1963	2861	2210	15461	22220	16769	19201	10230	15172
tRNA-Cys-GCA-3_threeprime	10461	14687	12206	23541	14298	17683	17529	10677	4240	1997	2556	2779	9983	32452	25947	6560	4494	25336
tRNA-Cys-GCA-3_other	580	321	337	414	494	335	1026	1504	740	229	353	297	730	1508	301	4304	874	558
tRNA-Cys-GCA-3_antisense	0	0	1	0	0	0	0	0	0	0	2	0	0	0	1	0	0	1
tRNA-Cys-GCA-4_wholecounts	0	0	0	0	0	0	0	0	0	0	0	0	0	0	0	0	0	0
tRNA-Cys-GCA-4_fiveprime	4152	2035	3208	3285	4098	4283	2727	3660	1343	624	661	574	2982	5505	4709	6392	3275	5001
tRNA-Cys-GCA-4_threeprime	319	419	357	682	348	510	473	206	108	49	69	51	271	875	783	172	141	724
tRNA-Cys-GCA-4_other	583	236	321	337	449	317	769	894	407	121	165	156	548	727	177	1731	513	381
tRNA-Cys-GCA-4_antisense	0	0	0	0	0	0	0	0	0	0	0	0	0	0	0	0	1	0
tRNA-Cys-GCA-5_wholecounts	6	0	1	4	3	1	0	1	0	0	0	0	0	0	0	0	0	0
tRNA-Cys-GCA-5_fiveprime	4150	2036	3208	3286	4097	4282	2728	3658	1345	625	661	574	2982	5505	4711	6395	3276	5001
tRNA-Cys-GCA-5_threeprime	2925	3015	3305	5515	3256	4341	4097	3050	1055	674	641	674	2324	6260	5214	2209	1532	5602
tRNA-Cys-GCA-5_other	585	238	322	340	451	317	769	894	411	121	165	156	548	730	177	1732	513	382
tRNA-Cys-GCA-5_antisense	0	0	0	0	0	0	0	0	0	0	0	0	0	0	0	0	1	0
tRNA-Cys-GCA-6_wholecounts	0	0	0	0	0	0	0	0	0	0	0	0	0	0	0	0	0	0
tRNA-Cys-GCA-6_fiveprime	4153	2034	3208	3286	4096	4282	2728	3657	1348	623	661	574	2982	5505	4710	6396	3275	5001
tRNA-Cys-GCA-6_threeprime	1	4	0	1	0	1	2	0	0	0	1	0	0	4	4	1	0	2
tRNA-Cys-GCA-6_other	581	236	321	337	449	317	768	894	407	121	165	156	548	730	177	1732	513	381
tRNA-Cys-GCA-6_antisense	0	0	0	0	0	0	0	0	0	0	0	0	0	0	0	0	1	0
tRNA-Cys-GCA-7_wholecounts	0	0	0	0	0	0	0	0	0	0	0	0	0	0	0	0	0	0
tRNA-Cys-GCA-7_fiveprime	4154	2037	3208	3286	4096	4280	2727	3656	1345	625	661	574	2982	5506	4711	6397	3273	5001
tRNA-Cys-GCA-7_threeprime	10461	14687	12206	23540	14297	17682	17529	10677	4240	1997	2556	2779	9983	32451	25947	6560	4494	25336
tRNA-Cys-GCA-7_other	574	312	334	363	476	323	1010	1456	720	225	342	295	680	1416	294	4250	848	499
tRNA-Cys-GCA-7_antisense	0	0	0	0	0	0	0	0	0	0	0	0	0	0	1	0	1	0
tRNA-Cys-GCA-8_wholecounts	0	0	0	0	0	0	0	0	0	0	0	0	0	0	0	0	0	0
tRNA-Cys-GCA-8_fiveprime	119	70	114	715	104	95	165	202	68	35	38	35	235	821	221	320	259	637
tRNA-Cys-GCA-8_threeprime	24	6	7	23	27	26	9	13	4	3	7	2	19	28	12	15	10	11
tRNA-Cys-GCA-8_other	574	312	334	363	476	324	1010	1456	720	225	342	295	680	1417	293	4250	847	498
tRNA-Cys-GCA-8_antisense	0	0	0	0	0	0	0	0	0	0	0	0	0	0	0	0	0	0
tRNA-Cys-GCA-9_wholecounts	0	0	0	0	0	0	0	0	0	0	0	0	0	0	0	0	0	0
tRNA-Cys-GCA-9_fiveprime	4151	2036	3207	3286	4097	4281	2726	3655	1345	624	661	574	2982	5504	4709	6398	3274	5000
tRNA-Cys-GCA-9_threeprime	219	298	253	507	223	325	168	110	55	19	37	27	148	327	330	92	84	229
tRNA-Cys-GCA-9_other	119	32	49	78	57	35	249	237	97	50	59	93	116	294	74	1086	134	237
tRNA-Cys-GCA-9_antisense	0	0	0	0	0	0	0	0	0	0	0	0	0	0	0	0	1	0
tRNA-Gln-CTG-1_wholecounts	0	0	0	0	1	0	0	0	0	0	0	0	0	0	0	0	0	0
tRNA-Gln-CTG-1_fiveprime	20648	6236	10545	15277	18551	22573	9005	5365	2789	2273	2771	2855	5389	23924	18712	9710	10314	18411
tRNA-Gln-CTG-1_threeprime	289	530	370	2452	414	294	1085	767	430	129	122	187	578	1190	576	676	430	555
tRNA-Gln-CTG-1_other	5708	13175	6587	6804	5196	4376	10369	4141	3670	927	858	1009	4230	7215	3789	6182	3033	2532
tRNA-Gln-CTG-1_antisense	1	0	0	2	1	2	2	1	0	1	0	0	0	0	1	4	5	1
tRNA-Gln-CTG-2_wholecounts	44	23	7	593	165	112	1	9	6	6	8	12	3	213	20	27	2	119
tRNA-Gln-CTG-2_fiveprime	20649	6236	10547	15281	18554	22575	9008	5369	2790	2273	2772	2858	5390	23938	18718	9711	10317	18417
tRNA-Gln-CTG-2_threeprime	143189	123634	130926	249949	187487	225743	66542	80110	27819	23798	32962	23587	65586	137195	102827	83930	75220	99460
tRNA-Gln-CTG-2_other	9879	16052	9431	9006	6726	5702	32028	17443	13335	2292	2199	2610	21895	21372	9037	24497	14987	6775
tRNA-Gln-CTG-2_antisense	3	2	1	5	2	4	2	3	0	1	4	0	0	3	1	4	0	1
tRNA-Gln-CTG-3_wholecounts	16	2	3	45	48	28	0	1	2	1	6	4	0	31	7	13	1	25
tRNA-Gln-CTG-3_fiveprime	20649	6236	10547	15281	18554	22575	9008	5369	2790	2273	2772	2858	5390	23938	18718	9711	10317	18417
tRNA-Gln-CTG-3_threeprime	23627	17918	20347	40745	25195	30584	16859	15243	6055	4521	4785	4456	16842	33250	27617	16376	19005	23198
tRNA-Gln-CTG-3_other	9879	16052	9431	9006	6725	5702	32028	17443	13335	2292	2199	2610	21895	21372	9037	24497	14992	6775
tRNA-Gln-CTG-3_antisense	3	2	1	5	1	4	2	3	0	1	4	0	0	3	1	4	5	1
tRNA-Gln-CTG-4_wholecounts	0	0	2	37	10	7	0	0	0	0	0	0	0	1	0	0	0	0
tRNA-Gln-CTG-4_fiveprime	1155	964	1046	1432	1241	1348	182	200	148	88	94	89	34	259	89	291	175	142
tRNA-Gln-CTG-4_threeprime	23477	17782	20188	40429	24819	30281	16848	15217	6050	4502	4766	4444	16821	33216	27600	16347	18984	23193
tRNA-Gln-CTG-4_other	4210	2903	2872	2296	1554	1354	21853	13294	9727	1377	1349	1613	17783	14387	5315	18440	12014	4190
tRNA-Gln-CTG-4_antisense	2	2	1	2	0	2	0	3	0	0	4	0	0	3	0	1	5	0
tRNA-Gln-CTG-5_wholecounts	0	0	0	0	0	0	0	0	0	0	0	0	0	0	0	0	0	0
tRNA-Gln-CTG-5_fiveprime	492	246	253	202	366	460	131	105	85	51	43	40	41	224	101	174	94	122
tRNA-Gln-CTG-5_threeprime	3209	994	2050	1208	2765	3616	912	672	425	529	631	777	836	2345	2426	1275	1734	3006
tRNA-Gln-CTG-5_other	8653	15173	8568	6754	5800	4975	28213	15624	11947	1920	1860	2194	19091	17801	7565	21252	13523	5328
tRNA-Gln-CTG-5_antisense	2	2	1	2	0	2	0	3	0	0	4	0	0	3	0	0	0	0
tRNA-Gln-TTG-1_wholecounts	50	25	31	190	110	86	3	7	4	5	7	10	1	44	19	21	1	41
tRNA-Gln-TTG-1_fiveprime	2891	1035	1719	2197	2382	2661	1723	1600	672	486	489	467	1866	3412	3517	2274	2746	2497
tRNA-Gln-TTG-1_threeprime	26838	22295	25172	49432	30073	36971	17312	16639	6486	4914	5318	4729	17001	34587	28503	17934	19313	24058
tRNA-Gln-TTG-1_other	5264	3434	3512	3222	2193	1890	24732	15024	10643	1636	1576	1931	19243	16655	7703	20792	13123	5669
tRNA-Gln-TTG-1_antisense	4	3	2	3	1	3	3	1	0	1	4	0	0	4	0	5	5	0
tRNA-Gln-TTG-2_wholecounts	6	4	7	8	22	8	0	0	0	2	0	0	0	5	1	2	0	3
tRNA-Gln-TTG-2_fiveprime	2886	1033	1718	2186	2377	2657	1718	1597	670	486	489	463	1865	3391	3512	2267	2749	2477
tRNA-Gln-TTG-2_threeprime	815	925	845	2924	968	935	1158	846	482	150	139	188	634	1367	901	808	557	641
tRNA-Gln-TTG-2_other	1036	503	561	824	608	488	1728	1148	781	214	182	234	1014	1249	712	1894	996	621
tRNA-Gln-TTG-2_antisense	1	1	0	0	1	0	3	0	0	1	0	0	0	1	0	4	5	0
tRNA-Gln-TTG-3_wholecounts	58	27	26	204	149	106	3	8	6	9	14	19	0	106	26	31	1	62
tRNA-Gln-TTG-3_fiveprime	1830	703	1303	1606	1557	1641	1423	1392	604	373	395	321	2131	2384	2923	2214	2328	1661
tRNA-Gln-TTG-3_threeprime	26833	22296	25171	49422	30075	36966	17318	16643	6484	4916	5315	4726	16996	34570	28504	17931	19313	24057
tRNA-Gln-TTG-3_other	5264	3434	3512	3222	2193	1890	24732	15024	10644	1636	1576	1931	19243	16655	7703	20792	13123	5669
tRNA-Gln-TTG-3_antisense	4	3	2	3	1	3	3	1	0	1	4	0	0	4	0	5	5	0
tRNA-Gln-TTG-4_wholecounts	0	0	0	0	0	0	0	0	0	0	0	0	0	0	0	0	0	1
tRNA-Gln-TTG-4_fiveprime	2	0	2	3	2	1	2	1	1	0	3	2	2	6	1	1	0	1
tRNA-Gln-TTG-4_threeprime	1	0	0	0	0	0	0	0	0	0	0	0	2	1	3	0	0	0
tRNA-Gln-TTG-4_other	5	2	9	3	7	0	22	12	7	3	0	1	3	8	4	21	9	6
tRNA-Gln-TTG-4_antisense	0	0	0	0	0	0	0	0	0	0	0	0	0	0	0	0	0	0
tRNA-Gln-TTG-5_wholecounts	0	0	0	0	0	0	0	0	0	0	0	0	0	0	0	0	0	0
tRNA-Gln-TTG-5_fiveprime	1120	249	654	759	692	1003	413	505	223	211	219	171	554	758	701	813	1253	656
tRNA-Gln-TTG-5_threeprime	202	450	255	1698	278	166	1018	673	408	90	90	131	498	935	499	602	353	412
tRNA-Gln-TTG-5_other	1027	498	559	820	604	486	1702	1147	771	212	180	232	1004	1234	696	1888	989	614
tRNA-Gln-TTG-5_antisense	1	1	0	0	1	0	3	0	0	1	0	0	0	1	0	4	5	0
tRNA-Glu-CTC-1_wholecounts	16	2	7	329	97	65	1	5	6	11	15	2	12	37	4	9	0	16
tRNA-Glu-CTC-1_fiveprime	304062	148401	265439	272190	467866	341545	193811	457480	202822	190588	245248	106305	555067	345179	309559	539944	285820	211557
tRNA-Glu-CTC-1_threeprime	15650	10108	13882	19444	25854	20086	9962	18387	5284	2894	3457	2564	21830	19797	17398	20167	10269	14194
tRNA-Glu-CTC-1_other	6477	9821	8003	47857	6654	5122	5320	9583	5188	3720	3626	2138	7699	11587	1271	20543	5965	4712
tRNA-Glu-CTC-1_antisense	32	50	35	82	72	42	19	29	8	6	1	0	4	28	11	28	19	16
tRNA-Glu-CTC-2_wholecounts	0	0	0	1	0	0	0	0	0	0	0	0	0	0	0	0	0	0
tRNA-Glu-CTC-2_fiveprime	835	475	839	949	909	718	1211	2304	867	435	429	254	2494	1199	1410	2188	1095	727
tRNA-Glu-CTC-2_threeprime	10	9	17	123	14	11	20	26	17	11	9	4	29	45	19	23	11	27
tRNA-Glu-CTC-2_other	13	9	9	27	11	9	14	7	5	6	1	1	5	18	4	23	11	4
tRNA-Glu-CTC-2_antisense	4	1	3	1	5	6	5	2	1	5	0	0	1	1	0	2	3	0
tRNA-Glu-CTC-5_wholecounts	0	0	0	0	0	0	0	0	0	0	0	0	0	0	0	0	0	0
tRNA-Glu-CTC-5_fiveprime	402	200	258	316	410	334	175	253	114	83	78	65	200	224	89	338	213	122
tRNA-Glu-CTC-5_threeprime	0	0	0	0	0	0	0	0	0	0	0	0	0	0	0	0	0	0
tRNA-Glu-CTC-5_other	3	0	2	0	2	0	1	0	1	5	0	0	1	0	0	1	3	0
tRNA-Glu-CTC-5_antisense	3	0	2	0	2	0	1	0	1	5	0	0	1	0	0	1	3	0
tRNA-Glu-TTC-1_wholecounts	49	260	103	2409	483	552	8	114	25	31	41	27	36	245	23	42	0	46
tRNA-Glu-TTC-1_fiveprime	46195	20336	39675	32138	47071	44597	46047	65327	28693	19626	22791	14024	125694	67360	64262	98422	91661	40699
tRNA-Glu-TTC-1_threeprime	14119	20210	22712	45859	23535	20856	47728	53639	18498	6904	8657	7725	109972	90921	97416	56236	16922	51175
tRNA-Glu-TTC-1_other	1032	569	903	6062	486	397	2161	2445	1429	526	561	436	2931	2940	288	4442	2056	1211
tRNA-Glu-TTC-1_antisense	4	1	0	7	2	3	3	4	1	0	0	0	1	6	2	14	7	2
tRNA-Glu-TTC-2_wholecounts	167	347	137	2631	721	1071	8	100	38	38	45	46	28	235	37	36	3	48
tRNA-Glu-TTC-2_fiveprime	31673	13807	28011	22302	31634	31196	29873	40799	17895	11742	13414	8181	82231	41266	37261	59649	43786	24857
tRNA-Glu-TTC-2_threeprime	10060	10379	13202	22983	14282	12959	21746	26399	8801	3700	4578	4275	51106	40932	42670	29028	10581	25455
tRNA-Glu-TTC-2_other	1030	569	903	6062	486	396	2160	2443	1429	526	561	436	2931	2940	287	4440	2051	1212
tRNA-Glu-TTC-2_antisense	2	1	0	7	2	2	2	2	1	0	0	0	1	6	1	12	2	3
tRNA-Glu-TTC-3_wholecounts	0	0	0	0	0	0	0	0	0	0	0	0	0	0	0	0	0	0
tRNA-Glu-TTC-3_fiveprime	364	336	494	664	589	395	350	820	272	117	199	100	471	714	527	606	302	290
tRNA-Glu-TTC-3_threeprime	15587	10091	13845	19250	25632	20039	9962	18336	5275	2871	3397	2555	21829	19770	17399	20082	10235	14193
tRNA-Glu-TTC-3_other	51	110	107	262	86	68	47	153	70	35	34	25	58	93	35	204	132	49
tRNA-Glu-TTC-3_antisense	0	1	0	1	0	0	0	0	0	0	0	0	0	1	0	0	0	0
tRNA-Gly-ACC-1_wholecounts	0	0	0	0	0	0	0	0	0	0	0	0	0	0	0	0	0	0
tRNA-Gly-ACC-1_fiveprime	701	296	299	129	463	502	181	203	212	42	56	46	85	104	61	308	151	50
tRNA-Gly-ACC-1_threeprime	8586	7401	10021	19541	11629	11349	13333	15016	4692	2023	2477	2522	19380	22414	28877	16827	6140	19021
tRNA-Gly-ACC-1_other	83	53	89	64	39	34	513	657	349	36	57	62	724	368	96	1023	234	63
tRNA-Gly-ACC-1_antisense	0	1	0	0	1	0	0	0	0	0	0	0	0	1	0	1	0	0
tRNA-Gly-CCC-1_wholecounts	3	5	3	24	31	23	0	3	0	2	1	5	0	12	1	0	0	5
tRNA-Gly-CCC-1_fiveprime	247505	154150	197939	254508	307814	283136	101267	255042	84343	79488	129862	67680	165553	166768	153151	280591	392948	115355
tRNA-Gly-CCC-1_threeprime	23569	10328	15731	28972	34070	34269	9064	9493	3535	3544	4809	4267	9449	20167	15406	11538	6640	16365
tRNA-Gly-CCC-1_other	827	1662	744	7151	898	827	666	930	483	270	327	245	413	1810	177	1682	739	742
tRNA-Gly-CCC-1_antisense	3	0	5	4	5	4	4	0	0	1	2	0	1	5	1	1	1	0
tRNA-Gly-CCC-2_wholecounts	1	0	1	0	2	0	0	0	0	0	0	0	0	0	0	0	0	0
tRNA-Gly-CCC-2_fiveprime	129	88	99	139	205	136	164	155	75	68	68	71	279	500	334	306	153	352
tRNA-Gly-CCC-2_threeprime	150	139	184	944	262	203	177	427	147	93	109	65	363	363	298	348	228	242
tRNA-Gly-CCC-2_other	460	186	151	890	141	181	582	677	473	187	211	252	544	1451	135	1662	615	652
tRNA-Gly-CCC-2_antisense	0	0	0	2	0	0	0	0	0	0	0	0	0	0	0	0	0	0
tRNA-Gly-CCC-3_wholecounts	2	0	1	0	2	0	0	0	0	0	0	0	0	0	0	0	0	0
tRNA-Gly-CCC-3_fiveprime	186	121	153	295	281	186	290	391	161	139	231	144	500	818	561	549	349	595
tRNA-Gly-CCC-3_threeprime	149	145	190	937	269	209	173	423	144	91	111	65	366	363	300	352	224	239
tRNA-Gly-CCC-3_other	460	186	151	890	141	181	582	677	473	187	211	252	544	1452	135	1664	615	652
tRNA-Gly-CCC-3_antisense	0	0	0	2	0	0	0	0	0	0	0	0	0	0	0	0	0	0
tRNA-Gly-CCC-4_wholecounts	0	0	0	0	0	0	0	0	0	0	0	0	0	0	0	0	0	0
tRNA-Gly-CCC-4_fiveprime	186	121	153	295	281	186	290	391	161	139	231	144	501	816	561	549	349	595
tRNA-Gly-CCC-4_threeprime	126	132	163	910	230	162	115	312	113	79	89	54	235	202	172	241	183	116
tRNA-Gly-CCC-4_other	459	186	151	886	141	181	582	676	473	187	211	252	544	1450	135	1659	614	652
tRNA-Gly-CCC-4_antisense	0	0	0	0	0	0	0	0	0	0	0	0	0	0	0	0	0	0
tRNA-Gly-GCC-1_wholecounts	8	3	7	43	27	14	0	0	1	5	0	3	1	17	0	3	1	4
tRNA-Gly-GCC-1_fiveprime	27654	17304	26170	28403	31490	26340	32295	44978	19759	16429	21065	11769	71315	64598	48729	62540	33420	44359
tRNA-Gly-GCC-1_threeprime	2045	1491	1942	2630	2917	3113	2175	2652	865	601	684	663	3173	6035	5942	1954	1423	6574
tRNA-Gly-GCC-1_other	6261	3782	4560	29169	3485	3034	9281	27621	11405	4108	4177	3446	15672	24975	1524	25301	12867	10138
tRNA-Gly-GCC-1_antisense	2	0	0	1	4	1	0	0	0	0	2	0	0	0	1	2	1	0
tRNA-Gly-GCC-2_wholecounts	77	86	49	784	348	226	9	63	16	51	35	51	21	152	8	59	5	70
tRNA-Gly-GCC-2_fiveprime	295174	198013	293194	273250	381233	304330	357736	488092	193964	152969	225472	123136	685218	538257	483070	576895	326807	358995
tRNA-Gly-GCC-2_threeprime	22218	18218	25618	36664	36264	32922	34421	63026	19273	12053	16272	10007	66290	60003	56521	43571	21723	52644
tRNA-Gly-GCC-2_other	6262	3784	4561	29172	3489	3035	9282	27623	11407	4112	4178	3448	15677	24980	1529	25303	12869	10140
tRNA-Gly-GCC-2_antisense	3	1	1	4	8	2	1	3	2	4	3	2	5	5	6	3	1	2
tRNA-Gly-GCC-3_wholecounts	2	0	0	0	0	2	0	0	0	0	0	0	0	0	0	0	0	0
tRNA-Gly-GCC-3_fiveprime	295173	198013	293194	273250	381232	304330	357736	488091	193964	152969	225472	123135	685218	538255	483070	576892	326808	358994
tRNA-Gly-GCC-3_threeprime	46	67	63	417	91	61	48	163	63	37	33	25	105	85	57	94	82	79
tRNA-Gly-GCC-3_other	6248	3776	4555	29164	3474	3027	9264	27563	11392	4103	4176	3440	15645	24944	1515	25176	12834	10114
tRNA-Gly-GCC-3_antisense	3	1	1	4	5	2	1	3	2	4	3	2	5	5	5	3	1	2
tRNA-Gly-GCC-4_wholecounts	72	98	56	891	360	271	6	34	10	21	22	33	19	153	15	55	1	81
tRNA-Gly-GCC-4_fiveprime	295173	198013	293194	273250	381233	304329	357736	488092	193964	152969	225472	123136	685219	538255	483070	576893	326808	358995
tRNA-Gly-GCC-4_threeprime	29852	25673	34176	47977	47210	45285	41134	57492	16827	7446	9682	8905	58335	81206	77007	39000	18523	75098
tRNA-Gly-GCC-4_other	6261	3784	4561	29174	3494	3038	9283	27622	11405	4112	4180	3450	15673	24987	1528	25303	12869	10142
tRNA-Gly-GCC-4_antisense	3	1	1	5	8	2	1	3	2	4	3	2	5	5	6	3	1	2
tRNA-Gly-TCC-1_wholecounts	152	145	141	396	303	287	6	128	28	42	53	35	4	121	31	79	22	29
tRNA-Gly-TCC-1_fiveprime	26696	23126	30383	25077	31619	24659	36527	73064	21181	15037	23281	18348	24273	55788	42573	46662	52655	67785
tRNA-Gly-TCC-1_threeprime	3359	2614	3203	13069	4291	3977	7036	5144	1846	1443	1487	1495	4629	12790	11838	5707	4638	13684
tRNA-Gly-TCC-1_other	444	329	443	4286	285	241	1726	1794	747	516	584	570	795	4596	815	2619	1915	3372
tRNA-Gly-TCC-1_antisense	5	5	0	2	3	1	0	0	0	0	0	1	1	5	1	6	1	1
tRNA-His-GTG-1_wholecounts	0	0	0	0	0	0	0	0	0	0	0	0	0	0	0	0	0	0
tRNA-His-GTG-1_fiveprime	290	142	320	313	325	296	443	726	446	209	205	116	2176	722	450	1323	888	231
tRNA-His-GTG-1_threeprime	112	63	79	53	92	66	69	107	31	35	19	22	135	154	115	146	218	71
tRNA-His-GTG-1_other	159	45	137	572	68	62	168	257	153	86	112	41	416	340	23	631	289	124
tRNA-His-GTG-1_antisense	0	0	0	0	1	0	0	0	0	0	0	0	0	0	0	5	1	0
tRNA-His-GTG-2_wholecounts	39	62	30	155	91	145	3	24	4	13	9	5	44	43	16	35	12	19
tRNA-His-GTG-2_fiveprime	60894	46338	89565	89291	105417	56092	73104	164770	56036	33475	36855	20672	203932	134449	164300	190299	137091	67893
tRNA-His-GTG-2_threeprime	293399	176610	269061	267303	369743	355130	178054	284556	98558	62984	68006	49093	447054	281822	288103	275262	433777	169202
tRNA-His-GTG-2_other	1549	1038	1797	13044	1133	744	2466	4378	2149	1459	1259	709	4521	6992	1042	7060	3874	3017
tRNA-His-GTG-2_antisense	11	13	5	14	15	14	8	5	1	0	0	2	8	25	15	14	7	7
tRNA-His-GTG-3_wholecounts	0	0	0	0	0	0	0	0	0	0	0	0	0	0	0	0	0	0
tRNA-His-GTG-3_fiveprime	98	72	121	85	115	44	118	216	89	24	28	18	263	187	224	199	117	84
tRNA-His-GTG-3_threeprime	293391	176607	269053	266993	369722	355121	178054	284551	98555	62971	67999	49090	447050	281798	288102	275245	433773	169189
tRNA-His-GTG-3_other	589	267	317	516	285	176	1037	1270	653	117	111	139	805	937	394	1634	842	244
tRNA-His-GTG-3_antisense	6	11	5	12	14	14	6	4	1	0	0	1	7	20	12	10	6	7
tRNA-Ile-AAT-1_wholecounts	0	0	0	0	0	0	0	0	0	0	0	0	0	0	0	0	0	1
tRNA-Ile-AAT-1_fiveprime	562	629	584	632	628	639	297	356	198	115	129	75	112	537	296	355	263	275
tRNA-Ile-AAT-1_threeprime	6260	5906	6878	12975	10401	10832	2576	3459	1132	720	814	572	3168	4408	4255	2516	3027	3194
tRNA-Ile-AAT-1_other	640	500	502	455	290	270	1054	1331	595	203	195	155	577	616	668	1109	1026	333
tRNA-Ile-AAT-1_antisense	3	2	0	6	1	2	1	2	0	0	0	0	2	10	2	0	2	2
tRNA-Ile-AAT-2_wholecounts	0	0	0	0	0	0	0	0	0	0	0	0	0	0	0	0	0	0
tRNA-Ile-AAT-2_fiveprime	568	628	585	640	630	647	299	355	194	113	127	75	114	537	298	354	269	275
tRNA-Ile-AAT-2_threeprime	1	2	0	0	4	4	0	1	0	0	0	0	1	0	0	0	0	0
tRNA-Ile-AAT-2_other	2	0	0	2	1	0	2	0	1	0	0	0	0	4	0	0	0	0
tRNA-Ile-AAT-2_antisense	0	0	0	0	0	0	0	0	0	0	0	0	0	0	0	0	0	0
tRNA-Ile-AAT-3_wholecounts	0	0	0	0	0	0	0	0	0	0	0	0	0	0	0	0	0	0
tRNA-Ile-AAT-3_fiveprime	449	403	403	175	326	372	200	278	160	65	66	12	75	76	49	279	211	27
tRNA-Ile-AAT-3_threeprime	6262	5913	6880	12973	10399	10833	2579	3459	1130	719	813	570	3170	4407	4255	2517	3028	3196
tRNA-Ile-AAT-3_other	639	500	502	453	290	270	1049	1330	594	202	194	155	577	613	668	1108	1022	333
tRNA-Ile-AAT-3_antisense	3	2	0	6	1	2	1	2	0	0	0	0	2	10	2	0	2	2
tRNA-Ile-AAT-4_wholecounts	0	0	0	0	0	0	0	0	0	0	0	0	0	0	0	0	0	0
tRNA-Ile-AAT-4_fiveprime	568	628	585	640	630	647	299	355	194	113	127	75	114	537	298	354	269	275
tRNA-Ile-AAT-4_threeprime	0	0	0	1	0	0	0	0	0	0	0	0	0	0	0	0	0	0
tRNA-Ile-AAT-4_other	1	0	0	2	1	0	1	0	1	0	0	0	0	3	0	3	0	0
tRNA-Ile-AAT-4_antisense	0	0	0	0	0	0	0	0	0	0	0	0	0	0	0	0	0	0
tRNA-Ile-TAT-1_wholecounts	0	0	0	0	0	0	0	0	0	0	0	0	0	0	0	0	0	0
tRNA-Ile-TAT-1_fiveprime	444	1034	651	295	396	537	123	273	124	41	32	34	47	103	76	204	168	67
tRNA-Ile-TAT-1_threeprime	875	678	687	1042	1186	1288	315	289	145	105	118	111	172	757	519	275	293	605
tRNA-Ile-TAT-1_other	137	81	99	95	68	43	774	411	327	29	61	18	483	302	96	683	176	55
tRNA-Ile-TAT-1_antisense	0	0	0	0	1	0	0	0	2	0	0	0	0	0	0	0	3	1
tRNA-Ile-TAT-2_wholecounts	0	0	0	0	0	0	0	0	0	0	0	0	0	0	0	0	0	0
tRNA-Ile-TAT-2_fiveprime	444	1034	651	295	396	537	123	273	124	41	32	34	47	103	76	204	168	67
tRNA-Ile-TAT-2_threeprime	18482	15099	14779	21809	26970	28728	6354	5803	2426	1785	1997	1925	4002	16574	13142	6532	5891	13733
tRNA-Ile-TAT-2_other	188	106	125	112	124	84	794	440	333	41	71	20	488	326	99	705	198	68
tRNA-Ile-TAT-2_antisense	0	0	0	0	1	0	0	0	2	0	0	0	0	1	1	0	3	0
tRNA-Ile-TAT-3_wholecounts	0	0	0	0	0	0	0	0	0	0	0	0	0	0	0	0	0	0
tRNA-Ile-TAT-3_fiveprime	6	4	1	0	0	2	7	5	8	0	0	2	2	4	0	6	1	0
tRNA-Ile-TAT-3_threeprime	3	3	3	3	2	0	12	4	4	0	0	0	12	6	4	8	4	2
tRNA-Ile-TAT-3_other	52	18	40	81	37	32	257	87	84	18	18	14	210	233	173	130	93	115
tRNA-Ile-TAT-3_antisense	0	0	0	0	1	0	0	0	0	0	0	0	0	1	0	0	0	0
tRNA-Leu-AAG-1_wholecounts	0	0	0	1	1	2	0	0	0	0	0	1	0	13	2	1	0	6
tRNA-Leu-AAG-1_fiveprime	937	898	1147	1272	1001	812	4978	2040	1857	282	334	341	6682	4423	3290	3258	1750	1531
tRNA-Leu-AAG-1_threeprime	25483	22837	30276	40822	39990	40373	29196	46982	14849	8934	10530	5635	88358	38526	37210	56602	21684	23350
tRNA-Leu-AAG-1_other	125	39	64	53	139	74	92	106	19	31	27	44	40	127	64	96	86	102
tRNA-Leu-AAG-1_antisense	4	2	5	3	3	2	4	1	0	0	0	0	4	5	3	2	7	1
tRNA-Leu-AAG-2_wholecounts	0	0	0	1	1	0	0	0	0	0	0	0	0	0	0	0	0	0
tRNA-Leu-AAG-2_fiveprime	100	80	83	99	101	67	230	114	84	29	16	14	348	291	199	182	124	98
tRNA-Leu-AAG-2_threeprime	25482	22836	30275	40822	39990	40375	29193	46981	14847	8934	10530	5636	88359	38526	37211	56603	21682	23350
tRNA-Leu-AAG-2_other	122	37	61	52	137	73	89	107	19	31	27	44	36	122	62	97	80	101
tRNA-Leu-AAG-2_antisense	1	0	2	2	1	1	1	2	0	0	0	0	0	0	1	3	1	0
tRNA-Leu-AAG-3_wholecounts	2	0	0	0	0	0	0	0	0	0	0	1	0	1	0	0	0	1
tRNA-Leu-AAG-3_fiveprime	100	80	83	99	101	67	230	114	84	29	16	14	348	291	199	182	124	98
tRNA-Leu-AAG-3_threeprime	126	100	130	329	158	169	99	149	59	44	38	17	363	183	166	134	122	110
tRNA-Leu-AAG-3_other	122	37	60	50	136	73	88	107	19	31	27	44	36	122	61	97	80	101
tRNA-Leu-AAG-3_antisense	1	0	1	0	0	1	0	2	0	0	0	0	0	0	0	3	1	0
tRNA-Leu-CAA-1_wholecounts	0	0	0	0	0	0	0	0	0	0	0	0	0	0	0	0	0	1
tRNA-Leu-CAA-1_fiveprime	333	390	436	498	422	334	484	375	202	107	111	92	376	659	994	416	424	534
tRNA-Leu-CAA-1_threeprime	158547	124104	162362	152230	216035	221647	144081	217247	65519	35919	42884	30101	223164	173720	230961	144053	148914	135705
tRNA-Leu-CAA-1_other	136	30	45	134	189	113	65	110	40	35	75	39	36	118	41	164	150	102
tRNA-Leu-CAA-1_antisense	4	1	1	1	1	0	3	2	0	0	0	0	1	2	6	4	3	0
tRNA-Leu-CAA-2_wholecounts	0	0	0	0	2	1	0	0	0	3	0	0	0	0	0	0	1	0
tRNA-Leu-CAA-2_fiveprime	340	398	443	511	440	350	489	377	208	112	115	92	379	689	1002	425	427	552
tRNA-Leu-CAA-2_threeprime	159864	124764	164097	157450	219855	223604	144068	220548	66231	36655	44292	31253	223626	178948	231353	147355	150247	139074
tRNA-Leu-CAA-2_other	191	97	96	184	233	183	114	105	53	34	79	43	65	180	62	195	158	111
tRNA-Leu-CAA-2_antisense	4	1	1	4	1	0	3	2	0	0	0	0	1	2	6	4	3	0
tRNA-Leu-CAA-3_wholecounts	0	0	0	1	0	1	0	0	0	0	0	0	0	1	0	0	1	1
tRNA-Leu-CAA-3_fiveprime	352	413	448	514	440	355	488	376	205	110	113	93	378	675	1005	424	425	552
tRNA-Leu-CAA-3_threeprime	159513	124337	163008	156727	218600	222658	144549	221261	66326	36631	44160	31295	225122	179998	231944	147467	150263	139632
tRNA-Leu-CAA-3_other	207	150	110	190	255	197	181	116	75	34	81	45	96	223	85	212	170	140
tRNA-Leu-CAA-3_antisense	4	1	1	1	1	0	3	2	0	0	0	0	1	2	6	4	3	0
tRNA-Leu-CAA-4_wholecounts	0	0	0	0	0	0	0	0	0	0	0	0	0	0	0	0	0	0
tRNA-Leu-CAA-4_fiveprime	340	398	443	511	440	350	489	377	208	112	115	92	379	689	1002	425	427	552
tRNA-Leu-CAA-4_threeprime	158091	123807	161897	151152	215271	221034	143513	216482	65348	35815	42755	29999	222451	172868	230237	143338	148551	135039
tRNA-Leu-CAA-4_other	184	96	94	175	228	176	113	102	54	34	79	43	63	178	60	191	156	113
tRNA-Leu-CAA-4_antisense	4	1	1	1	1	0	3	2	1	0	0	0	1	2	6	4	3	0
tRNA-Leu-CAG-1_wholecounts	1	0	0	0	0	0	0	0	0	1	0	0	0	0	0	0	0	0
tRNA-Leu-CAG-1_fiveprime	1719	1729	2046	2948	2134	1849	3859	1928	1150	717	945	717	2049	9657	7381	3712	2688	5387
tRNA-Leu-CAG-1_threeprime	20937	15477	20407	25788	28083	26915	18330	22807	7130	2734	3142	2917	28383	28989	35682	18053	18178	22164
tRNA-Leu-CAG-1_other	173	53	86	125	189	143	137	153	57	48	67	46	74	202	100	216	222	192
tRNA-Leu-CAG-1_antisense	7	2	9	3	4	0	1	4	0	0	0	0	1	6	1	8	5	1
tRNA-Leu-CAG-2_wholecounts	0	0	0	0	1	0	0	0	0	0	0	0	0	0	0	1	0	0
tRNA-Leu-CAG-2_fiveprime	1719	1729	2046	2948	2134	1849	3859	1928	1150	717	945	717	2049	9657	7381	3712	2688	5387
tRNA-Leu-CAG-2_threeprime	170786	133773	175550	168437	237141	241996	157289	233871	70032	37692	45120	32176	240827	194334	250756	158059	157254	158764
tRNA-Leu-CAG-2_other	173	52	86	125	189	143	137	153	57	48	67	46	74	203	102	216	222	192
tRNA-Leu-CAG-2_antisense	7	2	9	3	4	0	1	4	0	0	0	0	1	7	3	8	5	1
tRNA-Leu-CAG-3_wholecounts	0	0	0	0	0	0	0	0	0	0	0	0	0	0	0	0	0	0
tRNA-Leu-CAG-3_fiveprime	60	49	63	71	58	45	125	62	29	7	12	7	103	72	43	75	67	36
tRNA-Leu-CAG-3_threeprime	20937	15476	20405	25778	28080	26911	18330	22806	7130	2734	3142	2917	28383	28987	35682	18053	18178	22164
tRNA-Leu-CAG-3_other	125	26	46	61	133	107	89	118	37	40	57	36	42	132	55	173	179	138
tRNA-Leu-CAG-3_antisense	4	1	1	3	1	0	3	2	0	0	0	0	1	2	4	5	3	0
tRNA-Leu-CAG-4_wholecounts	0	0	0	0	0	0	0	0	0	0	0	0	0	0	0	0	0	0
tRNA-Leu-CAG-4_fiveprime	234	191	198	165	139	111	656	413	239	68	89	50	254	378	445	445	315	205
tRNA-Leu-CAG-4_threeprime	109	155	96	776	147	82	97	169	77	17	28	24	58	108	36	76	88	53
tRNA-Leu-CAG-4_other	21	15	8	11	17	11	10	12	6	3	3	3	2	22	6	18	16	12
tRNA-Leu-CAG-4_antisense	2	0	0	0	0	0	0	0	0	0	0	0	0	0	0	0	0	0
tRNA-Leu-TAA-1_wholecounts	5	0	0	2	0	0	0	0	0	0	3	0	0	2	0	2	0	0
tRNA-Leu-TAA-1_fiveprime	135	184	226	274	198	182	165	120	42	29	35	12	80	219	225	138	90	120
tRNA-Leu-TAA-1_threeprime	5738	5064	4859	6223	6673	9105	1351	1761	705	516	611	732	637	4988	2552	1197	2479	3790
tRNA-Leu-TAA-1_other	12	12	9	28	33	34	7	7	0	4	12	4	2	17	3	19	25	13
tRNA-Leu-TAA-1_antisense	0	0	1	0	0	0	0	0	0	0	0	0	0	0	0	0	0	0
tRNA-Leu-TAA-2_wholecounts	0	0	0	0	0	0	0	0	0	0	0	0	0	0	0	0	0	0
tRNA-Leu-TAA-2_fiveprime	203	235	276	329	334	312	196	138	66	74	66	42	92	290	341	242	120	213
tRNA-Leu-TAA-2_threeprime	56642	29677	40418	50215	96389	82055	19253	34978	9717	7581	10196	7875	17828	36514	26399	23178	37732	30020
tRNA-Leu-TAA-2_other	25	31	17	69	22	32	13	22	5	4	5	5	4	61	24	12	11	24
tRNA-Leu-TAA-2_antisense	0	0	0	0	0	0	0	0	0	0	0	0	0	0	0	0	0	0
tRNA-Leu-TAA-3_wholecounts	0	0	0	0	0	0	0	0	0	0	0	0	0	0	0	0	0	0
tRNA-Leu-TAA-3_fiveprime	0	1	0	1	0	0	0	0	0	0	0	0	0	0	1	0	0	1
tRNA-Leu-TAA-3_threeprime	20	33	30	71	45	53	2	29	18	4	19	22	3	191	17	16	27	18
tRNA-Leu-TAA-3_other	7	5	3	4	4	11	4	6	0	3	4	0	2	5	1	7	8	6
tRNA-Leu-TAA-3_antisense	0	0	0	0	0	0	0	0	0	0	0	0	0	0	0	0	0	0
tRNA-Leu-TAA-4_wholecounts	0	0	0	0	0	0	0	0	0	0	0	0	0	0	0	0	0	0
tRNA-Leu-TAA-4_fiveprime	0	0	0	2	0	0	0	0	0	0	0	0	0	0	0	0	0	0
tRNA-Leu-TAA-4_threeprime	0	0	0	0	1	0	0	0	0	0	0	0	0	0	0	0	0	0
tRNA-Leu-TAA-4_other	6	5	4	21	2	6	10	6	2	0	0	3	2	8	2	11	2	12
tRNA-Leu-TAA-4_antisense	0	0	0	0	0	0	0	0	0	0	0	0	0	0	0	0	0	0
tRNA-Leu-TAG-1_wholecounts	0	0	0	0	0	0	0	0	0	0	0	0	0	1	0	0	0	0
tRNA-Leu-TAG-1_fiveprime	949	907	1159	1293	1026	826	5016	2048	1862	287	336	343	6709	4481	3343	3283	1762	1589
tRNA-Leu-TAG-1_threeprime	11661	13098	14129	22156	17794	18689	20468	22450	8234	4086	5586	3592	51346	31137	27269	28216	12509	22878
tRNA-Leu-TAG-1_other	99	36	50	49	111	71	77	78	24	24	39	24	30	95	43	90	125	101
tRNA-Leu-TAG-1_antisense	7	2	4	1	4	4	3	1	0	0	0	0	5	5	2	2	7	1
tRNA-Leu-TAG-2_wholecounts	0	0	0	0	0	0	0	0	0	0	0	0	0	0	0	0	0	0
tRNA-Leu-TAG-2_fiveprime	101	81	90	108	102	68	249	117	85	29	17	15	352	315	222	197	131	120
tRNA-Leu-TAG-2_threeprime	1587	1215	1666	2419	2518	2063	3217	4364	1554	984	1233	631	9953	5383	4184	4585	2452	3537
tRNA-Leu-TAG-2_other	96	34	47	48	107	68	74	79	24	24	39	24	26	90	41	91	119	100
tRNA-Leu-TAG-2_antisense	4	0	1	0	0	1	0	2	0	0	0	0	1	0	0	3	1	0
tRNA-Leu-TAG-3_wholecounts	0	1	0	1	3	2	0	0	0	1	0	0	0	2	0	2	0	1
tRNA-Leu-TAG-3_fiveprime	177	201	222	268	264	170	401	358	163	67	48	33	344	527	488	405	281	303
tRNA-Leu-TAG-3_threeprime	25292	17873	19801	35046	37063	32232	21917	38803	11429	7998	11810	6169	33762	34288	30725	46638	38104	26714
tRNA-Leu-TAG-3_other	77	44	44	69	94	66	51	60	15	9	15	21	5	68	28	62	53	42
tRNA-Leu-TAG-3_antisense	1	0	0	3	1	5	1	0	0	0	0	0	0	3	4	3	2	1
tRNA-Lys-CTT-1_wholecounts	0	0	0	0	0	0	0	0	0	0	0	0	0	0	0	0	0	0
tRNA-Lys-CTT-1_fiveprime	1	7	0	4	2	2	5	2	0	0	0	0	0	4	1	1	5	1
tRNA-Lys-CTT-1_threeprime	24	30	48	117	49	29	20	26	10	9	4	2	21	32	24	24	7	19
tRNA-Lys-CTT-1_other	11	8	4	8	5	12	23	20	21	1	4	2	17	17	9	16	10	7
tRNA-Lys-CTT-1_antisense	0	0	0	1	0	0	0	0	0	0	0	0	0	0	0	0	1	0
tRNA-Lys-CTT-12_wholecounts	0	0	0	0	0	0	0	0	0	0	0	0	0	0	0	0	0	0
tRNA-Lys-CTT-12_fiveprime	0	0	1	2	0	1	1	0	0	0	0	0	1	3	0	1	1	0
tRNA-Lys-CTT-12_threeprime	0	0	0	0	0	0	0	0	0	0	0	0	0	0	0	0	0	0
tRNA-Lys-CTT-12_other	309	664	227	389	320	274	816	325	332	47	66	74	60	511	268	317	91	89
tRNA-Lys-CTT-12_antisense	0	0	0	0	0	0	0	0	0	0	0	0	0	0	0	0	0	0
tRNA-Lys-CTT-13_wholecounts	0	0	0	0	0	0	0	0	0	0	0	0	0	0	0	0	0	0
tRNA-Lys-CTT-13_fiveprime	0	1	0	0	0	0	0	0	1	0	0	0	0	2	0	0	1	1
tRNA-Lys-CTT-13_threeprime	0	0	0	0	0	0	0	0	0	0	0	0	0	0	0	0	0	0
tRNA-Lys-CTT-13_other	1505	987	797	2229	1389	855	3053	3086	2646	427	561	430	5937	3993	846	4581	1453	672
tRNA-Lys-CTT-13_antisense	0	0	0	0	0	0	0	0	0	0	0	0	0	1	0	3	0	0
tRNA-Lys-CTT-14_wholecounts	0	0	0	0	0	0	0	0	0	0	0	0	0	0	0	0	0	0
tRNA-Lys-CTT-14_fiveprime	93	40	45	47	35	28	386	95	119	15	14	11	163	164	132	181	88	30
tRNA-Lys-CTT-14_threeprime	18	49	44	188	78	38	20	38	13	5	4	0	19	34	26	22	4	16
tRNA-Lys-CTT-14_other	41	23	25	24	29	23	70	45	18	6	14	5	7	41	19	70	27	12
tRNA-Lys-CTT-14_antisense	12	1	2	2	15	5	6	5	0	0	0	0	1	12	0	14	3	1
tRNA-Lys-CTT-2_wholecounts	9	1	5	193	118	56	1	3	3	3	5	9	2	83	4	12	4	30
tRNA-Lys-CTT-2_fiveprime	21440	10883	16820	27712	32176	22308	12990	12543	6334	6522	8589	5347	14122	29225	18207	12042	16345	19833
tRNA-Lys-CTT-2_threeprime	4970	10980	9403	19875	9964	10836	2583	4532	1383	618	647	594	4006	6498	3718	3003	2494	3181
tRNA-Lys-CTT-2_other	928	658	515	1511	842	517	1966	2286	1692	417	448	317	3672	2490	708	3321	1220	511
tRNA-Lys-CTT-2_antisense	2	2	6	18	10	12	2	7	2	0	0	0	2	7	6	3	1	2
tRNA-Lys-CTT-3_wholecounts	48	10	11	456	311	128	1	20	2	15	35	24	0	248	8	19	1	77
tRNA-Lys-CTT-3_fiveprime	29860	10750	18410	32703	45501	28086	17511	25409	10260	7068	10703	6015	35303	45889	29066	27670	26797	27123
tRNA-Lys-CTT-3_threeprime	28755	28933	33742	43642	47598	51787	11740	13355	4615	2455	2635	2337	16238	25880	19025	13847	8268	15338
tRNA-Lys-CTT-3_other	1684	1078	893	2754	1759	1031	3358	3221	2738	485	649	471	6063	4449	1038	4789	1584	927
tRNA-Lys-CTT-3_antisense	29	28	25	62	60	31	29	16	6	4	1	2	11	86	56	23	10	32
tRNA-Lys-CTT-4_wholecounts	0	0	0	0	0	0	0	0	0	0	0	0	0	0	0	0	0	0
tRNA-Lys-CTT-4_fiveprime	0	0	1	2	0	1	1	0	0	0	0	0	1	3	0	1	1	0
tRNA-Lys-CTT-4_threeprime	5	5	6	16	19	5	2	2	0	0	4	0	1	2	1	3	6	1
tRNA-Lys-CTT-4_other	465	690	271	669	609	400	850	376	362	76	132	94	84	712	305	388	167	164
tRNA-Lys-CTT-4_antisense	14	3	1	6	23	5	8	6	0	2	0	0	1	9	0	17	4	1
tRNA-Lys-CTT-5_wholecounts	0	0	0	0	0	0	0	0	0	0	0	0	0	0	0	0	0	0
tRNA-Lys-CTT-5_fiveprime	3	0	1	4	1	3	1	3	0	0	0	0	0	2	2	5	3	0
tRNA-Lys-CTT-5_threeprime	0	0	0	0	0	0	0	0	0	0	0	0	0	0	0	0	0	0
tRNA-Lys-CTT-5_other	973	806	494	987	826	498	2663	2149	2058	260	386	319	4509	2951	737	3505	947	404
tRNA-Lys-CTT-5_antisense	0	1	0	0	0	0	0	0	0	0	0	0	0	0	0	3	0	0
tRNA-Lys-CTT-6_wholecounts	0	0	0	0	0	0	0	0	0	0	0	0	0	0	0	0	0	0
tRNA-Lys-CTT-6_fiveprime	0	0	0	1	1	0	1	0	0	0	0	0	0	0	0	0	0	0
tRNA-Lys-CTT-6_threeprime	0	1	0	4	2	0	1	0	2	1	0	0	0	0	2	0	0	0
tRNA-Lys-CTT-6_other	21	9	6	75	45	30	14	12	4	1	2	6	3	31	10	13	13	11
tRNA-Lys-CTT-6_antisense	0	1	0	0	0	0	1	1	2	0	0	0	0	0	0	0	0	0
tRNA-Lys-CTT-7_wholecounts	0	0	0	0	0	0	0	0	0	0	0	0	0	0	0	0	0	0
tRNA-Lys-CTT-7_fiveprime	1	1	1	6	0	0	0	2	0	0	0	0	0	3	0	0	1	0
tRNA-Lys-CTT-7_threeprime	0	0	0	0	0	0	0	0	0	0	0	0	0	0	0	0	0	0
tRNA-Lys-CTT-7_other	238	453	132	297	263	198	458	301	174	41	36	46	20	231	167	151	58	62
tRNA-Lys-CTT-7_antisense	0	0	3	1	1	0	0	1	0	0	0	0	0	1	0	2	0	0
tRNA-Lys-CTT-8_wholecounts	0	0	0	0	0	0	0	0	0	0	0	0	0	0	0	0	0	0
tRNA-Lys-CTT-8_fiveprime	0	0	0	0	0	1	2	0	0	0	0	0	0	0	0	0	0	0
tRNA-Lys-CTT-8_threeprime	0	0	0	0	0	0	0	0	0	0	0	0	0	0	0	0	0	0
tRNA-Lys-CTT-8_other	982	809	500	978	782	471	2850	2333	2173	266	379	336	4784	3079	807	3767	1038	442
tRNA-Lys-CTT-8_antisense	0	0	0	0	0	0	0	0	0	0	0	0	0	0	0	3	0	0
tRNA-Lys-CTT-9_wholecounts	0	0	0	0	0	0	0	0	0	0	0	0	0	0	0	0	0	0
tRNA-Lys-CTT-9_fiveprime	0	0	0	0	0	0	0	0	0	0	0	0	0	0	0	0	0	0
tRNA-Lys-CTT-9_threeprime	0	0	0	0	0	0	0	0	0	0	0	0	0	0	0	0	0	0
tRNA-Lys-CTT-9_other	52	5	18	36	46	36	13	6	11	3	11	1	2	27	2	13	7	11
tRNA-Lys-CTT-9_antisense	0	0	0	0	0	0	0	0	0	0	0	0	0	0	0	0	0	0
tRNA-Lys-TTT-1_wholecounts	7	3	5	18	8	17	0	0	0	0	0	0	0	2	1	0	0	3
tRNA-Lys-TTT-1_fiveprime	33201	20402	28730	30854	40339	32011	14107	16006	7829	5811	7813	3968	13283	21658	14469	20201	19664	13343
tRNA-Lys-TTT-1_threeprime	38653	25035	41950	26910	34775	61511	5810	7050	3336	2281	2253	1863	7082	9397	9489	11685	8398	5664
tRNA-Lys-TTT-1_other	822	396	548	1087	636	349	2661	1646	1378	280	313	257	3127	2457	862	2843	1018	604
tRNA-Lys-TTT-1_antisense	5	9	7	18	3	5	3	1	0	0	0	0	7	11	2	5	0	4
tRNA-Lys-TTT-2_wholecounts	0	0	0	0	0	0	0	0	0	0	0	0	0	0	0	0	0	0
tRNA-Lys-TTT-2_fiveprime	946	515	779	2494	993	876	473	757	342	372	435	246	639	1617	615	935	1006	831
tRNA-Lys-TTT-2_threeprime	80	48	65	59	64	117	19	21	5	3	4	2	14	30	27	20	26	9
tRNA-Lys-TTT-2_other	819	392	545	1078	635	347	2660	1645	1378	280	313	257	3124	2452	860	2839	1018	602
tRNA-Lys-TTT-2_antisense	2	5	4	9	2	3	2	0	0	0	0	0	4	6	0	1	0	2
tRNA-Lys-TTT-3_wholecounts	0	0	0	0	0	0	0	0	0	0	0	0	0	0	0	0	0	0
tRNA-Lys-TTT-3_fiveprime	52	27	32	47	67	47	23	10	13	8	14	4	11	100	61	15	29	39
tRNA-Lys-TTT-3_threeprime	63	55	90	74	71	120	14	20	11	14	6	4	39	32	31	11	23	9
tRNA-Lys-TTT-3_other	369	110	197	365	257	130	1492	866	927	148	181	170	2592	1790	407	1817	464	295
tRNA-Lys-TTT-3_antisense	0	0	0	0	0	0	0	0	0	0	0	0	0	1	0	0	0	0
tRNA-Lys-TTT-5_wholecounts	0	0	0	0	0	0	0	0	0	0	0	0	0	0	0	0	0	0
tRNA-Lys-TTT-5_fiveprime	1	1	0	2	1	0	1	0	0	0	0	2	0	1	3	2	1	0
tRNA-Lys-TTT-5_threeprime	25	7	27	14	19	33	0	3	2	2	0	0	3	3	1	5	0	4
tRNA-Lys-TTT-5_other	369	110	196	368	258	130	1492	869	927	148	181	170	2593	1789	407	1818	464	295
tRNA-Lys-TTT-5_antisense	0	0	0	2	0	0	0	0	0	0	0	0	0	0	0	0	0	0
tRNA-Met-CAT-1_wholecounts	0	0	0	0	0	0	0	0	0	0	0	0	0	0	0	0	0	0
tRNA-Met-CAT-1_fiveprime	1142	1037	920	669	1324	1089	39	322	195	162	341	138	11	104	6	293	268	46
tRNA-Met-CAT-1_threeprime	4993	4036	6042	5045	8361	7973	468	2362	768	813	865	495	461	1732	547	2681	1808	1113
tRNA-Met-CAT-1_other	873	635	855	1891	409	354	11734	3021	2754	515	435	729	4872	4529	1398	7856	2183	3156
tRNA-Met-CAT-1_antisense	0	1	0	3	0	0	1	2	0	0	0	0	1	1	1	1	0	1
tRNA-Met-CAT-2_wholecounts	0	0	0	0	0	1	0	0	0	0	0	0	0	0	0	0	0	0
tRNA-Met-CAT-2_fiveprime	355	295	301	214	402	332	70	91	65	22	58	27	32	132	49	122	128	74
tRNA-Met-CAT-2_threeprime	11520	5262	11576	6506	16542	15175	4996	7011	2328	1264	1373	1093	9097	7509	8850	11678	3045	4815
tRNA-Met-CAT-2_other	345	108	115	244	254	153	581	443	224	46	81	61	473	400	95	601	267	226
tRNA-Met-CAT-2_antisense	2	1	0	3	5	2	0	0	0	0	0	0	1	1	0	5	5	0
tRNA-Met-CAT-3_wholecounts	0	0	0	0	1	0	0	0	0	0	0	0	0	0	0	0	0	0
tRNA-Met-CAT-3_fiveprime	21	18	28	9	20	22	1	11	2	0	1	4	0	10	0	7	5	2
tRNA-Met-CAT-3_threeprime	3884	2286	4207	3918	6229	6392	1132	1212	504	322	366	273	1711	2137	2231	2039	641	1387
tRNA-Met-CAT-3_other	334	97	116	240	248	154	590	432	230	47	79	60	473	406	102	627	262	227
tRNA-Met-CAT-3_antisense	2	0	0	4	4	1	0	2	0	0	0	0	1	1	1	4	5	0
tRNA-Met-CAT-4_wholecounts	0	0	0	0	0	0	0	0	0	0	0	0	0	0	0	0	0	0
tRNA-Met-CAT-4_fiveprime	21	18	28	9	20	22	1	11	2	0	1	4	0	10	0	7	5	2
tRNA-Met-CAT-4_threeprime	74	39	52	31	118	41	35	105	20	6	5	8	91	200	118	41	50	18
tRNA-Met-CAT-4_other	293	90	102	203	203	110	566	434	226	40	64	48	469	359	76	570	227	168
tRNA-Met-CAT-4_antisense	2	1	0	2	1	0	1	0	0	0	0	0	0	0	0	3	0	0
tRNA-Met-CAT-5_wholecounts	0	0	0	0	0	0	0	0	0	0	0	0	0	0	0	0	0	0
tRNA-Met-CAT-5_fiveprime	338	288	292	202	386	327	70	90	61	22	56	24	32	130	49	117	119	74
tRNA-Met-CAT-5_threeprime	8	24	31	40	37	25	17	30	7	4	9	5	21	22	26	35	13	13
tRNA-Met-CAT-5_other	238	65	66	172	152	87	498	355	180	30	57	37	436	319	62	477	196	156
tRNA-Met-CAT-5_antisense	0	0	0	2	1	0	0	0	0	0	0	0	0	0	0	2	0	0
tRNA-Met-CAT-6_wholecounts	0	0	0	0	0	0	0	0	0	0	0	0	0	0	0	0	0	0
tRNA-Met-CAT-6_fiveprime	0	0	0	0	0	0	0	0	0	0	0	0	0	0	0	0	0	0
tRNA-Met-CAT-6_threeprime	6	5	7	3	7	8	2	4	5	0	0	0	0	3	3	1	2	4
tRNA-Met-CAT-6_other	273	81	82	145	174	92	413	416	152	31	60	42	286	247	43	516	207	128
tRNA-Met-CAT-6_antisense	0	0	0	2	2	0	0	0	0	0	0	0	0	0	0	2	0	0
tRNA-Phe-GAA-1_wholecounts	0	0	0	0	0	0	0	0	0	0	0	0	0	0	0	0	0	0
tRNA-Phe-GAA-1_fiveprime	228	525	268	156	219	290	107	109	65	25	22	15	24	84	59	92	32	43
tRNA-Phe-GAA-1_threeprime	2149	2080	3127	6963	2315	2797	2659	3883	1192	859	748	511	4428	3604	4995	4374	711	2288
tRNA-Phe-GAA-1_other	1158	693	839	657	566	462	1761	2503	1133	244	244	212	877	720	283	2857	960	246
tRNA-Phe-GAA-1_antisense	0	4	1	6	0	0	0	0	0	0	0	0	0	0	3	0	1	1
tRNA-Phe-GAA-2_wholecounts	0	0	0	0	0	0	0	0	0	0	0	0	0	0	0	0	0	0
tRNA-Phe-GAA-2_fiveprime	1	4	2	2	2	0	1	4	0	0	3	0	0	2	1	1	0	0
tRNA-Phe-GAA-2_threeprime	13	5	12	26	11	22	9	9	6	2	2	4	17	21	19	11	6	15
tRNA-Phe-GAA-2_other	1158	693	839	657	566	462	1760	2503	1133	244	244	212	877	720	283	2857	960	245
tRNA-Phe-GAA-2_antisense	0	4	1	6	0	0	0	0	0	0	0	0	0	0	3	0	1	1
tRNA-Phe-GAA-3_wholecounts	0	0	0	0	0	0	0	0	0	0	0	0	0	0	0	0	0	0
tRNA-Phe-GAA-3_fiveprime	228	525	268	156	219	290	107	109	65	25	22	15	24	84	59	92	32	43
tRNA-Phe-GAA-3_threeprime	47	43	103	269	71	86	95	79	36	27	23	11	91	109	134	92	22	81
tRNA-Phe-GAA-3_other	1149	689	837	650	563	461	1759	2501	1133	244	244	212	877	720	278	2854	957	242
tRNA-Phe-GAA-3_antisense	0	0	0	0	0	0	0	0	0	0	0	0	0	0	0	0	0	0
tRNA-Pro-AGG-1_wholecounts	1	0	1	0	3	5	0	0	0	0	0	1	0	2	0	0	1	1
tRNA-Pro-AGG-1_fiveprime	6962	5434	5187	6769	9630	5119	5772	4964	2773	1191	1423	1160	3204	7979	7248	8817	2903	3766
tRNA-Pro-AGG-1_threeprime	138937	75356	164402	97665	159095	209491	31007	41817	16845	13013	12688	10311	44470	35469	41353	71742	38999	24614
tRNA-Pro-AGG-1_other	956	758	1475	1997	627	431	2424	2080	1065	230	282	324	1443	1822	464	3943	1289	727
tRNA-Pro-AGG-1_antisense	1	2	2	1	0	0	2	0	0	0	0	0	0	1	1	0	1	2
tRNA-Pro-CGG-1_wholecounts	1	0	1	0	3	4	0	0	0	0	0	1	0	2	0	0	1	1
tRNA-Pro-CGG-1_fiveprime	7007	5517	5245	6914	9716	5156	5936	5314	2854	1231	1476	1203	3371	8674	7774	9137	2964	4069
tRNA-Pro-CGG-1_threeprime	138949	75365	164418	97692	159124	209514	31018	41830	16837	13017	12691	10314	44466	35472	41352	71736	38997	24621
tRNA-Pro-CGG-1_other	1898	1789	2238	2862	1272	924	5645	2971	1889	400	456	490	1802	3469	1056	5001	1733	1237
tRNA-Pro-CGG-1_antisense	1	2	2	1	0	0	2	0	0	0	0	0	0	1	1	0	1	2
tRNA-Pro-TGG-1_wholecounts	0	0	0	0	0	0	0	0	0	0	0	0	0	0	0	0	0	0
tRNA-Pro-TGG-1_fiveprime	4609	4093	3823	2807	5271	3227	4004	1920	1884	626	749	635	772	2793	1114	5239	1325	1300
tRNA-Pro-TGG-1_threeprime	16690	9140	18520	16456	18368	22870	7118	9107	3736	2496	2717	2047	12820	11344	10371	13673	7277	6775
tRNA-Pro-TGG-1_other	235	273	161	270	145	94	362	313	151	43	42	52	199	311	55	549	176	89
tRNA-Pro-TGG-1_antisense	1	0	0	1	0	0	2	0	0	0	0	0	0	1	0	0	1	1
tRNA-Pro-TGG-2_wholecounts	1	0	1	0	3	3	0	0	0	0	0	1	0	2	0	0	1	1
tRNA-Pro-TGG-2_fiveprime	6992	5470	5213	6801	9674	5132	5817	5044	2799	1195	1435	1171	3304	8151	7407	8878	2925	3830
tRNA-Pro-TGG-2_threeprime	138952	75366	164440	97696	159130	209537	31015	41823	16846	13018	12691	10312	44469	35470	41355	71752	38996	24621
tRNA-Pro-TGG-2_other	1109	1025	1596	2121	742	514	2609	2191	1150	273	298	362	1477	1979	504	4067	1338	774
tRNA-Pro-TGG-2_antisense	1	2	2	1	0	0	2	0	0	0	0	0	0	1	1	0	1	2
tRNA-Pro-TGG-3_wholecounts	0	0	0	0	0	0	0	0	0	0	0	0	0	0	0	0	0	0
tRNA-Pro-TGG-3_fiveprime	0	0	0	0	0	0	0	0	0	0	0	0	0	0	0	0	0	0
tRNA-Pro-TGG-3_threeprime	0	1	0	2	0	1	0	0	0	0	0	0	0	0	0	0	0	0
tRNA-Pro-TGG-3_other	0	0	1	0	1	0	12	4	3	0	2	2	1	4	2	1	4	1
tRNA-Pro-TGG-3_antisense	0	0	0	0	0	0	0	0	0	0	0	0	0	0	0	0	0	0
tRNA-Pro-TGG-4_wholecounts	0	0	0	0	0	0	0	0	0	0	0	0	0	0	0	0	0	0
tRNA-Pro-TGG-4_fiveprime	4458	4008	3728	2621	5004	3084	3879	1738	1823	576	702	598	488	2342	766	4967	1226	1078
tRNA-Pro-TGG-4_threeprime	0	0	0	0	0	0	0	0	0	0	0	0	0	0	0	0	0	0
tRNA-Pro-TGG-4_other	6	1	1	12	4	0	11	6	4	7	0	2	11	16	0	34	9	5
tRNA-Pro-TGG-4_antisense	1	0	0	1	0	0	2	0	0	0	0	0	0	0	0	0	1	1
tRNA-SeC-TCA-1_wholecounts	74	2	2	21	23	19	0	6	7	12	27	16	0	36	0	36	0	3
tRNA-SeC-TCA-1_fiveprime	7106	11979	12008	13247	14661	11192	3464	11252	2672	1962	2558	928	2208	3286	2568	5681	3983	2114
tRNA-SeC-TCA-1_threeprime	9415	5187	8688	7686	9358	12065	1508	2702	1055	1210	1021	492	545	2471	1612	3517	2093	1163
tRNA-SeC-TCA-1_other	1179	987	853	2455	1465	1186	296	587	221	153	312	143	67	669	81	629	473	162
tRNA-SeC-TCA-1_antisense	3	4	2	7	9	1	4	1	1	0	0	0	0	1	3	3	0	3
tRNA-Ser-AGA-1_wholecounts	1	0	0	1	0	0	0	0	0	0	0	0	0	0	0	0	0	2
tRNA-Ser-AGA-1_fiveprime	474	396	567	690	481	672	367	276	125	49	56	60	362	945	879	469	371	738
tRNA-Ser-AGA-1_threeprime	9027	12247	15718	27586	14935	15489	11049	19477	6644	3025	3034	2249	37495	19217	17472	14622	9573	11268
tRNA-Ser-AGA-1_other	29	16	17	27	42	28	16	32	8	5	7	9	12	40	19	42	26	26
tRNA-Ser-AGA-1_antisense	1	6	0	2	10	4	5	5	1	3	0	1	2	8	0	4	3	3
tRNA-Ser-AGA-2_wholecounts	1	0	0	2	0	0	0	0	0	0	1	0	0	0	0	0	0	0
tRNA-Ser-AGA-2_fiveprime	476	396	567	690	481	672	367	276	125	49	56	60	362	945	879	469	371	738
tRNA-Ser-AGA-2_threeprime	5268	6932	9223	19382	8617	7621	9324	16651	5593	2309	2174	1676	34290	15657	13155	11523	9061	8554
tRNA-Ser-AGA-2_other	10	11	6	15	26	17	10	18	7	4	5	4	8	17	4	23	21	11
tRNA-Ser-AGA-2_antisense	1	6	0	2	10	4	5	5	1	3	0	1	2	8	0	4	3	3
tRNA-Ser-CGA-1_wholecounts	0	0	0	0	0	0	0	0	0	0	0	2	0	0	0	1	0	0
tRNA-Ser-CGA-1_fiveprime	52	49	60	145	76	69	111	71	48	31	44	29	72	430	295	138	89	331
tRNA-Ser-CGA-1_threeprime	1058	851	1635	2285	1407	1307	1925	4853	1339	898	755	532	4251	2016	2704	4088	3705	1450
tRNA-Ser-CGA-1_other	13	15	10	18	21	13	15	20	4	7	4	3	7	12	14	29	16	15
tRNA-Ser-CGA-1_antisense	1	6	0	2	9	1	4	1	1	3	0	1	1	1	0	1	1	2
tRNA-Ser-CGA-2_wholecounts	3	0	0	3	0	0	0	0	0	0	0	0	0	1	0	1	0	0
tRNA-Ser-CGA-2_fiveprime	77	69	92	115	86	97	94	53	24	33	33	20	63	256	243	77	94	231
tRNA-Ser-CGA-2_threeprime	3790	4106	5578	8913	4799	5724	2825	4142	1370	716	715	585	6936	4174	4313	3689	3322	2540
tRNA-Ser-CGA-2_other	50	39	22	22	88	29	27	44	35	5	13	4	8	24	18	34	24	22
tRNA-Ser-CGA-2_antisense	34	26	8	10	75	19	23	31	31	5	7	4	3	19	9	11	13	13
tRNA-Ser-CGA-3_wholecounts	0	0	0	0	0	0	0	0	0	0	0	0	0	0	0	0	0	0
tRNA-Ser-CGA-3_fiveprime	52	49	60	145	76	69	111	71	48	31	44	29	72	430	295	138	89	332
tRNA-Ser-CGA-3_threeprime	538	415	716	836	795	760	690	587	266	152	168	100	1564	785	995	732	551	550
tRNA-Ser-CGA-3_other	1	7	3	4	2	1	3	3	0	0	0	0	1	0	1	6	1	1
tRNA-Ser-CGA-3_antisense	0	0	0	0	0	0	1	0	0	0	0	0	0	0	0	1	0	0
tRNA-Ser-GCT-1_wholecounts	0	0	0	0	0	0	0	0	0	0	0	0	0	0	0	0	0	0
tRNA-Ser-GCT-1_fiveprime	678	523	680	966	768	849	468	423	191	83	91	104	477	1245	1301	992	531	781
tRNA-Ser-GCT-1_threeprime	16	34	42	118	24	31	35	75	29	4	7	12	137	111	52	43	34	44
tRNA-Ser-GCT-1_other	8	10	8	15	15	13	16	14	9	0	9	6	7	26	1	24	24	6
tRNA-Ser-GCT-1_antisense	0	0	2	0	4	0	0	2	0	0	0	0	2	2	0	1	4	1
tRNA-Ser-GCT-2_wholecounts	0	0	1	0	0	3	0	0	0	0	0	0	0	2	0	0	0	0
tRNA-Ser-GCT-2_fiveprime	678	523	680	966	768	849	468	423	191	83	91	104	477	1245	1301	992	531	781
tRNA-Ser-GCT-2_threeprime	4209	4706	6104	16024	5961	6568	4266	12408	3380	1878	1474	1134	10321	8768	6012	8167	12433	4592
tRNA-Ser-GCT-2_other	2	8	7	19	12	9	20	9	8	0	8	9	6	29	0	21	22	6
tRNA-Ser-GCT-2_antisense	0	0	2	0	4	0	2	2	0	0	0	0	2	2	0	1	5	1
tRNA-Ser-GCT-3_wholecounts	0	0	1	0	0	0	0	0	0	0	0	1	0	4	0	0	0	0
tRNA-Ser-GCT-3_fiveprime	678	523	680	966	768	848	468	423	189	83	91	104	477	1245	1301	992	531	781
tRNA-Ser-GCT-3_threeprime	43588	52873	65623	60267	50598	75072	15131	25856	10139	6856	6775	4568	29576	28374	34500	29426	28467	16715
tRNA-Ser-GCT-3_other	12	10	23	35	25	25	25	21	8	1	9	8	12	40	23	43	30	16
tRNA-Ser-GCT-3_antisense	3	1	4	6	8	6	5	6	0	0	0	0	4	6	1	6	5	4
tRNA-Ser-GCT-4_wholecounts	0	0	0	0	0	0	0	0	0	0	0	0	0	0	0	0	0	0
tRNA-Ser-GCT-4_fiveprime	678	523	680	966	768	849	468	423	191	83	91	104	477	1245	1301	992	531	781
tRNA-Ser-GCT-4_threeprime	5791	6026	8493	17253	7670	8461	6696	12737	3856	2149	1787	1395	14723	11295	10662	10169	15269	6345
tRNA-Ser-GCT-4_other	2	7	6	15	15	10	16	14	8	0	8	6	9	27	4	25	25	6
tRNA-Ser-GCT-4_antisense	0	0	2	0	4	0	0	2	0	0	0	0	2	2	0	1	4	1
tRNA-Ser-GCT-5_wholecounts	0	0	0	0	0	0	0	0	0	0	0	0	0	0	0	0	0	0
tRNA-Ser-GCT-5_fiveprime	66	48	84	152	66	60	53	46	24	9	11	4	58	142	115	117	82	91
tRNA-Ser-GCT-5_threeprime	135	42	188	95	126	171	131	293	98	46	36	26	257	192	221	249	568	68
tRNA-Ser-GCT-5_other	2	8	6	19	8	9	20	8	8	0	8	9	4	27	0	23	19	5
tRNA-Ser-GCT-5_antisense	0	0	1	0	0	0	2	1	0	0	0	0	0	0	0	3	2	0
tRNA-Ser-GGA-1_wholecounts	0	0	0	0	0	0	0	0	0	0	0	0	0	0	0	0	0	0
tRNA-Ser-GGA-1_fiveprime	1	4	2	0	1	0	1	4	0	0	3	0	1	2	1	1	0	0
tRNA-Ser-GGA-1_threeprime	4	7	5	18	5	2	24	7	8	0	0	0	15	16	15	4	5	6
tRNA-Ser-GGA-1_other	1135	672	827	621	553	453	1625	2448	1093	242	237	207	783	672	252	2781	943	219
tRNA-Ser-GGA-1_antisense	0	0	0	0	0	0	0	0	0	0	0	0	0	0	0	0	0	0
tRNA-Ser-TGA-1_wholecounts	0	0	0	4	0	0	0	0	3	0	0	0	0	3	0	0	0	0
tRNA-Ser-TGA-1_fiveprime	41	50	60	102	36	56	86	74	25	24	23	17	65	122	98	113	65	68
tRNA-Ser-TGA-1_threeprime	1140	1075	1525	3924	1744	1570	1973	2778	805	425	366	418	2918	2809	2369	2038	2906	2073
tRNA-Ser-TGA-1_other	8	8	9	13	9	12	12	18	1	4	8	2	4	13	17	28	14	11
tRNA-Ser-TGA-1_antisense	0	0	0	0	0	0	0	0	0	0	0	0	0	0	0	0	0	0
tRNA-Ser-TGA-2_wholecounts	2	1	0	4	1	2	0	0	2	0	0	0	0	4	1	0	0	3
tRNA-Ser-TGA-2_fiveprime	475	396	575	707	488	679	372	280	131	49	56	60	363	956	885	476	372	742
tRNA-Ser-TGA-2_threeprime	9121	12335	15866	27960	15260	15691	11066	19604	6664	3060	3074	2266	37497	19263	17498	14724	9581	11295
tRNA-Ser-TGA-2_other	33	18	17	29	41	28	16	34	8	5	7	9	12	41	20	44	27	27
tRNA-Ser-TGA-2_antisense	1	6	0	2	10	4	5	5	1	3	0	1	2	8	0	4	3	3
tRNA-Sup-TCA-1_wholecounts	0	0	0	0	0	0	0	0	0	0	0	0	0	0	0	0	0	0
tRNA-Sup-TCA-1_fiveprime	0	0	0	3	0	0	1	2	0	0	0	0	1	1	2	2	0	0
tRNA-Sup-TCA-1_threeprime	1	0	1	5	4	4	0	0	0	0	0	0	0	0	0	0	0	0
tRNA-Sup-TCA-1_other	884	793	465	840	694	427	2641	2119	2033	249	345	306	4507	2834	729	3468	911	375
tRNA-Sup-TCA-1_antisense	0	1	0	0	0	0	0	0	0	0	0	0	0	0	0	0	0	0
tRNA-Sup-TTA-1_wholecounts	0	0	0	0	0	0	0	0	0	0	0	0	0	0	0	0	0	0
tRNA-Sup-TTA-1_fiveprime	1	2	8	30	2	9	3	4	3	5	2	1	1	19	11	14	10	14
tRNA-Sup-TTA-1_threeprime	0	0	0	0	0	0	0	0	0	0	0	0	0	0	0	0	0	0
tRNA-Sup-TTA-1_other	22	7	11	26	15	18	15	15	1	6	3	1	3	9	7	19	13	6
tRNA-Sup-TTA-1_antisense	0	0	0	0	0	0	0	0	0	0	0	0	0	0	0	0	0	0
tRNA-Thr-AGT-1_wholecounts	0	0	0	0	0	1	0	0	0	0	0	0	0	0	0	0	0	0
tRNA-Thr-AGT-1_fiveprime	20	17	14	16	25	13	9	12	4	3	1	2	25	11	0	38	13	6
tRNA-Thr-AGT-1_threeprime	39251	34641	47633	65111	58538	65270	25408	36394	12444	4614	4912	3660	75626	40054	28570	40581	24069	17212
tRNA-Thr-AGT-1_other	48	18	35	180	134	89	59	50	27	12	16	22	71	134	78	100	61	78
tRNA-Thr-AGT-1_antisense	12	6	12	90	89	27	29	34	12	2	4	2	46	104	58	49	32	52
tRNA-Thr-AGT-2_wholecounts	0	0	0	1	0	0	0	0	0	0	0	0	0	0	0	0	0	0
tRNA-Thr-AGT-2_fiveprime	107	45	93	23	48	34	146	153	53	13	14	13	84	85	54	149	120	46
tRNA-Thr-AGT-2_threeprime	21777	8786	20125	14593	24998	21740	5683	15031	4241	2000	2106	1653	17942	8958	8185	20944	9908	4702
tRNA-Thr-AGT-2_other	50	18	35	179	131	88	58	50	26	12	18	22	69	133	76	99	61	78
tRNA-Thr-AGT-2_antisense	14	6	12	90	86	26	28	34	11	2	6	2	44	103	56	48	32	52
tRNA-Thr-AGT-3_wholecounts	0	0	0	0	0	0	0	0	0	0	0	0	0	0	0	0	0	0
tRNA-Thr-AGT-3_fiveprime	0	1	6	2	2	1	1	5	7	0	5	0	7	5	1	5	7	2
tRNA-Thr-AGT-3_threeprime	39251	34641	47633	65111	58538	65270	25408	36394	12444	4614	4912	3660	75626	40054	28570	40581	24069	17212
tRNA-Thr-AGT-3_other	48	18	35	179	134	89	59	50	27	12	16	22	71	134	78	100	61	78
tRNA-Thr-AGT-3_antisense	12	6	12	90	89	27	29	34	12	2	4	2	46	104	58	49	32	52
tRNA-Thr-AGT-4_wholecounts	0	0	0	0	0	0	0	0	0	0	0	0	0	0	0	0	0	0
tRNA-Thr-AGT-4_fiveprime	107	45	93	23	48	34	146	153	53	13	14	13	84	85	54	149	120	46
tRNA-Thr-AGT-4_threeprime	5570	2132	5170	3725	6032	5993	1437	2405	907	541	479	413	3486	2256	2215	3851	1882	1403
tRNA-Thr-AGT-4_other	9	8	12	20	11	6	28	10	11	14	11	15	21	30	20	44	17	19
tRNA-Thr-AGT-4_antisense	4	1	6	7	1	1	3	1	0	3	1	1	2	13	7	4	5	5
tRNA-Thr-AGT-5_wholecounts	0	0	0	0	0	0	0	0	0	0	0	0	0	0	0	0	0	0
tRNA-Thr-AGT-5_fiveprime	0	3	3	0	0	0	1	1	1	0	0	0	1	0	0	0	0	0
tRNA-Thr-AGT-5_threeprime	169	65	163	129	214	152	58	93	33	14	18	22	162	128	80	166	137	44
tRNA-Thr-AGT-5_other	46	17	34	148	114	83	52	34	19	12	15	20	55	86	56	81	54	68
tRNA-Thr-AGT-5_antisense	10	5	11	59	69	21	22	18	4	2	4	2	30	57	36	30	25	42
tRNA-Thr-AGT-6_wholecounts	0	0	0	0	0	0	0	0	0	0	0	0	0	0	0	0	0	0
tRNA-Thr-AGT-6_fiveprime	0	0	3	0	0	0	0	0	0	0	0	1	1	0	0	0	0	2
tRNA-Thr-AGT-6_threeprime	620	343	687	605	857	843	439	122	108	45	38	55	879	680	732	436	132	531
tRNA-Thr-AGT-6_other	6	8	6	16	12	7	30	10	11	11	11	15	19	28	16	42	17	20
tRNA-Thr-AGT-6_antisense	1	1	0	3	2	2	5	1	0	0	1	1	0	11	3	2	5	6
tRNA-Thr-AGT-7_wholecounts	0	0	0	0	0	0	0	0	0	0	0	0	0	0	0	0	0	0
tRNA-Thr-AGT-7_fiveprime	2	0	0	2	1	1	0	0	0	0	0	1	0	1	0	0	3	0
tRNA-Thr-AGT-7_threeprime	3	13	3	20	9	8	4	7	3	2	1	1	7	6	4	10	2	4
tRNA-Thr-AGT-7_other	7	7	7	15	10	7	25	9	10	7	11	13	21	17	13	42	15	16
tRNA-Thr-AGT-7_antisense	2	1	0	1	0	0	0	0	0	0	0	0	0	0	0	1	2	0
tRNA-Thr-CGT-1_wholecounts	0	0	0	0	0	0	0	0	0	0	0	0	0	0	0	0	0	0
tRNA-Thr-CGT-1_fiveprime	898	842	953	1004	1056	744	1036	1196	442	180	216	146	251	720	517	921	701	400
tRNA-Thr-CGT-1_threeprime	13178	14795	16967	24093	23515	25712	9322	10825	3809	2107	2317	1609	16603	17483	12667	13768	11754	9227
tRNA-Thr-CGT-1_other	18	8	9	18	13	4	48	33	20	16	11	2	15	29	19	69	38	11
tRNA-Thr-CGT-1_antisense	2	0	0	1	2	1	1	0	0	0	0	0	1	4	2	0	0	0
tRNA-Thr-CGT-2_wholecounts	0	0	0	0	0	0	0	0	0	0	0	0	0	0	0	0	0	0
tRNA-Thr-CGT-2_fiveprime	898	842	953	1004	1056	744	1036	1196	442	180	216	146	251	720	517	921	701	400
tRNA-Thr-CGT-2_threeprime	3617	3687	4249	7421	6838	7145	2499	2679	991	512	554	378	4689	4812	3225	3072	2464	2439
tRNA-Thr-CGT-2_other	6	6	4	14	7	7	14	8	5	0	1	1	4	9	8	37	15	9
tRNA-Thr-CGT-2_antisense	1	0	0	0	0	0	0	0	0	0	0	0	0	0	0	0	0	0
tRNA-Thr-CGT-3_wholecounts	0	0	0	0	0	0	0	0	0	0	0	0	0	0	0	0	0	0
tRNA-Thr-CGT-3_fiveprime	5	3	5	3	4	4	1	0	0	1	0	0	0	0	0	1	0	0
tRNA-Thr-CGT-3_threeprime	819	385	868	644	897	920	116	229	69	41	39	35	243	187	131	254	152	89
tRNA-Thr-CGT-3_other	5	7	8	17	10	8	25	11	10	7	9	14	21	16	14	43	15	16
tRNA-Thr-CGT-3_antisense	0	1	1	3	0	2	0	2	0	0	0	1	0	0	1	2	2	0
tRNA-Thr-CGT-4_wholecounts	0	0	0	0	0	0	0	0	0	0	0	0	0	0	0	0	0	0
tRNA-Thr-CGT-4_fiveprime	5	3	5	3	3	3	6	2	2	0	2	0	0	0	3	3	3	3
tRNA-Thr-CGT-4_threeprime	9428	4397	9870	6858	9908	9959	1816	4072	1308	658	600	538	5954	2897	2558	5445	2839	1577
tRNA-Thr-CGT-4_other	40	20	26	102	59	67	39	21	16	13	10	19	37	59	34	60	28	33
tRNA-Thr-CGT-4_antisense	4	8	6	19	16	6	10	5	1	3	1	2	12	33	15	10	4	8
tRNA-Thr-TGT-1_wholecounts	0	0	0	0	0	1	0	0	0	0	0	0	0	0	0	0	0	0
tRNA-Thr-TGT-1_fiveprime	49	31	21	26	46	51	12	5	10	0	3	1	5	7	0	14	6	5
tRNA-Thr-TGT-1_threeprime	9447	4407	9883	6962	10004	9982	1816	4082	1308	659	601	538	5955	2902	2558	5455	2839	1578
tRNA-Thr-TGT-1_other	40	19	24	101	57	67	38	20	16	13	10	21	37	55	33	61	28	32
tRNA-Thr-TGT-1_antisense	4	7	4	19	14	6	9	4	1	3	1	2	12	29	14	11	4	7
tRNA-Thr-TGT-2_wholecounts	7	1	0	6	2	6	0	0	1	0	0	0	0	2	2	0	0	0
tRNA-Thr-TGT-2_fiveprime	112	53	104	108	101	84	211	145	78	34	24	16	137	171	92	188	127	102
tRNA-Thr-TGT-2_threeprime	17979	8242	18692	14285	22644	20948	7214	13195	4491	2845	2676	2161	13267	10865	11498	21548	10095	6474
tRNA-Thr-TGT-2_other	652	339	734	532	349	262	2791	2486	1581	303	293	253	2966	1712	983	4540	1672	518
tRNA-Thr-TGT-2_antisense	6	4	8	20	30	9	7	18	10	1	2	6	7	60	32	24	19	21
tRNA-Thr-TGT-3_wholecounts	4	3	0	4	0	2	0	0	0	0	0	1	0	3	0	0	0	0
tRNA-Thr-TGT-3_fiveprime	1332	598	752	665	843	947	1379	821	509	175	205	202	704	1181	970	1181	940	751
tRNA-Thr-TGT-3_threeprime	17979	8242	18692	14285	22644	20948	7214	13195	4491	2845	2676	2161	13267	10865	11498	21548	10095	6474
tRNA-Thr-TGT-3_other	652	339	734	531	349	261	2791	2486	1581	303	293	253	2966	1711	983	4539	1672	519
tRNA-Thr-TGT-3_antisense	6	4	8	19	30	8	7	18	10	1	2	6	7	59	32	23	19	22
tRNA-Trp-CCA-1_wholecounts	0	0	0	0	0	0	0	0	0	0	0	0	0	0	0	0	0	0
tRNA-Trp-CCA-1_fiveprime	6608	5614	4524	3853	6781	6410	1412	1677	960	512	516	413	276	1148	484	1792	1400	795
tRNA-Trp-CCA-1_threeprime	13671	7611	12559	21101	16487	15079	21787	21315	8187	5255	7526	5061	27710	32442	32550	28382	23650	32616
tRNA-Trp-CCA-1_other	1144	825	1244	1173	653	651	8843	3150	2399	392	413	521	3417	3998	1813	4783	3019	2263
tRNA-Trp-CCA-1_antisense	1	3	2	6	1	3	3	0	0	0	0	0	1	12	11	4	0	7
tRNA-Trp-CCA-2_wholecounts	0	0	0	0	0	0	0	0	0	0	0	0	0	0	0	0	0	0
tRNA-Trp-CCA-2_fiveprime	1713	1433	1448	1331	1636	1747	1401	790	571	317	357	253	1239	1375	962	1533	1119	939
tRNA-Trp-CCA-2_threeprime	17010	10827	17229	26976	20359	16894	44561	54684	18082	7845	9617	7683	83062	58170	68260	62865	47439	52500
tRNA-Trp-CCA-2_other	524	413	466	475	354	376	3280	1090	956	170	208	225	1446	2151	1075	1724	1024	1235
tRNA-Trp-CCA-2_antisense	2	4	0	3	3	4	4	5	1	0	3	1	10	15	13	3	9	5
tRNA-Trp-CCA-3_wholecounts	0	0	0	0	0	1	0	0	0	0	0	0	0	0	0	0	0	0
tRNA-Trp-CCA-3_fiveprime	4240	4188	3878	4260	5192	4156	1755	1368	795	461	573	429	425	1383	756	1863	1577	979
tRNA-Trp-CCA-3_threeprime	13671	7611	12559	21101	16487	15079	21787	21315	8187	5255	7526	5061	27710	32442	32550	28382	23650	32616
tRNA-Trp-CCA-3_other	1140	825	1242	1171	652	651	8824	3148	2390	390	410	521	3407	3984	1809	4770	3016	2262
tRNA-Trp-CCA-3_antisense	1	3	2	6	1	3	3	0	0	0	0	0	1	12	11	4	0	7
tRNA-Trp-CCA-4_wholecounts	0	0	0	0	0	0	0	0	0	0	0	0	0	0	0	0	0	0
tRNA-Trp-CCA-4_fiveprime	1713	1433	1448	1331	1636	1747	1401	790	571	317	357	253	1239	1375	962	1533	1119	939
tRNA-Trp-CCA-4_threeprime	13671	7611	12559	21101	16487	15079	21787	21315	8187	5255	7526	5061	27710	32442	32550	28382	23650	32616
tRNA-Trp-CCA-4_other	1137	825	1242	1171	652	651	8824	3149	2388	390	413	521	3408	3986	1809	4772	3018	2265
tRNA-Trp-CCA-4_antisense	1	3	2	6	1	3	3	0	0	0	3	0	1	12	11	4	0	7
tRNA-Trp-CCA-5_wholecounts	0	0	0	0	0	0	0	0	0	0	0	0	0	0	0	0	0	0
tRNA-Trp-CCA-5_fiveprime	6608	5614	4524	3853	6781	6410	1412	1677	960	512	516	413	276	1148	484	1792	1400	795
tRNA-Trp-CCA-5_threeprime	10567	6848	10747	16833	13418	11159	16439	20005	7161	3947	5696	3654	27656	24606	24760	22224	22114	21110
tRNA-Trp-CCA-5_other	1146	826	1241	1163	648	644	8837	3151	2397	389	410	518	3413	3987	1798	4777	3013	2258
tRNA-Trp-CCA-5_antisense	6	4	3	2	1	2	3	1	0	0	0	2	2	6	3	0	4	3
tRNA-Trp-CCA-6_wholecounts	0	0	0	0	0	0	0	0	0	0	0	0	0	0	0	0	0	0
tRNA-Trp-CCA-6_fiveprime	2	2	1	0	1	0	0	2	0	0	0	0	0	0	0	0	0	0
tRNA-Trp-CCA-6_threeprime	13668	7610	12550	21097	16480	15067	21787	21315	8187	5255	7526	5061	27710	32442	32550	28379	23650	32616
tRNA-Trp-CCA-6_other	785	521	981	863	387	356	6976	2719	1975	291	268	373	3001	2471	990	4205	2460	1211
tRNA-Trp-CCA-6_antisense	1	3	2	6	1	3	3	0	0	0	0	0	1	12	11	4	0	7
tRNA-Tyr-GTA-1_wholecounts	0	0	0	0	0	0	0	0	0	0	0	0	0	0	0	0	0	0
tRNA-Tyr-GTA-1_fiveprime	158	216	150	118	136	189	101	66	56	22	22	18	26	67	35	40	43	33
tRNA-Tyr-GTA-1_threeprime	3338	3136	3561	11606	3798	4650	4836	3535	1746	939	902	1105	9477	11768	11569	3297	3720	8059
tRNA-Tyr-GTA-1_other	126	80	109	69	89	61	250	212	82	23	31	23	103	128	67	233	173	57
tRNA-Tyr-GTA-1_antisense	0	0	0	0	3	0	0	1	0	0	0	0	0	2	0	0	0	0
tRNA-Tyr-GTA-2_wholecounts	0	0	0	0	0	0	0	0	0	0	0	0	0	0	0	0	0	0
tRNA-Tyr-GTA-2_fiveprime	158	216	150	118	136	189	101	66	56	22	22	18	26	67	35	40	43	33
tRNA-Tyr-GTA-2_threeprime	2069	1991	2101	7602	2284	2877	3284	1498	912	417	544	648	4157	7959	7133	1867	1531	5814
tRNA-Tyr-GTA-2_other	129	80	106	71	89	62	249	207	82	23	31	23	102	123	66	236	172	55
tRNA-Tyr-GTA-2_antisense	0	1	0	0	3	0	0	0	0	0	0	0	0	1	0	0	0	0
tRNA-Tyr-GTA-3_wholecounts	0	0	0	0	0	0	0	0	0	0	0	0	0	0	0	0	0	0
tRNA-Tyr-GTA-3_fiveprime	638	422	415	329	336	332	1232	617	469	150	167	170	422	778	454	738	570	424
tRNA-Tyr-GTA-3_threeprime	2069	1991	2101	7602	2284	2877	3284	1498	912	417	544	648	4157	7959	7133	1867	1531	5814
tRNA-Tyr-GTA-3_other	128	79	106	71	86	62	249	207	82	23	31	23	101	122	66	238	172	55
tRNA-Tyr-GTA-3_antisense	0	1	0	0	0	0	0	0	0	0	0	0	0	1	0	0	0	0
tRNA-Tyr-GTA-4_wholecounts	0	0	0	0	0	0	0	0	0	0	0	0	0	0	0	0	0	0
tRNA-Tyr-GTA-4_fiveprime	638	422	415	329	336	332	1232	617	469	150	167	170	422	778	454	738	570	424
tRNA-Tyr-GTA-4_threeprime	667	660	709	2045	725	887	1038	592	361	148	152	182	1661	2575	2601	631	592	1792
tRNA-Tyr-GTA-4_other	122	78	106	70	82	59	249	208	82	23	31	23	101	120	66	235	172	55
tRNA-Tyr-GTA-4_antisense	0	0	0	0	0	0	0	0	0	0	0	0	0	0	0	0	0	0
tRNA-Tyr-GTA-5_wholecounts	0	0	0	0	0	0	0	0	0	0	0	0	0	0	0	0	0	0
tRNA-Tyr-GTA-5_fiveprime	0	0	0	0	0	0	0	0	0	0	0	0	0	0	0	0	0	0
tRNA-Tyr-GTA-5_threeprime	44	52	64	128	70	60	91	68	42	4	12	25	95	135	151	50	39	94
tRNA-Tyr-GTA-5_other	127	79	106	69	81	57	249	207	82	23	31	23	100	121	66	233	171	55
tRNA-Tyr-GTA-5_antisense	3	0	0	0	0	0	0	0	0	0	0	0	0	0	0	0	0	0
tRNA-Val-AAC-1_wholecounts	185	93	86	542	321	375	1	46	17	27	45	40	13	268	55	116	10	166
tRNA-Val-AAC-1_fiveprime	46341	31809	49486	67333	59473	45569	122069	155077	70808	62570	92113	53114	217911	208762	207284	175009	128026	152881
tRNA-Val-AAC-1_threeprime	30555	23977	30067	64659	44141	41870	45975	51292	15715	7394	9776	10023	60315	102662	93928	60147	21265	91017
tRNA-Val-AAC-1_other	827	533	702	3827	645	546	3097	2674	1773	733	866	647	5242	5481	1061	4472	2372	3183
tRNA-Val-AAC-1_antisense	134	61	59	49	98	71	84	51	26	5	6	8	35	100	66	123	90	48
tRNA-Val-AAC-2_wholecounts	4	0	2	7	2	3	0	0	0	0	1	0	0	4	1	0	2	5
tRNA-Val-AAC-2_fiveprime	1499	815	1024	1215	1534	1196	2567	2789	1251	772	1150	818	3104	5567	4834	2958	3089	3503
tRNA-Val-AAC-2_threeprime	1336	1219	1546	6788	2373	1928	1283	1439	578	288	434	447	1410	4511	2317	1686	1010	2324
tRNA-Val-AAC-2_other	62	50	36	86	43	29	503	440	299	84	89	101	333	730	148	1200	218	326
tRNA-Val-AAC-2_antisense	0	0	0	0	0	0	1	0	0	0	0	0	0	0	1	1	0	0
tRNA-Val-AAC-3_wholecounts	3	0	0	4	2	1	0	1	0	0	0	2	0	0	0	0	0	0
tRNA-Val-AAC-3_fiveprime	1499	815	1024	1215	1534	1196	2567	2789	1251	772	1150	818	3104	5567	4834	2958	3089	3503
tRNA-Val-AAC-3_threeprime	226	142	201	364	308	249	396	463	131	27	69	68	655	1000	793	577	198	668
tRNA-Val-AAC-3_other	62	50	36	86	43	29	503	440	299	84	89	101	333	730	148	1200	218	326
tRNA-Val-AAC-3_antisense	0	0	0	0	0	0	1	0	0	0	0	0	0	0	1	1	0	0
tRNA-Val-AAC-4_wholecounts	5	0	0	7	4	7	0	0	0	1	2	2	0	3	2	1	0	6
tRNA-Val-AAC-4_fiveprime	110	48	66	175	108	63	524	396	194	96	121	91	771	1355	1023	517	278	536
tRNA-Val-AAC-4_threeprime	99	58	78	167	129	88	221	232	107	22	33	36	500	764	610	287	87	399
tRNA-Val-AAC-4_other	163	79	84	104	115	78	543	457	319	74	87	107	336	730	172	1261	244	309
tRNA-Val-AAC-4_antisense	105	35	48	36	77	47	61	35	15	4	2	7	16	63	33	88	68	22
tRNA-Val-AAC-5_wholecounts	47	30	21	167	124	148	1	30	9	4	10	13	17	109	23	48	15	75
tRNA-Val-AAC-5_fiveprime	12754	7399	13348	21269	17073	12419	41226	46306	17424	8951	12288	8742	74369	65807	62107	59283	37566	46062
tRNA-Val-AAC-5_threeprime	30311	23665	29772	63227	43660	41143	45968	51267	15703	7353	9762	10000	60303	102556	93917	60022	21245	91003
tRNA-Val-AAC-5_other	308	203	324	1215	256	201	1817	1661	1062	176	240	236	3460	2355	464	2519	979	1084
tRNA-Val-AAC-5_antisense	17	11	2	5	18	12	19	6	3	0	4	2	8	27	11	21	9	11
tRNA-Val-AAC-6_wholecounts	0	0	0	0	0	0	0	0	0	0	0	0	0	0	0	0	0	0
tRNA-Val-AAC-6_fiveprime	0	0	0	0	0	0	0	0	0	0	0	0	0	0	0	0	0	0
tRNA-Val-AAC-6_threeprime	0	0	0	0	0	0	0	0	0	0	0	0	0	0	0	0	0	0
tRNA-Val-AAC-6_other	1	0	0	0	3	1	0	1	0	0	0	0	2	0	0	5	1	0
tRNA-Val-AAC-6_antisense	1	0	0	0	3	1	0	1	0	0	0	0	2	0	0	5	1	0
tRNA-Val-CAC-1_wholecounts	0	0	0	4	2	0	0	1	0	0	0	0	0	1	2	0	0	3
tRNA-Val-CAC-1_fiveprime	1067	463	590	664	890	756	817	1157	601	297	519	293	1538	1814	1323	1285	1121	991
tRNA-Val-CAC-1_threeprime	1336	1221	1546	6801	2374	1933	1284	1438	579	288	437	447	1410	4511	2316	1686	1010	2324
tRNA-Val-CAC-1_other	192	105	95	121	137	106	568	475	332	76	94	108	355	778	204	1298	266	340
tRNA-Val-CAC-1_antisense	134	61	59	49	98	71	84	51	26	5	6	8	35	101	65	122	90	47
tRNA-Val-CAC-2_wholecounts	409	179	178	1272	750	876	1	86	32	60	101	72	21	517	102	217	17	298
tRNA-Val-CAC-2_fiveprime	46941	33001	50879	71552	61040	46538	130599	174189	75900	65982	100200	58261	223108	231793	221497	188468	131846	163542
tRNA-Val-CAC-2_threeprime	31061	24619	30773	67946	45313	43327	45978	51347	15746	7454	9869	10075	60347	102883	93951	60411	21329	91068
tRNA-Val-CAC-2_other	934	729	847	4699	767	653	3883	3315	2065	880	1132	862	5594	7534	1483	5251	2702	4165
tRNA-Val-CAC-2_antisense	134	61	59	50	98	71	84	51	26	5	6	8	35	100	66	123	90	48
tRNA-Val-CAC-3_wholecounts	4	0	0	14	8	9	0	3	0	0	2	3	0	13	2	4	0	7
tRNA-Val-CAC-3_fiveprime	1515	828	1044	1295	1575	1206	2734	3076	1343	808	1243	891	3198	6166	5133	3175	3161	3761
tRNA-Val-CAC-3_threeprime	227	145	205	405	312	256	396	465	131	29	69	68	656	1004	794	578	198	669
tRNA-Val-CAC-3_other	62	51	36	109	45	30	524	448	306	87	91	109	346	805	172	1222	221	343
tRNA-Val-CAC-3_antisense	0	0	0	0	0	0	1	0	0	0	0	0	0	0	1	1	0	0
tRNA-Val-CAC-4_wholecounts	0	0	0	0	1	0	0	0	0	0	0	0	0	1	0	0	0	0
tRNA-Val-CAC-4_fiveprime	1535	1282	1647	12269	1618	1243	5311	7808	3746	3749	4738	2790	10763	18404	6927	9538	6393	11387
tRNA-Val-CAC-4_threeprime	25	21	33	81	27	31	37	37	15	1	2	2	36	69	83	56	13	57
tRNA-Val-CAC-4_other	905	703	836	4685	746	629	3860	3299	2054	879	1128	861	5575	7497	1451	5217	2680	4140
tRNA-Val-CAC-4_antisense	105	35	48	36	77	47	61	35	15	4	2	7	16	63	34	89	68	23
tRNA-Val-CAC-5_wholecounts	0	0	0	0	0	0	0	0	0	0	0	0	0	0	0	0	0	0
tRNA-Val-CAC-5_fiveprime	1	0	0	11	1	1	8	12	3	5	1	1	10	18	4	10	2	9
tRNA-Val-CAC-5_threeprime	0	0	0	0	0	0	0	0	0	0	0	0	0	0	0	0	0	0
tRNA-Val-CAC-5_other	2	1	1	14	3	4	12	5	11	2	1	0	7	25	3	12	1	7
tRNA-Val-CAC-5_antisense	0	0	1	1	2	1	1	0	0	1	0	0	0	0	0	0	1	1
tRNA-Val-CAC-7_wholecounts	0	0	0	0	0	0	0	0	0	0	0	0	0	0	0	0	0	0
tRNA-Val-CAC-7_fiveprime	0	2	0	0	1	0	0	0	0	0	0	0	0	0	0	2	0	0
tRNA-Val-CAC-7_threeprime	2	5	2	12	6	4	6	5	3	0	0	1	5	5	6	4	7	2
tRNA-Val-CAC-7_other	8	3	9	2	0	1	36	47	27	11	10	14	65	45	7	198	21	16
tRNA-Val-CAC-7_antisense	0	0	0	0	0	0	0	0	0	0	0	0	0	0	0	0	0	0
tRNA-Val-TAC-1_wholecounts	161	111	84	691	405	410	0	47	31	21	40	38	31	228	56	72	12	129
tRNA-Val-TAC-1_fiveprime	8221	3001	4970	7700	9581	7171	11135	15182	5646	3478	4840	4397	16228	32043	23405	15475	10762	21224
tRNA-Val-TAC-1_threeprime	37618	28004	34600	51885	49867	43060	46778	83285	22500	9215	12114	9072	117461	81812	72652	81282	47902	53206
tRNA-Val-TAC-1_other	1012	712	660	740	435	453	3025	2619	1294	259	267	244	1691	1818	884	2800	1410	660
tRNA-Val-TAC-1_antisense	4	1	1	0	2	2	5	2	4	1	0	0	3	9	1	6	2	2
tRNA-iMet-CAT-1_wholecounts	17	9	14	68	27	21	0	0	1	3	5	2	0	14	0	2	1	1
tRNA-iMet-CAT-1_fiveprime	46796	28221	45114	42906	56180	59030	37306	21155	12806	10367	12233	9761	30913	85827	77068	36862	28891	66159
tRNA-iMet-CAT-1_threeprime	822	1947	1444	4385	1723	2203	571	525	216	152	127	157	208	2056	1143	433	489	1762
tRNA-iMet-CAT-1_other	1063	652	906	1430	812	756	3177	2384	1732	622	499	369	3535	3233	1183	3142	1930	1124
tRNA-iMet-CAT-1_antisense	6	8	5	8	3	2	0	5	0	0	0	0	0	6	4	3	3	2
tRNA-iMet-CAT-2_wholecounts	0	0	0	0	0	0	0	0	0	0	0	0	0	0	0	0	0	0
tRNA-iMet-CAT-2_fiveprime	100	98	109	128	70	54	622	198	195	43	35	45	481	344	218	347	185	135
tRNA-iMet-CAT-2_threeprime	821	1944	1434	4336	1713	2198	569	521	216	151	127	158	208	2049	1143	428	489	1764
tRNA-iMet-CAT-2_other	274	144	193	268	187	199	575	505	357	97	68	75	449	473	202	584	323	168
tRNA-iMet-CAT-2_antisense	0	0	1	0	2	0	0	0	0	0	0	0	0	1	0	0	0	0
tRNA-iMet-CAT-3_wholecounts	0	0	0	0	0	0	0	0	0	0	0	0	0	0	0	0	0	0
tRNA-iMet-CAT-3_fiveprime	46795	28221	45114	42905	56178	59028	37306	21155	12805	10367	12233	9761	30913	85827	77068	36862	28891	66159
tRNA-iMet-CAT-3_threeprime	32	77	44	368	80	63	31	56	19	15	16	8	6	66	11	35	26	34
tRNA-iMet-CAT-3_other	779	496	691	1148	615	556	2608	1829	1381	504	427	286	3089	2768	979	2529	1593	953
tRNA-iMet-CAT-3_antisense	6	8	5	8	3	2	0	5	0	0	0	0	0	6	4	3	3	2
tRNA-Ala-AGC-4-2	6	4	18	22	14	8	8	12	8	2	14	0	2	8	2	14	2	22
tRNA-Ala-AGC-4-1	4	4	6	8	2	10	6	6	0	0	4	0	8	4	2	10	2	0
tRNA-Ala-AGC-6-1	28	34	56	32	60	36	16	10	6	16	12	18	6	6	6	44	6	8
tRNA-Ala-AGC-7-1	8	14	12	4	30	10	2	2	16	0	10	0	0	2	0	4	0	0
tRNA-Ala-CGC-1-2	8	10	18	22	10	16	4	26	4	4	6	0	6	8	8	12	8	4
tRNA-Ala-CGC-2-1	28	10	18	38	42	18	8	16	0	0	14	12	2	24	8	8	14	4
tRNA-Ala-CGC-3-2	0	0	0	0	0	0	0	0	0	0	0	0	0	0	2	6	0	0
tRNA-Ala-CGC-3-3	0	0	0	0	0	0	0	0	0	0	0	0	0	0	2	6	0	0
tRNA-Ala-CGC-3-1	0	0	0	0	0	0	0	0	0	0	0	0	0	0	2	6	0	0
tRNA-Ala-CGC-6-1	0	0	0	0	0	0	0	0	0	0	0	0	0	0	2	6	0	0
tRNA-Ala-CGC-7-1	0	0	0	0	0	0	0	0	0	0	0	0	0	0	2	6	0	0
tRNA-Ala-TGC-2-1	4	0	2	6	4	4	4	4	0	2	2	0	8	2	0	6	2	8
tRNA-Ala-TGC-3-1	2	2	0	10	4	6	0	0	0	0	0	0	0	2	0	2	2	0
tRNA-Ala-TGC-5-1	0	0	0	2	0	0	0	2	0	0	0	0	0	0	0	6	0	0
tRNA-Ala-TGC-5-2	0	0	0	2	0	0	0	2	0	0	0	0	0	0	0	6	0	0
tRNA-Ala-TGC-5-3	0	0	0	2	0	0	0	2	0	0	0	0	0	0	0	6	0	0
tRNA-Ala-TGC-6-1	0	0	0	8	0	0	0	0	0	0	0	0	0	0	0	0	0	0
tRNA-Arg-ACG-1-3	4	4	4	30	30	12	2	8	0	0	8	6	2	16	4	4	2	8
tRNA-Arg-ACG-1-1	14	16	18	116	128	62	0	2	0	6	8	4	12	12	4	14	8	10
tRNA-Arg-ACG-2-1	6	18	14	10	12	6	0	8	0	0	2	0	0	0	6	2	0	0
tRNA-Arg-ACG-3-1	104	138	114	270	264	148	18	124	16	28	28	24	6	68	6	56	68	10
tRNA-Arg-ACG-3-2	16	38	28	130	114	28	6	38	6	10	8	6	22	44	34	16	12	28
tRNA-Arg-CCG-1-1	4	2	0	12	6	4	2	10	0	0	0	0	10	4	4	0	2	4
tRNA-Arg-CCG-2-1	0	2	4	2	6	0	4	0	0	0	0	0	2	6	0	2	0	2
tRNA-Arg-CCG-3-1	4	4	0	18	32	10	2	2	4	2	6	2	4	2	4	6	6	2
tRNA-Arg-CCT-1-1	0	0	2	2	2	2	0	6	0	0	0	0	2	4	0	0	0	0
tRNA-Arg-CCT-3-1	0	0	0	6	2	0	0	2	0	0	0	0	0	0	0	0	0	0
tRNA-Arg-CCT-4-1	12	20	10	52	84	38	4	8	0	16	10	8	0	22	2	6	0	4
tRNA-Arg-TCG-1-1	2	0	2	10	6	6	0	0	2	8	0	0	0	2	0	0	0	0
tRNA-Arg-TCG-2-1	0	0	0	6	4	8	0	4	0	0	0	2	0	0	0	0	0	2
tRNA-Arg-TCG-3-2	4	0	2	24	12	0	0	2	0	0	0	0	2	12	2	10	0	0
tRNA-Arg-TCG-3-1	0	0	0	10	0	4	0	0	0	0	4	4	0	10	0	4	0	2
tRNA-Arg-TCT-1-1	10	4	4	46	56	26	2	0	2	2	2	10	8	10	2	4	0	2
tRNA-Arg-TCT-2-1	0	0	4	2	10	2	0	0	0	0	0	0	0	4	2	4	0	0
tRNA-Asn-GTT-3-6	2	8	0	26	20	24	2	6	0	0	6	0	2	8	4	4	2	6
tRNA-Asn-GTT-3-2	6	0	2	14	4	14	0	0	0	4	2	0	0	10	0	4	6	2
tRNA-Asn-GTT-3-7	222	170	186	262	390	230	126	238	52	32	32	24	190	232	190	260	124	134
tRNA-Asn-GTT-3-8	6	14	16	40	22	32	0	6	2	2	2	0	4	22	6	2	0	2
tRNA-Asn-GTT-3-9	14	40	48	80	98	48	42	68	20	6	20	6	10	62	44	26	22	62
tRNA-Asn-GTT-3-3	0	2	8	0	0	0	0	0	0	0	0	0	0	0	2	0	0	0
tRNA-Asn-GTT-3-1	42	62	38	146	130	66	68	92	18	20	12	6	30	70	54	54	18	34
tRNA-Asp-GTC-1-3	4	10	0	8	12	8	4	2	0	2	6	2	50	20	22	20	2	8
tRNA-Asp-GTC-1-5	8	6	16	8	22	4	4	14	2	0	6	2	30	18	16	0	2	4
tRNA-Asp-GTC-1-2	6	8	4	6	8	8	4	16	2	2	6	0	44	14	24	24	4	10
tRNA-Asp-GTC-1-9	2	4	0	4	4	2	4	2	0	2	0	0	4	6	6	10	0	4
tRNA-Asp-GTC-1-10	18	24	30	74	82	44	10	38	2	14	30	4	4	34	40	38	10	48
tRNA-Asp-GTC-1-13	6	14	12	14	22	8	0	8	8	0	8	0	26	6	2	12	0	4
tRNA-Asp-GTC-1-7	14	4	6	30	34	18	0	8	0	0	6	4	14	16	2	2	0	6
tRNA-Asp-GTC-1-8	2	2	0	4	4	4	0	6	0	0	0	0	10	4	6	2	0	0
tRNA-Asp-GTC-1-11	6	8	6	4	6	10	0	6	12	4	0	4	22	0	2	2	8	10
tRNA-Asp-GTC-1-1	6	12	4	22	44	16	2	20	8	0	4	2	26	2	4	16	8	8
tRNA-Asp-GTC-1-12	2	0	2	20	22	8	0	0	6	0	2	0	8	18	0	6	0	2
tRNA-Asp-GTC-1-4	4	10	0	8	12	8	4	2	0	2	6	2	50	20	22	20	2	8
tRNA-Asp-GTC-1-6	8	4	6	14	12	8	0	12	0	0	6	0	12	14	2	8	2	10
tRNA-Asp-GTC-2-1	58	38	44	120	236	80	32	166	34	44	102	2	50	76	48	84	32	36
tRNA-Cys-GCA-1-2	8	0	0	0	0	0	0	2	0	0	0	0	2	6	2	2	0	6
tRNA-Cys-GCA-2-1	0	0	2	2	2	4	2	2	0	0	0	0	12	14	4	4	2	10
tRNA-Cys-GCA-3-2	4	4	4	16	6	10	6	0	2	0	4	0	0	14	22	4	0	24
tRNA-Cys-GCA-3-4	10	4	8	6	22	6	6	4	0	2	2	4	2	8	2	8	2	6
tRNA-Cys-GCA-3-3	0	2	2	28	24	8	0	12	0	0	0	6	0	14	0	0	2	4
tRNA-Cys-GCA-3-1	4	2	2	2	8	10	4	4	8	0	0	0	2	20	2	2	0	4
tRNA-Cys-GCA-5-1	4	4	10	20	16	12	8	4	0	0	0	0	6	4	6	4	0	0
tRNA-Gln-CTG-2-2	8	2	6	14	12	14	4	2	0	8	6	6	0	10	0	2	4	14
tRNA-Gln-CTG-2-1	22	86	46	170	88	76	26	38	4	16	6	6	28	90	32	18	6	58
tRNA-Gln-CTG-2-3	2	0	0	4	4	0	0	10	0	2	0	0	2	2	0	4	0	0
tRNA-Gln-CTG-2-4	4	2	0	2	0	2	0	2	0	0	0	0	0	6	4	0	0	0
tRNA-Gln-CTG-3-1	0	0	0	0	0	2	2	0	0	0	0	0	0	6	0	0	0	4
tRNA-Gln-CTG-3-2	0	2	8	2	2	6	2	0	0	0	0	0	2	6	6	2	0	2
tRNA-Gln-CTG-4-1	0	4	0	2	2	6	0	2	0	0	0	0	2	8	2	0	0	0
tRNA-Gln-TTG-1-1	2	10	8	20	12	16	0	0	2	0	0	0	2	4	0	2	0	2
tRNA-Gln-TTG-3-1	0	14	2	10	4	4	4	0	0	2	2	0	4	2	2	0	0	6
tRNA-Gln-TTG-3-2	0	2	2	20	10	6	0	0	0	0	2	0	0	14	0	4	0	6
tRNA-Glu-CTC-1-2	14	6	22	24	44	12	32	38	26	28	8	4	88	64	18	40	12	40
tRNA-Glu-CTC-1-9	24	2	10	20	18	8	16	10	6	2	0	4	26	38	12	12	2	24
tRNA-Glu-CTC-1-7	130	54	96	134	216	100	80	200	48	40	76	38	220	168	74	196	70	94
tRNA-Glu-CTC-1-4	34	12	40	60	68	32	38	10	4	8	24	2	80	44	30	70	10	38
tRNA-Glu-CTC-1-6	56	32	54	48	88	98	36	56	46	34	32	18	148	130	92	48	16	40
tRNA-Glu-CTC-1-1	14	6	22	24	44	12	32	38	26	28	8	4	88	64	18	40	12	40
tRNA-Glu-CTC-1-5	14	0	12	10	10	20	12	12	20	8	4	8	34	20	8	16	2	8
tRNA-Glu-CTC-1-3	14	6	22	24	44	12	32	38	26	28	8	4	88	64	18	40	12	40
tRNA-Glu-CTC-1-8	36	14	56	80	124	58	26	40	14	58	22	8	96	66	38	64	20	60
tRNA-Glu-TTC-1-3	6	0	8	4	4	2	0	2	0	0	0	0	0	0	0	0	4	6
tRNA-Glu-TTC-1-4	10	16	12	20	30	18	4	4	2	0	14	0	10	28	6	8	14	4
tRNA-Glu-TTC-1-2	10	0	14	20	20	8	0	0	0	0	14	0	20	8	10	4	0	6
tRNA-Glu-TTC-1-1	22	10	26	50	76	56	2	14	12	12	16	12	12	16	14	26	2	14
tRNA-Glu-TTC-2-2	2	2	8	20	24	8	14	6	2	0	4	0	20	4	6	8	0	2
tRNA-Glu-TTC-2-1	2	0	2	18	14	6	0	6	4	0	0	0	20	4	6	4	4	12
tRNA-Gly-CCC-1-1	6	22	32	38	30	62	26	28	6	4	12	10	20	56	14	26	28	10
tRNA-Gly-CCC-1-2	10	20	26	46	38	64	22	32	4	4	14	12	38	46	16	22	22	16
tRNA-Gly-GCC-1-1	6	6	12	10	12	6	10	2	4	0	2	2	20	20	6	12	4	26
tRNA-Gly-GCC-1-3	6	6	12	10	12	6	10	2	4	0	2	2	20	20	6	12	4	26
tRNA-Gly-GCC-1-2	6	6	12	10	12	6	10	2	4	0	2	2	20	20	6	12	4	26
tRNA-Gly-GCC-2-7	16	18	16	42	36	26	26	38	10	14	8	16	54	82	42	66	18	48
tRNA-Gly-GCC-2-8	8	6	6	32	8	8	4	14	8	2	0	4	50	40	14	18	12	18
tRNA-Gly-GCC-2-2	34	10	38	60	30	48	70	48	30	4	34	20	148	168	88	104	24	126
tRNA-Gly-GCC-2-6	198	148	182	192	262	234	250	242	108	78	102	74	616	644	454	234	110	434
tRNA-Gly-GCC-2-5	8	14	20	38	40	10	38	22	10	16	14	2	84	98	50	92	22	90
tRNA-Gly-GCC-2-4	10	14	22	36	34	12	32	32	14	16	12	4	80	86	50	92	22	92
tRNA-Gly-GCC-2-1	10	12	12	24	32	14	46	12	6	10	2	8	30	66	16	28	10	26
tRNA-Gly-GCC-2-3	20	14	16	18	28	22	22	16	18	0	2	2	28	40	36	16	14	14
tRNA-Gly-GCC-3-1	10	8	10	16	14	24	12	6	12	6	4	4	44	44	16	12	8	22
tRNA-Gly-GCC-4-1	22	10	14	64	40	30	22	26	14	0	16	6	26	52	38	16	14	24
tRNA-Gly-TCC-1-3	6	8	4	6	2	10	4	8	0	2	0	0	4	16	10	10	4	24
tRNA-Gly-TCC-1-5	4	2	2	6	12	8	6	8	0	0	2	6	6	16	10	8	4	8
tRNA-Gly-TCC-1-2	6	8	4	6	2	10	4	8	0	2	0	0	4	16	10	10	4	24
tRNA-Gly-TCC-1-1	14	6	6	18	28	20	18	22	4	6	16	0	16	28	16	12	20	26
tRNA-Gly-TCC-1-6	18	2	10	50	64	30	8	18	2	12	32	2	16	14	4	36	10	46
tRNA-Gly-TCC-1-4	6	8	4	6	2	10	4	8	0	2	0	0	4	16	10	10	4	24
tRNA-Gly-TCC-1-7	4	6	2	30	12	4	8	22	0	2	4	0	4	12	8	2	2	14
tRNA-His-GTG-2-5	4	10	16	6	6	8	12	18	14	8	4	4	38	26	14	28	8	28
tRNA-His-GTG-2-7	10	4	26	16	22	18	16	14	24	14	0	4	54	30	34	36	16	36
tRNA-His-GTG-2-6	4	10	16	6	8	8	12	18	18	8	4	4	42	26	16	30	8	30
tRNA-His-GTG-2-4	4	2	14	6	6	10	6	16	14	8	2	4	30	20	8	20	8	22
tRNA-His-GTG-2-3	18	8	18	36	30	16	12	26	12	12	0	8	36	38	28	24	10	26
tRNA-His-GTG-2-2	16	6	20	60	58	16	14	22	16	20	0	12	42	40	20	26	14	24
tRNA-His-GTG-2-8	6	2	12	26	22	6	6	20	6	8	0	4	38	24	6	10	6	12
tRNA-His-GTG-2-1	18	14	16	68	74	32	14	18	6	12	0	8	40	34	14	24	14	30
tRNA-Ile-AAT-1-1	2	4	0	2	6	0	2	0	0	0	4	0	0	4	0	0	0	0
tRNA-Ile-AAT-1-2	4	0	0	4	6	10	0	4	2	8	0	0	0	2	0	0	0	0
tRNA-Ile-AAT-1-3	0	0	2	0	10	2	0	0	0	0	0	2	0	0	0	0	0	2
tRNA-Ile-AAT-1-6	6	8	0	8	2	2	2	14	0	2	8	0	0	4	0	0	2	0
tRNA-Ile-AAT-1-8	10	4	2	18	18	26	16	4	0	8	6	4	10	10	2	28	2	0
tRNA-Ile-AAT-2-1	4	0	2	10	10	18	8	0	0	8	6	4	6	6	2	10	0	0
tRNA-Ile-TAT-1-1	14	0	12	26	12	28	6	0	0	2	6	4	6	8	6	8	10	4
tRNA-Ile-TAT-2-3	16	16	14	70	70	54	0	14	2	12	6	10	4	38	14	26	10	8
tRNA-Leu-AAG-1-3	2	6	2	6	0	10	0	0	0	0	0	0	4	0	4	6	0	8
tRNA-Leu-AAG-1-2	16	8	22	22	6	16	18	8	12	6	8	0	12	10	10	30	0	8
tRNA-Leu-AAG-2-1	4	16	16	16	24	26	16	10	2	0	0	4	12	20	14	16	16	12
tRNA-Leu-CAA-1-1	2	0	4	22	20	0	0	6	2	2	0	10	2	12	4	4	14	6
tRNA-Leu-CAA-2-1	50	16	24	144	118	70	10	8	0	6	28	2	28	74	22	40	14	38
tRNA-Leu-CAA-3-1	6	14	16	46	34	24	6	12	2	0	16	8	16	56	12	36	10	8
tRNA-Leu-CAA-4-1	22	6	14	54	38	22	4	8	0	0	18	0	6	26	10	16	6	14
tRNA-Leu-CAG-1-5	0	4	0	10	14	18	0	2	0	0	12	0	4	4	4	0	0	2
tRNA-Leu-CAG-1-2	0	2	8	2	4	4	4	4	0	0	0	0	6	16	8	2	0	12
tRNA-Leu-CAG-1-3	0	2	8	2	4	4	4	4	0	0	0	0	6	16	8	2	0	12
tRNA-Leu-CAG-1-1	0	2	8	2	4	4	4	4	0	0	0	0	6	16	8	2	0	12
tRNA-Leu-CAG-2-2	0	0	0	4	2	4	4	0	0	0	0	0	0	8	0	0	2	6
tRNA-Leu-CAG-2-1	2	0	0	14	6	8	2	0	0	0	0	0	0	4	4	4	0	0
tRNA-Leu-CAG-2-3	2	8	0	14	18	18	4	2	2	0	0	2	12	14	0	8	2	18
tRNA-Leu-CAG-3-1	0	0	8	2	4	4	4	4	0	0	0	0	6	12	2	2	0	12
tRNA-Leu-TAA-1-1	82	44	36	292	152	206	14	16	4	24	10	28	6	114	0	36	6	44
tRNA-Leu-TAA-2-1	4	2	6	28	24	16	2	0	0	2	4	6	0	16	0	6	0	20
tRNA-Leu-TAG-1-1	22	22	20	34	64	32	8	16	4	12	24	0	30	20	10	28	8	22
tRNA-Leu-TAG-2-1	0	0	2	4	2	8	2	2	0	0	2	0	0	6	0	0	0	12
tRNA-Leu-TAG-3-1	20	8	10	54	48	34	8	16	0	6	12	36	2	28	6	12	6	4
tRNA-Lys-CTT-2-1	4	8	6	14	12	8	4	0	0	0	6	0	14	14	4	0	2	8
tRNA-Lys-CTT-2-2	16	6	6	14	32	10	6	14	0	12	10	0	6	28	2	4	2	16
tRNA-Lys-CTT-3-3	8	8	8	16	28	10	2	4	0	0	4	2	2	4	0	4	6	4
tRNA-Lys-CTT-3-6	8	2	8	4	0	2	0	0	0	0	0	0	4	14	0	2	0	2
tRNA-Lys-CTT-3-4	4	0	4	14	10	0	2	0	0	0	0	0	6	10	0	10	2	6
tRNA-Lys-CTT-3-5	8	2	8	4	0	2	0	0	0	0	0	0	2	14	0	2	0	2
tRNA-Lys-CTT-3-7	12	0	6	8	14	2	2	4	0	0	2	2	4	18	4	2	2	8
tRNA-Lys-CTT-3-1	16	2	4	16	18	2	2	0	0	2	6	0	4	6	4	10	2	8
tRNA-Lys-CTT-3-2	6	0	4	14	14	0	4	2	2	0	0	0	2	12	0	4	0	10
tRNA-Lys-TTT-1-4	4	4	0	14	16	8	4	0	2	0	6	0	4	10	0	6	0	4
tRNA-Lys-TTT-1-1	6	0	4	18	6	6	4	0	0	0	0	0	0	6	0	4	0	0
tRNA-Lys-TTT-1-6	8	4	8	10	10	4	6	4	2	0	0	2	16	6	2	10	0	2
tRNA-Lys-TTT-1-5	6	6	0	4	12	2	4	6	0	0	0	0	2	6	0	2	0	4
tRNA-Lys-TTT-1-2	2	4	0	4	4	2	2	4	0	0	2	0	4	6	0	0	0	0
tRNA-Lys-TTT-1-3	20	8	10	34	22	20	8	10	4	6	0	4	18	20	4	12	0	20
tRNA-Met-CAT-1-1	538	388	620	520	708	582	68	228	112	64	126	58	80	144	48	322	262	104
tRNA-Met-CAT-1-2	188	98	226	190	378	264	50	124	54	48	62	16	36	122	42	272	242	112
tRNA-Met-CAT-2-2	124	168	164	204	294	194	84	200	70	12	58	18	32	176	126	140	66	112
tRNA-Met-CAT-3-1	8	2	4	20	22	12	0	0	0	0	2	2	2	14	0	0	2	4
tRNA-Met-CAT-5-1	14	6	6	8	20	16	8	22	16	6	4	4	0	10	0	14	10	4
tRNA-Met-CAT-6-1	0	2	0	0	2	0	0	8	0	0	4	0	0	0	0	10	0	0
tRNA-Phe-GAA-1-1	36	88	60	54	62	24	6	36	18	6	32	6	0	0	0	22	20	2
tRNA-Phe-GAA-3-1	4	4	4	8	4	0	2	4	0	0	2	0	0	0	0	0	0	0
tRNA-Pro-AGG-1-3	4	2	2	12	22	4	0	2	0	0	12	2	0	4	0	0	0	0
tRNA-Pro-AGG-1-1	2	2	2	6	8	10	0	2	0	0	0	0	2	0	0	6	0	0
tRNA-Pro-AGG-1-6	0	0	2	0	6	6	0	0	0	0	0	0	0	0	0	0	0	0
tRNA-Pro-AGG-1-5	4	0	0	4	0	2	0	6	0	2	0	0	0	0	0	0	0	0
tRNA-Pro-AGG-1-4	10	4	4	12	12	8	0	2	0	4	0	0	0	2	0	0	2	0
tRNA-Pro-CGG-1-2	0	0	0	2	10	12	0	2	0	0	0	0	0	2	0	0	0	4
tRNA-Pro-CGG-1-1	6	10	2	18	18	10	14	4	2	0	8	4	10	22	4	10	0	18
tRNA-Pro-CGG-1-3	2	2	4	8	6	2	0	0	0	0	0	0	0	2	0	0	0	2
tRNA-Pro-TGG-1-1	0	2	0	14	0	2	0	0	0	2	0	0	2	0	4	0	0	4
tRNA-Pro-TGG-2-4	0	4	0	8	6	4	0	4	0	4	0	0	0	6	2	4	2	0
tRNA-Pro-TGG-2-1	2	0	6	0	8	0	2	0	0	0	0	0	0	0	0	0	0	0
tRNA-Pro-TGG-2-3	2	0	2	18	6	8	0	0	0	0	0	0	6	0	0	0	0	2
tRNA-Pro-TGG-2-2	0	12	2	8	8	4	0	4	0	0	2	6	0	2	4	0	0	0
tRNA-SeC-TCA-1-1	4	8	10	22	12	18	0	8	8	0	2	0	2	4	0	4	0	6
tRNA-Ser-AGA-1-1	2	4	0	0	0	8	0	0	0	0	0	0	0	0	0	0	0	2
tRNA-Ser-AGA-2-2	0	0	0	6	0	0	0	2	0	0	0	0	0	0	0	0	0	0
tRNA-Ser-AGA-2-1	4	0	0	0	8	0	10	2	0	0	0	0	4	6	2	0	0	2
tRNA-Ser-GCT-1-1	6	10	10	10	8	2	14	12	8	0	2	0	18	4	2	6	2	2
tRNA-Ser-GCT-2-1	2	4	0	8	20	2	0	0	0	0	0	0	0	2	0	4	0	0
tRNA-Ser-GCT-3-1	2	4	4	4	4	16	4	2	2	0	0	0	0	10	2	6	0	8
tRNA-Ser-GCT-4-3	0	0	2	14	10	6	0	0	0	2	0	0	0	0	0	0	2	0
tRNA-Ser-GCT-4-1	0	0	2	0	8	4	0	0	0	2	0	2	0	0	0	0	0	0
tRNA-Ser-GCT-4-2	0	6	0	8	4	10	2	4	6	0	0	0	4	10	0	8	0	6
tRNA-Ser-TGA-1-1	6	0	0	4	4	2	0	4	10	0	0	0	10	14	6	6	0	0
tRNA-Thr-AGT-1-3	2	0	4	8	2	4	0	0	0	0	2	0	4	0	4	0	0	0
tRNA-Thr-AGT-1-2	2	2	2	0	8	4	0	0	2	0	0	0	4	6	4	0	0	0
tRNA-Thr-AGT-1-1	0	2	6	12	4	0	2	0	0	4	0	0	8	2	2	8	0	2
tRNA-Thr-AGT-2-1	6	0	0	8	10	4	0	0	0	0	0	0	0	0	0	0	0	2
tRNA-Thr-AGT-3-1	14	2	2	16	20	10	6	0	0	2	0	0	8	16	22	8	2	8
tRNA-Thr-AGT-4-1	2	0	6	2	0	0	0	0	0	0	0	0	0	4	0	0	0	0
tRNA-Thr-CGT-1-1	0	4	2	8	6	4	2	0	8	0	2	0	12	2	6	0	2	4
tRNA-Thr-CGT-2-1	0	0	0	2	4	0	6	0	0	2	0	0	0	2	0	0	0	0
tRNA-Thr-CGT-3-1	0	0	4	14	2	2	0	2	0	0	0	0	0	0	8	0	0	0
tRNA-Thr-TGT-2-1	0	6	0	4	2	2	6	4	0	0	0	2	0	2	4	0	0	6
tRNA-Thr-TGT-3-2	14	16	8	104	50	38	28	36	12	0	32	0	26	60	18	26	2	38
tRNA-Thr-TGT-3-1	6	0	0	20	16	8	2	2	0	0	0	0	2	6	0	6	0	4
tRNA-Trp-CCA-2-1	4	4	6	8	8	12	0	6	0	0	0	4	10	8	8	2	4	4
tRNA-Trp-CCA-3-2	0	0	0	8	6	2	2	6	6	0	2	0	4	18	6	14	6	0
tRNA-Trp-CCA-3-1	10	0	0	12	14	0	2	6	2	2	2	0	4	4	2	0	2	0
tRNA-Tyr-GTA-1-2	2	0	4	16	2	10	2	4	0	8	0	0	8	2	4	2	0	4
tRNA-Tyr-GTA-1-4	76	44	84	132	138	62	26	66	28	18	38	12	24	40	36	28	20	32
tRNA-Tyr-GTA-1-3	0	0	0	6	0	0	0	0	0	0	0	0	0	2	0	0	0	0
tRNA-Tyr-GTA-1-1	0	0	4	20	10	12	0	0	0	8	0	0	2	0	4	2	2	4
tRNA-Tyr-GTA-2-1	214	256	234	378	350	262	76	232	68	84	112	28	138	124	86	158	72	80
tRNA-Tyr-GTA-3-2	98	52	76	156	222	112	50	96	42	74	76	52	62	112	76	86	78	56
tRNA-Tyr-GTA-3-1	16	8	4	36	16	16	2	22	2	0	8	0	8	8	0	4	4	2
tRNA-Tyr-GTA-4-1	42	36	60	60	70	36	32	48	20	14	24	8	18	54	52	32	24	36
tRNA-Val-AAC-1-2	0	0	0	6	4	2	12	2	4	4	2	4	10	6	2	0	2	8
tRNA-Val-AAC-1-1	4	0	0	8	8	6	10	0	2	2	2	0	4	4	2	8	6	4
tRNA-Val-AAC-2-2	0	0	0	6	8	0	0	0	0	0	0	0	2	0	0	0	0	2
tRNA-Val-AAC-5-1	2	0	2	6	8	8	16	2	4	6	2	12	22	26	6	12	2	10
tRNA-Val-CAC-1-1	0	0	2	0	0	0	4	8	0	0	0	0	4	4	4	0	4	2
tRNA-Val-CAC-2-2	2	6	6	8	4	26	30	20	8	4	8	10	32	30	32	12	6	34
tRNA-Val-CAC-2-4	0	0	8	26	18	22	20	26	2	6	12	8	26	38	30	30	6	48
tRNA-Val-CAC-2-5	0	0	4	6	10	12	16	8	4	2	10	6	64	32	20	12	12	24
tRNA-Val-CAC-2-3	0	0	0	2	6	4	4	0	0	2	0	0	8	8	0	4	2	8
tRNA-Val-CAC-2-1	6	8	2	4	16	10	22	14	4	8	10	22	32	36	26	20	16	42
tRNA-Val-CAC-3-1	0	0	0	2	0	0	0	6	2	0	0	0	0	2	0	0	0	2
tRNA-Val-TAC-1-2	4	0	0	0	8	0	0	0	0	2	0	0	6	6	4	2	0	6
tRNA-Val-TAC-1-3	8	8	10	54	22	0	4	6	0	10	0	2	10	18	4	8	4	10
tRNA-Val-TAC-1-1	4	0	6	8	8	6	12	8	4	2	12	10	20	60	36	12	4	34
tRNA-iMet-CAT-1-6	0	0	0	10	0	4	6	4	0	0	0	4	8	10	6	4	4	8
tRNA-iMet-CAT-1-2	14	24	16	38	28	28	28	26	20	6	6	4	20	58	34	26	14	44
tRNA-iMet-CAT-1-4	8	2	0	2	8	14	2	8	0	8	2	0	4	14	8	10	2	18
tRNA-iMet-CAT-1-7	0	0	0	8	4	2	2	0	0	0	0	2	0	4	2	2	0	12
tRNA-iMet-CAT-1-3	0	2	0	2	0	0	2	0	0	0	0	0	0	8	2	0	0	0
tRNA-iMet-CAT-1-1	142	60	78	352	222	180	204	58	62	38	54	44	310	656	346	504	76	524
Gm26206-201	0	0	0	7	3	1	0	0	0	0	0	0	0	0	0	1	0	0
Gm24276-201	9	3	3	108	78	20	1	1	1	10	34	6	0	12	0	4	0	1
Snord87-201	7	1	8	8	6	12	3	8	5	8	14	2	6	6	6	18	0	3
Gm22633-201	63	32	50	91	120	79	8	20	15	25	36	12	47	40	19	38	19	20
Mir133b-201	0	1	5	0	0	3	1	3	7	4	0	1	4	5	2	1	3	1
Mir30a-201	93	35	43	139	207	140	55	50	37	45	76	75	170	200	40	147	90	109
Mir30c-2-201	438	214	289	690	1011	775	141	242	168	178	308	306	435	521	168	713	478	489
Gm24826-201	147	127	76	484	482	157	295	287	159	89	135	70	173	437	95	227	116	224
Gm24826-202	147	127	76	484	482	157	295	287	159	89	135	70	173	437	95	227	116	224
Snord89-201	3	9	10	6	14	5	1	3	0	0	2	1	2	1	0	3	0	0
Gm47302-201	3	3	4	8	13	4	16	27	5	11	6	7	30	26	8	26	5	13
Gm23974-201	0	1	0	0	0	0	2	6	0	0	1	0	1	1	0	0	1	2
Gm23240-201	3272	2901	5026	3514	5449	2212	2429	9785	3742	1819	3556	1220	11389	4881	3630	12376	3435	3263
Gm27607-201	0	5	0	0	0	0	9	5	4	3	2	0	7	7	0	10	3	3
Gm25829-201	1	2	2	20	13	8	0	1	0	0	0	1	0	5	0	2	0	1
Gm24545-201	1	1	2	1	9	2	2	4	0	2	0	4	2	2	2	2	3	0
Gm26287-201	1	0	0	0	0	6	0	0	0	0	0	0	1	1	0	1	0	0
Snord11-201	3	1	0	6	3	6	1	0	0	0	0	0	0	0	1	0	1	0
Gm26457-201	7	0	1	1	2	5	3	1	0	0	4	0	1	4	0	4	1	0
Gm23879-201	5	18	11	81	37	22	6	5	1	6	7	7	1	16	3	11	0	3
Gm25360-201	2052	3232	2917	4825	4230	1842	1374	4305	1387	729	1314	658	1223	2304	868	3316	2112	1049
Gm23472-201	7739	9777	10098	10186	13429	7434	2662	8952	2998	2061	2990	1433	5208	5190	3215	8665	4982	2697
Gm24497-201	4804	4876	5790	4917	7756	4125	972	4087	1617	1209	1877	931	2223	2397	1566	4770	2945	1295
Gm25939-201	7442	9619	9821	8569	12562	7121	2651	8808	2970	1991	2818	1314	5193	4882	3194	8625	4963	2628
Mir26b-201	418	197	258	485	837	519	184	335	251	262	574	490	853	666	158	775	369	396
Mir375-201	30	31	28	60	95	70	3	5	1	2	3	3	14	19	4	18	13	1
Gm27907-201	80	62	77	85	107	87	29	35	23	9	12	4	30	37	33	50	32	32
Gm22786-201	1	1	1	1	2	4	2	11	1	2	5	0	4	4	0	4	2	0
Mir3535-201	3	1	5	4	8	4	4	9	12	3	7	4	20	2	7	21	3	6
Gm24148-201	2	1	5	4	8	4	4	9	12	3	7	4	20	2	7	21	3	6
Snord82-201	0	0	2	2	1	1	0	0	5	0	0	1	0	1	0	1	0	0
Gm25395-201	3	12	6	12	7	1	5	8	3	2	8	0	12	6	4	4	10	8
Scarna6-201	1	0	0	0	2	0	2	0	1	0	1	0	13	3	2	6	1	2
Mir149-201	0	0	3	11	7	2	1	0	0	0	0	0	6	1	3	2	1	3
Gm22360-201	3	4	4	21	18	12	0	1	3	0	0	1	0	6	0	0	2	1
Gm22426-201	3	3	3	5	13	5	0	14	2	1	7	0	1	2	0	1	5	1
Gm24267-201	63	33	48	92	120	79	8	20	15	25	36	12	47	40	19	38	20	20
Gm25293-201	9	4	5	10	13	11	4	13	0	0	2	3	2	7	0	9	6	0
Gm22710-201	399	187	333	537	964	581	106	158	87	141	219	180	194	296	169	443	72	238
Mir128-1-201	1	0	3	2	2	5	2	4	0	0	0	1	5	5	2	10	1	1
Mir135b-201	0	1	0	1	0	1	0	1	0	0	0	0	0	5	0	1	0	1
Gm23763-201	1	2	1	2	1	7	12	7	6	5	8	11	36	15	9	21	4	14
Mir181a-1-201	23	14	20	42	46	30	19	28	14	6	13	30	65	58	14	42	66	41
Mir181b-1-201	5	2	6	2	11	3	3	8	7	5	6	7	13	14	7	13	16	9
Gm22016-201	1	2	0	6	4	0	0	2	3	1	0	0	0	2	5	6	5	3
Gm23672-201	5	0	1	2	1	3	1	0	0	0	0	1	1	0	1	1	2	1
Gm25279-201	12	1	2	3	17	5	7	7	7	0	2	0	1	6	1	11	6	5
Mir8114-201	48	85	66	145	157	52	2	11	3	4	17	4	4	9	1	15	8	1
Gm23744-201	392	185	360	1665	955	392	30	193	52	101	169	125	45	392	74	66	43	143
Scarna3a-201	12	10	3	15	14	5	3	10	6	4	1	11	12	4	3	15	5	2
Mir1843b-201	5	7	0	6	7	2	2	9	3	3	1	5	8	3	1	6	3	2
Gm26224-201	11	6	20	5	19	5	7	7	11	2	13	11	26	6	11	26	9	17
Gm22489-201	19	4	20	24	55	28	4	17	2	2	15	16	11	21	7	31	1	17
Gm23212-201	1	1	6	1	5	2	0	0	0	0	1	1	0	0	0	4	0	0
Gm50452-201	5	1	9	8	7	2	1	3	0	0	1	0	1	1	0	3	1	0
Snord80-201	10	2	8	5	19	7	5	0	16	1	2	8	9	4	5	4	6	10
Snord80-202	10	2	8	5	19	7	5	0	16	1	2	8	9	4	5	4	6	10
Snord47-201	1	1	3	4	5	4	0	2	0	3	1	0	0	2	0	1	0	0
Gm25789-201	21	6	30	9	23	21	9	3	5	5	3	2	9	9	5	12	7	2
Mir199a-2-201	610	325	426	566	1072	678	509	1364	617	362	945	870	1712	1254	314	1591	1586	872
Mir214-201	66	43	35	52	94	83	51	138	51	20	47	33	135	139	40	165	210	73
Gm23599-201	6	0	1	3	5	5	2	1	0	0	3	0	0	1	0	4	1	0
Gm23402-201	14	7	7	37	39	26	1	2	2	2	10	1	13	9	0	11	1	6
Gm26110-201	3841	4871	7524	3378	4581	3425	2235	4294	2658	997	1630	822	14006	5210	2627	8236	4429	2133
Gm24871-201	189	150	162	273	312	211	215	336	213	89	163	143	1140	504	408	641	246	296
Mir350-201	8	2	8	10	14	7	11	9	7	17	12	26	33	39	14	63	19	25
Gm25288-201	244	320	362	504	683	451	40	315	82	146	200	40	40	118	5	200	108	14
Gm25312-201	60	33	54	83	119	81	8	22	15	24	36	12	48	46	20	38	21	19
Gm24405-201	324	256	384	327	364	285	367	305	231	88	92	55	666	502	355	874	338	282
Gm23690-201	61	33	48	91	121	79	8	20	15	25	36	12	47	40	19	38	19	21
Gm23780-201	9	11	5	5	23	15	5	6	6	6	10	4	8	4	3	16	15	3
Snora36b-201	4	0	1	4	7	3	0	6	1	1	6	0	2	3	2	13	8	4
Mir664-201	3	0	1	3	6	2	0	6	1	1	6	0	2	1	2	11	8	2
Mir194-1-201	5	0	5	3	2	7	1	4	5	0	0	1	5	6	5	7	6	6
Gm23153-201	4148	2046	2470	6654	12923	3841	3255	4100	1814	699	1365	691	3660	3987	1644	3492	1997	1646
Gm47294-201	10	1	5	1	8	4	10	12	0	1	2	0	12	11	2	27	3	5
Gm22265-201	58	28	34	106	135	70	40	64	28	33	49	98	149	138	57	101	36	54
Mir205-201	96	48	64	170	236	180	73	51	39	35	38	47	185	160	76	148	126	181
Gm23885-201	42	47	38	124	168	85	1	19	14	13	13	9	4	12	0	15	4	0
Mir29b-2-201	565	178	342	643	915	870	302	220	145	102	182	160	544	960	337	560	546	488
Mir29c-201	349	131	189	328	534	484	119	150	81	38	70	74	305	258	58	224	257	207
Gm22005-201	1	0	1	2	1	1	0	0	0	2	0	0	9	5	0	2	0	1
Gm26315-201	1673	1740	1615	5574	6293	2945	590	3001	784	1065	1882	710	580	1768	353	2362	1453	1130
Mir669f-201	9	0	1	7	4	6	0	1	1	0	3	1	3	6	2	5	1	2
Mir669b-201	2	0	1	1	3	4	0	3	0	0	0	0	0	7	0	0	0	1
Mir669d-201	1	1	2	4	10	3	1	0	1	0	4	2	9	6	1	8	4	4
Mir669d-2-201	1	1	2	3	10	3	1	0	1	0	4	2	9	6	1	8	4	4
Mir467c-201	2	1	4	2	4	1	2	2	1	0	0	0	1	2	1	10	3	1
Mir466b-1-201	8	12	4	13	30	11	1	4	2	1	5	5	10	27	5	14	9	12
Mir669a-3-201	1	3	1	2	7	7	0	0	0	5	2	2	0	1	6	5	1	2
Mir467a-1-201	10	1	11	16	14	8	2	1	0	3	7	1	20	14	4	11	7	9
Mir466b-8-201	8	12	4	15	30	10	1	4	2	1	5	5	10	25	5	14	9	13
Mir669a-1-201	6	3	4	26	47	26	1	3	7	7	5	9	30	9	13	18	13	17
Mir467a-2-201	10	1	11	15	18	8	2	1	0	3	7	1	20	14	4	11	7	9
Mir466e-201	8	12	4	15	30	10	1	4	2	1	5	5	10	25	5	14	9	13
Mir669a-4-201	6	3	4	26	47	26	1	3	7	7	5	9	30	9	13	18	13	17
Mir467b-201	6	0	6	3	5	4	1	0	0	1	2	0	6	2	3	7	5	2
Mir466c-1-201	8	14	4	14	31	11	1	4	2	1	5	5	10	26	5	15	8	15
Mir669a-5-201	6	3	4	26	47	26	1	3	7	7	5	9	30	9	13	18	13	17
Mir467a-3-201	10	1	11	15	14	8	2	1	0	3	7	1	20	14	4	11	7	9
Mir466c-2-201	8	14	4	14	31	11	1	4	2	1	5	5	10	26	5	15	8	15
Mir669a-6-201	6	3	4	26	47	26	1	3	7	7	5	9	30	9	13	18	13	17
Mir467a-4-201	10	1	11	15	18	8	2	1	0	3	7	1	20	14	4	11	7	9
Mir466b-4-201	8	12	4	13	30	11	1	4	2	1	5	5	10	27	5	14	9	12
Mir669a-7-201	6	3	4	26	47	26	1	3	7	7	5	9	30	9	13	18	13	17
Mir467a-5-201	10	1	11	15	18	8	2	1	0	3	7	1	20	14	4	11	7	9
Mir466b-5-201	8	12	4	13	30	11	1	4	2	1	5	5	10	27	5	14	9	12
Mir669p-1-201	1	3	1	2	7	7	0	0	0	5	2	2	0	1	6	5	3	2
Mir467a-6-201	10	1	11	15	14	8	2	1	0	3	7	1	20	14	4	11	7	9
Gm25285-201	8	14	4	14	31	11	1	4	2	1	5	5	10	26	5	15	8	15
Mir669a-8-201	6	3	4	26	47	26	1	3	7	7	5	9	30	9	13	18	13	17
Mir467a-7-201	10	1	11	15	18	8	2	1	0	3	7	1	20	14	4	11	7	9
Mir466b-6-201	8	12	4	13	30	11	1	4	2	1	5	5	10	27	5	14	9	12
Mir669a-9-201	6	3	4	26	47	26	1	3	7	7	5	9	30	9	13	18	13	17
Mir467a-8-201	10	1	11	15	18	8	2	1	0	3	7	1	20	14	4	11	7	9
Mir466b-7-201	8	12	4	13	30	11	1	4	2	1	5	5	10	27	5	14	9	12
Mir669p-2-201	1	3	1	2	7	7	0	0	0	5	2	2	0	1	6	5	3	2
Mir467a-9-201	10	1	11	15	18	8	2	1	0	3	7	1	20	14	4	11	7	9
Mir466b-2-201	8	12	4	13	30	10	1	4	2	1	5	5	10	25	5	14	9	12
Mir669a-10-201	6	3	4	26	47	26	1	3	7	7	5	9	30	9	13	18	13	17
Gm25022-201	10	1	11	15	18	8	2	1	0	3	7	1	20	14	4	11	7	9
Gm25943-201	8	12	4	13	30	11	1	4	2	1	5	5	10	27	5	14	9	12
Mir669a-11-201	6	3	4	26	47	26	1	3	7	7	5	9	30	9	13	18	13	17
Mir467a-10-201	10	1	11	15	14	8	2	1	0	3	7	1	20	14	4	11	7	9
Mir466b-3-201	3	7	4	8	11	7	1	2	2	1	5	2	7	15	1	5	5	4
Mir669a-12-201	6	3	4	26	47	26	1	3	7	7	5	9	30	9	13	18	13	17
Mir467e-201	1	2	0	8	5	11	0	2	2	0	1	0	2	4	0	8	2	2
Mir466p-201	8	12	4	13	30	11	1	4	2	1	5	5	8	33	5	13	8	12
Mir467d-201	6	2	10	21	9	11	2	3	0	2	5	1	16	13	1	6	4	9
Mir466-201	8	12	4	15	30	9	1	4	2	1	5	5	8	32	5	13	8	14
Mir297c-201	0	0	2	9	9	5	5	1	0	0	0	0	4	4	0	5	3	1
Mir669a-2-201	6	3	4	26	47	26	1	3	7	7	5	9	30	9	13	18	13	17
Mir297b-201	0	0	2	9	6	2	3	1	0	0	0	0	5	2	0	4	3	1
Mir466d-201	8	2	2	15	26	5	1	4	0	1	3	7	13	15	5	16	4	8
Gm26092-201	6	3	4	26	47	26	1	3	7	7	5	9	30	9	13	18	13	17
Mir669m-1-201	3	0	2	3	3	3	0	3	0	0	0	0	1	6	0	3	0	1
Mir669m-2-201	3	0	2	3	3	3	0	3	0	0	0	0	1	6	0	3	0	1
Mir466n-201	1	0	0	1	2	1	0	0	0	0	0	0	0	1	0	5	0	1
Mir669o-201	5	0	5	27	43	23	1	3	7	5	3	7	33	9	7	14	15	15
Mir466h-201	2	2	3	7	8	5	0	0	2	0	0	0	3	2	0	1	2	0
Mir297a-3-201	0	0	3	10	7	3	3	1	0	0	0	0	4	3	2	4	2	1
Mir297a-4-201	0	0	3	10	7	3	3	1	0	0	0	0	4	3	2	4	2	1
Mir511-201	4	0	1	3	2	0	6	4	7	0	5	0	9	6	3	6	4	7
Gm26323-201	631	965	938	1818	2278	1223	242	1228	320	333	590	194	224	511	165	768	447	348
Gm25518-201	2	0	1	6	3	0	0	0	0	0	0	0	0	2	0	0	0	0
Mir126a-201	219	97	108	242	399	284	63	238	65	64	174	178	344	277	65	272	277	221
Gm24134-201	0	1	3	1	6	2	0	1	0	0	1	0	0	0	2	3	0	0
Gm24049-201	1	0	2	5	3	2	1	2	1	0	0	0	1	4	1	3	1	0
Gm25541-201	71	78	68	254	236	111	19	35	19	34	45	19	10	57	29	45	26	28
Gm22192-201	4	7	5	1	21	3	0	5	4	0	1	0	2	5	1	10	1	3
Gm25632-201	4	7	5	2	21	3	0	5	4	0	1	0	2	5	1	10	1	3
Mir199b-201	451	248	329	445	805	517	397	991	495	258	629	584	1313	940	191	1231	1289	673
Snora65-201	4	3	5	8	10	4	6	14	4	3	9	0	0	9	0	6	7	4
Snord90-201	3	1	2	0	5	2	4	1	6	0	1	1	4	5	1	3	0	0
Mir181a-2-201	23	14	19	43	49	28	17	27	16	4	3	27	61	55	14	41	65	39
Mir181b-2-201	4	3	6	5	12	3	4	7	7	4	2	5	16	20	7	14	16	10
Mir10b-201	280	145	244	378	690	388	100	154	106	39	101	91	490	251	64	372	178	151
Mir130a-201	42	17	24	36	64	44	49	49	22	16	48	33	137	171	22	69	69	57
Gm23731-201	4	2	3	7	9	3	0	1	3	0	0	0	0	3	0	0	3	0
Gm22757-201	2	1	2	5	10	5	0	1	0	0	2	1	0	0	0	2	0	1
Gm24885-201	0	0	0	0	0	0	0	0	5	0	0	0	0	0	0	0	0	0
Gm26505-201	1004	967	1247	2104	3063	839	1727	5530	2059	977	2420	775	2188	2538	1189	6811	2243	1766
Gm25514-201	143	56	118	165	247	112	108	222	92	48	97	35	262	181	56	394	169	130
Mir674-201	7	9	5	8	9	3	7	9	3	3	4	4	20	19	2	18	13	12
Gm25189-201	1092	760	1511	782	930	880	629	1092	921	392	517	440	5697	1477	1511	2138	1454	664
Gm25857-201	0	0	0	2	0	0	1	0	0	0	1	0	0	6	0	0	3	0
Gm22865-201	124	87	61	354	410	141	93	165	54	47	86	34	96	135	32	121	82	53
Mir147-201	0	0	0	1	0	0	0	5	0	1	3	0	1	4	4	9	1	1
Gm25703-201	13	11	14	29	35	28	4	0	1	4	1	7	1	24	1	16	6	14
Gm24451-201	1	2	0	2	5	1	0	4	0	0	1	6	1	5	1	1	7	2
Snord57-201	2	3	0	1	1	1	3	6	9	3	0	2	0	2	0	6	1	5
Gm24893-201	4	4	4	9	7	7	2	2	5	2	5	2	2	1	1	6	5	2
Mir103-2-201	102	65	64	100	170	104	87	129	69	32	72	101	205	260	84	160	278	183
Gm22902-201	0	2	2	1	0	0	10	3	5	0	1	0	13	6	2	8	1	0
Gm25704-201	1467	1337	1606	2097	3460	1266	1777	5443	2060	954	2352	817	1997	2507	1207	6853	2510	1821
Gm26165-201	1	1	3	3	9	2	1	2	0	0	2	0	0	0	0	0	0	1
Snord17-201	70	47	54	40	80	50	31	125	44	16	54	26	61	49	32	68	73	40
Gm25516-201	1	2	2	20	13	8	0	1	0	0	0	1	0	5	0	0	0	1
Gm22759-201	2	2	2	8	16	5	0	2	0	5	2	2	0	1	0	3	1	1
Gm22758-201	4	4	0	17	24	8	0	6	5	6	2	2	0	1	0	5	2	1
Gm24379-201	35	29	45	57	80	40	3	29	16	51	66	17	9	12	1	61	55	4
Gm22596-201	143	209	261	276	349	300	16	163	50	68	111	17	11	55	2	106	59	4
Snord12-201	5	3	6	3	7	5	1	2	1	0	4	3	5	6	1	9	7	1
Gm26489-201	0	0	0	1	0	0	0	3	0	0	5	0	0	1	0	0	2	1
Gm44301-201	0	0	0	0	9	2	0	0	0	0	2	0	0	1	0	0	2	0
Mir296-201	0	1	1	1	6	2	1	0	0	0	2	2	2	1	2	2	1	4
Mir1a-1-201	26	4	13	13	22	16	19	31	8	27	20	47	63	27	9	43	51	20
Mir133a-2-201	3	3	12	6	7	9	4	11	12	5	1	6	36	21	6	8	13	7
Mir500-201	8	6	2	10	5	2	7	4	2	9	4	1	7	7	4	3	13	9
Mir362-201	10	7	9	20	28	15	2	15	2	5	7	5	14	26	2	6	21	6
Mir532-201	10	8	3	4	19	4	3	15	3	2	10	4	30	16	5	10	18	8
Mir1198-201	0	1	5	2	4	2	0	1	0	0	0	0	2	0	2	0	3	2
Gm25202-201	7370	9109	10112	6975	9328	5633	4217	11195	4709	2205	2977	1736	11441	7179	5935	13692	5880	4180
Mir221-201	46	20	26	70	70	64	46	52	39	45	61	55	175	138	60	134	117	122
Mir222-201	71	32	35	107	112	70	67	85	65	52	87	77	298	263	96	233	169	203
Gm23678-201	5	6	1	21	29	17	1	1	1	2	5	1	3	6	0	8	0	3
Snora69-201	5	2	12	3	6	3	0	5	5	0	3	1	0	1	1	6	1	0
Gm24763-201	52	65	78	46	50	53	27	92	39	18	21	16	56	56	13	192	28	34
Gm24038-201	1	0	2	1	1	1	1	3	5	0	0	0	2	2	0	1	1	0
Mir92-2-201	2	2	1	1	3	0	3	6	2	0	0	1	2	5	3	10	7	3
Mir19b-2-201	90	68	59	205	255	152	115	64	48	30	44	53	303	375	175	232	119	288
Mir450-1-201	2	1	0	0	6	5	2	4	1	3	0	1	2	0	0	8	1	1
Mir450-2-201	2	1	0	0	6	5	2	4	1	3	0	1	2	0	0	8	1	1
Mir542-201	1	0	6	3	1	1	0	0	0	3	0	0	0	2	0	0	1	1
Mir351-201	2	1	0	4	13	3	1	2	3	2	3	0	8	6	1	8	4	7
Mir322-201	44	20	12	43	61	33	13	20	19	19	32	18	60	55	17	43	58	31
Snord61-201	1	0	1	0	6	0	4	3	3	5	0	0	13	3	0	4	2	1
Gm25412-201	30	9	16	81	100	44	0	2	9	1	9	3	6	13	7	11	4	10
Gm23000-201	1	2	2	0	2	1	2	4	3	0	3	0	8	0	3	4	2	0
Mir743-201	2	0	1	4	1	0	10	5	6	8	5	2	33	26	8	60	8	15
Mir743b-201	0	0	0	1	3	1	14	2	13	0	4	3	31	6	3	31	6	14
Mir742-201	0	0	0	0	0	0	0	0	1	0	1	0	5	4	1	4	1	2
Mir883a-201	2	0	0	0	1	0	9	4	10	0	2	2	25	24	9	22	8	16
Mir883b-201	0	1	2	0	3	3	1	2	3	1	1	14	23	12	4	10	7	5
Mir471-201	0	0	2	5	3	1	6	1	5	4	8	3	18	26	3	36	9	12
Mir741-201	0	0	7	5	0	1	5	5	3	1	0	4	21	14	6	55	8	7
Mir463-201	3	0	0	3	1	2	2	1	5	0	2	2	21	10	2	23	3	8
Mir880-201	1	0	0	0	1	0	4	3	1	0	0	0	4	5	1	4	0	3
Mir878-201	0	0	0	0	0	1	1	0	2	3	0	1	3	11	2	10	2	4
Mir881-201	1	1	4	6	2	2	7	0	11	6	13	7	44	68	23	60	6	34
Mir871-201	0	0	2	1	0	0	3	4	8	2	6	4	41	26	7	41	2	10
Mir470-201	2	0	1	1	0	0	5	0	1	1	7	1	15	6	10	13	3	6
Mir465c-1-201	1	0	0	8	4	1	5	7	7	2	13	2	49	38	9	87	13	12
Mir465b-1-201	1	0	1	4	4	4	9	7	10	4	14	1	62	44	12	86	12	14
Mir465c-2-201	1	0	0	8	4	1	5	7	7	2	13	2	49	38	9	87	13	12
Mir465b-2-201	1	0	1	4	4	4	9	7	10	4	14	1	62	44	12	86	12	14
Mir465-201	2	0	4	6	6	3	9	9	16	3	12	1	50	51	15	87	13	25
Mir224-201	1	1	0	2	2	0	1	1	0	0	7	0	9	2	3	3	1	1
Mir5132-201	1	0	0	0	5	0	0	0	0	0	0	0	0	1	0	0	0	2
Snora70-201	2	1	3	0	3	1	0	2	0	0	0	1	0	0	1	7	2	0
Gm26125-201	55	31	45	80	108	74	8	20	17	22	36	12	47	40	19	36	18	19
Gm22351-201	6	0	0	2	3	1	0	0	0	0	0	0	0	0	0	0	0	1
Gm26174-201	0	0	0	0	0	0	0	0	5	0	0	0	0	0	0	0	0	0
Gm24812-201	57	32	54	72	92	28	12	30	21	11	10	8	23	22	15	57	22	9
Mir1906-2-201	0	0	0	3	1	0	10	2	2	0	3	0	5	5	3	1	2	4
Mir223-201	23	29	20	54	74	33	52	140	51	11	38	80	183	199	82	142	85	106
Mir676-201	1	0	1	1	1	6	1	5	1	1	1	3	12	5	0	6	4	8
Mir374b-201	33	9	17	38	58	43	17	34	21	20	37	21	71	51	21	40	31	35
Mir672-201	17	4	15	27	33	11	6	3	7	0	2	3	11	10	0	16	5	6
Gm26020-201	249	469	201	149	416	203	51	226	89	18	32	16	22	68	13	160	109	20
Gm23322-201	0	5	0	0	1	1	0	2	0	0	0	0	1	1	0	2	0	0
Gm26108-201	4	3	5	15	6	5	1	3	0	0	2	3	10	5	3	6	3	1
Mir361-201	9	4	1	11	21	11	2	9	3	2	4	3	13	14	5	15	8	9
Gm24831-201	4	14	9	64	30	13	1	1	1	6	6	5	0	11	0	2	0	1
Gm24380-201	18	36	23	30	68	52	0	8	14	10	5	4	2	6	0	12	3	0
Gm22025-201	235	258	277	849	1079	481	46	242	96	118	233	67	55	131	11	259	120	54
Mir652-201	18	4	9	10	20	15	6	1	2	3	6	0	6	3	0	10	6	2
Mirlet7f-2-201	268	167	225	322	656	331	77	286	186	106	236	167	412	283	51	479	255	187
Mir98-201	29	16	19	29	47	35	10	16	20	19	35	26	20	16	5	37	28	23
Gm26035-201	1160	1256	1115	4329	4732	2149	438	2013	534	732	1386	540	484	1387	302	1640	995	824
Gm25257-201	2	3	2	7	5	4	0	1	0	0	0	0	0	3	0	0	0	0
Gm25651-201	0	2	0	0	0	0	0	1	0	0	0	5	1	4	1	1	1	1
Gm24614-201	2	5	3	22	13	10	0	3	0	0	0	1	0	7	0	0	0	1
Gm22604-201	2	3	4	0	7	1	0	4	0	2	1	3	0	0	0	1	5	1
Gm23686-201	534	389	582	447	587	476	272	433	306	135	169	144	995	570	430	869	553	374
Gm23330-201	4583	5734	8419	5266	7168	3979	3870	9613	4517	1844	3885	1404	15118	7311	3434	14587	6346	3731
Rprl2-201	19	28	16	17	11	17	6	32	2	3	16	2	15	5	5	34	11	4
Gm24062-201	58	54	56	68	129	91	19	92	14	12	19	13	29	53	13	76	36	9
Gm23214-201	2845	534	707	455	2112	1861	654	471	272	162	227	180	437	567	235	850	934	433
Gm23511-201	396	342	551	345	369	315	518	539	349	101	135	79	1200	692	413	1228	583	352
Gm22798-201	1	2	5	21	13	8	0	1	0	0	0	1	0	5	0	0	0	1
Gm25404-201	2	0	1	6	3	0	0	0	0	0	0	0	0	2	0	0	0	0
Gm25755-201	0	1	0	1	6	0	0	0	0	0	0	0	1	0	0	0	0	0
Gm26442-201	0	4	1	2	4	1	2	1	1	1	2	0	5	4	0	8	3	0
Gm22295-201	63	32	48	90	120	81	8	20	15	25	36	12	47	40	19	38	19	20
Mir15b-201	60	58	59	94	175	96	104	99	96	80	139	115	345	283	49	430	162	196
Mir16-2-201	59	40	51	125	194	112	109	166	105	52	78	108	469	392	109	340	152	270
Gm22009-201	3	2	6	4	17	6	3	2	6	2	8	2	11	6	1	8	2	0
Gm22451-201	6	5	8	30	28	16	3	15	3	7	10	3	6	22	5	6	7	7
Gm22342-201	3	0	5	4	8	10	12	13	5	0	1	0	9	10	0	17	5	2
Snord73a-201	2	4	2	1	4	1	0	1	4	0	1	6	1	1	2	1	0	2
Rnu73b-201	1	0	1	2	2	5	0	0	0	0	0	1	7	3	0	0	1	1
Gm23376-201	67	120	117	107	90	79	48	100	60	18	7	15	108	75	30	172	59	17
Mir9-1-201	14	9	15	23	41	32	3	1	3	3	4	1	13	14	1	3	1	5
Gm23054-201	0	0	2	0	0	2	1	2	3	0	0	0	5	1	1	5	1	1
Gm26465-201	61	33	48	92	121	80	8	20	15	25	36	12	47	40	19	39	19	20
Gm23269-201	63	32	48	90	120	79	8	20	15	25	36	12	47	40	19	38	19	20
Gm24046-201	3604	4758	7040	3246	4494	3242	2140	4146	2416	892	1478	671	12688	4929	2195	7771	4120	2015
Gm22752-201	10	7	5	6	20	6	1	6	5	1	1	1	2	4	0	3	6	0
Gm24920-201	4	3	5	1	14	3	0	6	4	0	0	1	2	4	1	10	1	2
Gm26361-201	57	17	54	55	143	57	75	146	58	27	51	20	143	96	21	240	112	77
Gm24830-201	4445	5193	8072	3821	5209	3840	2440	4731	2832	1123	1792	803	15128	5721	2851	9191	4840	2398
Rnu1b1-201	4635	5436	8342	4159	5571	4122	2801	5408	3359	1294	2019	1146	18609	6397	3906	10057	5445	2686
Rnu1b2-201	4636	5436	8342	4160	5573	4125	2801	5409	3359	1297	2020	1146	18609	6399	3909	10059	5449	2687
Gm24136-201	4356	5153	7993	3642	5093	3765	2383	4605	2738	1079	1727	768	14837	5575	2703	9000	4727	2342
Gm26232-201	4445	5193	8072	3821	5209	3840	2440	4731	2832	1123	1792	803	15128	5721	2851	9191	4840	2398
Rnu1b6-201	4444	5193	8072	3821	5209	3841	2440	4731	2832	1123	1792	803	15128	5721	2851	9191	4840	2398
Gm25890-201	5224	5675	9161	4278	5808	4422	3004	5628	3606	1426	2202	1199	20580	6921	4324	10979	5958	2906
Gm22614-201	5225	5675	9161	4278	5808	4421	3004	5628	3606	1426	2202	1199	20580	6921	4324	10979	5958	2906
Gm22341-201	2	0	0	2	0	0	1	0	0	0	1	0	0	6	0	0	3	0
Gm22505-201	5	3	9	27	27	19	0	1	1	1	15	1	6	4	1	10	5	4
Gm23465-201	184	311	356	521	609	414	19	248	78	146	212	41	15	88	3	144	78	5
Gm25869-201	62	34	50	110	133	87	8	21	15	26	36	13	49	45	19	38	19	20
Gm25199-201	6	5	1	21	30	16	2	1	1	2	5	1	3	6	0	8	0	3
Gm24383-201	2	1	0	6	4	3	1	2	0	1	0	0	1	1	0	3	0	0
Gm23336-201	1	11	5	34	8	5	0	0	0	0	1	0	0	4	0	0	0	0
Scarna2-201	6	2	5	6	12	5	2	5	3	1	2	2	2	5	0	7	3	0
Gm25681-201	4	6	5	14	6	2	1	0	0	0	0	0	0	2	1	1	1	2
Mir137-201	0	0	0	0	0	1	0	0	9	0	0	1	15	9	2	5	2	7
Gm26027-201	6	10	3	3	14	9	4	4	6	2	9	1	6	3	3	12	8	2
Gm24048-201	19	2	12	74	64	45	0	1	0	7	3	5	1	9	1	3	5	1
Gm25080-201	2	0	1	6	3	0	0	0	0	0	0	0	0	2	0	0	0	0
Mir7j-201	4	4	1	3	6	8	5	11	4	5	4	1	9	18	6	3	7	3
Gm24457-201	5	5	2	22	29	16	1	1	1	2	5	3	5	6	0	10	0	3
Gm25127-201	63	32	48	90	121	80	8	20	15	25	36	12	49	40	19	38	19	20
Mir3963-201	12	9	7	26	18	11	12	16	5	0	2	0	5	20	2	10	5	5
Gm24494-201	4	3	2	2	9	3	0	0	0	1	2	0	2	4	6	5	6	2
Snord45c-201	3	2	2	3	9	3	1	0	0	3	0	1	3	7	0	10	1	5
Gm26456-201	6	1	6	19	22	9	2	26	6	10	8	5	0	8	0	17	21	0
Mir186-201	5	7	6	16	24	10	9	5	2	3	6	9	12	34	7	8	9	12
n-TSaga9-201	5	10	3	7	14	2	10	8	2	0	2	1	7	7	4	2	1	1
Gm25173-201	1	2	2	20	13	8	0	1	0	0	0	1	0	5	0	0	0	1
Gm26254-201	2845	534	708	450	2111	1861	654	470	272	162	226	179	435	568	235	850	934	433
Gm24371-201	3	0	5	1	8	9	2	7	0	0	0	0	4	4	0	9	2	0
Gm23466-201	9	1	4	14	20	11	0	26	8	15	17	4	0	13	0	30	57	1
Gm25581-201	179	186	333	93	110	171	137	152	156	57	72	94	689	272	232	390	233	172
Mir5123-201	0	0	2	6	0	0	0	2	0	0	0	0	4	0	0	0	0	0
Gm25931-201	0	0	0	5	0	0	0	4	0	0	0	0	0	0	0	0	0	0
Rmrp-201	150	105	106	225	275	164	77	172	66	32	76	44	244	283	176	159	105	198
Gm23250-201	15	16	12	20	33	19	5	21	2	4	7	1	2	10	0	15	2	2
Gm24943-201	0	0	0	0	0	0	0	0	5	0	0	0	1	0	0	0	0	0
Gm22042-201	4578	5340	8326	3923	5302	3989	2791	5201	3356	1263	1999	1117	18613	6340	3872	9878	5448	2618
Gm25445-201	22	36	24	39	67	39	9	44	9	5	11	3	6	23	0	35	6	3
Gm25687-201	348	250	486	227	248	280	635	589	551	91	127	91	3391	1002	621	1368	848	195
Gm24628-201	3	1	0	1	0	2	1	0	4	0	5	0	2	0	1	4	4	1
Gm25419-201	89	81	54	121	168	80	94	150	46	34	43	21	96	107	34	95	70	54
Mir32-201	18	7	8	23	42	33	8	7	1	5	3	7	19	23	7	8	4	8
Gm23148-201	2	2	2	2	5	3	0	0	5	0	0	0	0	2	0	1	2	0
Mir455-201	15	4	10	5	9	15	9	5	4	4	7	4	10	12	5	16	15	9
Gm24448-201	1	0	0	6	4	2	0	0	0	0	0	0	0	2	1	2	0	1
Gm23738-201	2	0	2	0	2	1	0	0	0	0	2	0	1	2	0	7	1	1
Gm26320-201	6	3	4	2	10	6	2	0	4	5	5	3	6	1	1	6	8	2
Gm22262-201	3	1	0	1	0	2	1	0	4	0	5	0	2	0	1	4	4	1
Gm22402-201	21	12	14	86	57	37	0	0	3	1	3	2	0	18	0	3	1	0
Gm25899-201	96	51	59	125	97	75	474	178	249	66	67	115	2146	848	301	502	173	253
Mir31-201	3	1	2	7	9	9	2	5	8	5	7	1	21	13	6	24	6	7
Mir872-201	2	0	3	8	8	1	5	7	0	3	5	5	6	14	4	5	11	3
Gm24203-201	7	1	9	22	22	9	0	27	3	8	12	4	0	8	1	16	25	0
Mir101a-201	79	45	36	132	182	151	43	49	53	23	29	46	83	191	28	89	147	104
Gm22801-201	7	2	1	11	12	3	0	3	0	1	1	6	1	2	0	3	3	0
Gm24967-201	2	2	2	1	8	3	0	0	3	0	0	0	0	1	0	0	2	0
Gm25844-201	36	47	35	45	98	51	15	57	13	5	14	9	15	33	0	55	11	10
Gm24045-201	41	16	12	25	32	28	15	21	15	16	16	13	34	47	6	92	63	15
Gm25137-201	0	0	0	1	6	0	0	0	0	0	0	0	0	0	0	0	0	0
Gm25435-201	189	313	357	527	624	423	23	257	78	146	216	44	17	91	3	149	84	5
Gm22980-201	5	0	2	1	7	6	0	1	3	3	2	0	3	1	3	7	3	6
Snord38a-201	4	3	5	4	9	6	1	7	0	0	8	0	7	7	0	3	0	0
Snord55-201	0	0	0	3	4	3	0	1	1	6	3	0	3	3	0	8	0	3
Gm25099-201	382	261	313	556	532	390	1055	1217	756	477	986	1429	4426	1964	1570	1739	829	1451
Gm23143-201	95	54	74	217	252	124	56	77	48	40	68	45	88	195	71	149	67	63
Gm23287-201	71	36	49	157	193	85	23	40	15	23	33	25	20	103	22	61	32	25
Mir30c-1-201	432	210	284	679	993	760	137	241	165	178	306	298	429	505	161	704	466	478
Mir30e-201	75	12	26	92	102	96	38	33	25	18	33	33	92	102	41	95	59	70
Gm23540-201	74	34	61	44	64	40	36	87	32	18	28	10	100	68	22	168	75	33
Gm22982-201	56	77	55	532	504	190	24	123	36	45	115	33	25	149	17	131	76	41
Gm25788-201	0	1	1	0	1	0	2	7	0	0	1	0	1	1	0	0	1	2
Gm22154-201	0	2	1	0	1	0	1	7	0	0	1	0	0	1	0	0	1	2
Mir692-2-201	15	13	7	9	21	10	1	8	5	1	1	2	2	4	2	6	6	0
Gm24621-201	55	18	57	56	144	55	79	150	61	27	58	21	145	102	25	246	113	79
Snord85-201	0	0	5	1	12	4	2	5	5	0	1	3	0	0	1	8	3	5
Rnu11-201	52	32	34	76	83	53	14	41	25	18	19	19	119	51	36	65	21	22
Snora16a-202	8	4	17	12	6	6	0	0	0	0	2	0	0	1	0	2	1	0
Snora16a-201	8	4	17	12	6	6	0	0	0	0	2	0	0	1	0	2	1	0
Snora44-201	0	1	2	7	1	0	1	0	0	0	1	0	0	7	0	0	4	0
Snora61-201	3	0	8	1	2	5	0	11	0	0	0	0	1	0	1	2	2	0
Snord99-201	0	0	1	5	1	1	0	1	2	0	0	0	1	2	0	3	0	0
Snora73b-201	12	22	17	4	15	15	4	10	6	3	5	0	3	7	3	12	2	3
Snora73a-201	10	12	8	3	11	12	4	13	4	3	3	1	1	4	2	7	2	2
Gm22767-201	6	1	2	0	3	2	0	0	0	0	0	0	1	0	0	1	0	0
Gm25280-201	826	799	955	1473	2516	685	1498	4580	1703	725	1876	587	1477	1853	845	5513	1951	1295
Gm25938-201	0	0	2	0	3	0	1	2	1	1	1	0	5	0	0	5	1	0
Gm23303-201	5	1	13	1	3	2	0	5	1	1	0	0	6	0	2	1	5	0
Mir34a-201	9	7	9	15	21	9	6	5	2	12	13	8	28	40	8	17	24	17
Gm23405-201	19	0	2	0	0	0	10	3	6	0	5	2	8	15	2	7	3	10
Mir429-201	154	50	78	266	329	237	18	12	21	6	17	35	49	86	19	53	43	75
Mir200a-201	619	217	290	1152	1346	1010	212	81	114	98	143	114	437	827	230	340	488	483
Mir200b-201	330	161	254	609	704	513	84	51	79	51	76	88	245	278	80	250	153	293
Gm24525-201	1218	701	1333	1017	2172	1141	356	736	454	219	313	155	1416	797	496	1395	256	477
Mir671-201	2	0	3	2	0	2	5	5	1	0	9	0	3	1	0	11	1	5
Gm26356-201	25	8	19	7	23	25	5	33	4	2	3	5	10	12	2	18	20	1
Gm26335-201	2	2	2	1	5	3	0	0	3	0	0	0	0	1	0	0	2	0
Gm22847-201	3	0	2	4	0	2	5	7	5	0	0	0	3	4	1	12	4	8
Gm22249-201	2867	547	716	512	2193	1879	663	495	283	167	246	182	440	593	236	872	948	439
Mir218-1-201	17	13	9	15	28	16	17	44	31	8	13	14	54	46	18	49	41	32
Mir574-201	9	10	8	17	34	20	8	17	13	6	12	26	14	13	2	26	26	23
Gm23183-201	1	2	3	0	3	2	1	4	0	2	6	0	0	0	0	4	4	0
Gm23661-201	5	4	6	7	10	8	1	12	0	7	2	3	6	7	1	4	6	6
Gm24626-201	0	1	0	1	3	0	0	0	0	0	0	0	8	0	3	3	0	2
Gm25320-201	1	1	0	0	5	0	0	0	0	2	0	3	0	0	0	0	1	1
Gm23092-201	63	32	48	90	120	80	8	20	15	25	36	12	47	40	19	38	19	20
Gm24113-201	5	0	0	3	5	6	3	8	0	0	0	3	2	3	1	5	6	0
Gm23031-201	23	18	16	14	16	13	9	2	6	0	5	0	4	10	3	11	2	4
Gm25937-201	0	0	0	6	3	1	0	0	0	0	0	0	0	0	1	0	0	0
Gm24623-201	2	1	0	0	0	0	1	2	4	5	0	1	1	2	0	9	1	1
Mir703-201	11	5	9	142	108	32	2	3	4	19	44	6	6	31	0	34	2	6
Gm24897-201	9	8	1	25	29	19	2	1	1	2	5	1	9	6	0	10	1	4
Gm27527-201	18	10	17	9	22	13	33	27	16	1	2	1	2	9	0	18	13	3
Snord21-201	3	2	3	2	1	0	0	3	0	0	0	0	0	0	1	5	0	3
Gm26387-201	6	2	1	4	5	5	0	12	0	1	3	5	0	1	0	4	6	0
Mir701-201	1	0	0	0	1	1	1	0	1	0	2	0	3	5	0	0	2	1
Gm22056-201	1	0	2	3	4	2	0	2	0	0	0	0	5	4	0	5	0	0
Gm24265-201	4098	2041	2378	2142	3989	3310	1677	1949	1053	662	849	643	4358	2687	1078	3131	1959	1457
Gm24407-201	4037	2099	2470	2125	3864	3259	2346	2635	1424	749	961	754	6465	3651	1540	4325	2719	2332
Gm26205-201	3	2	1	1	5	1	0	1	0	0	0	0	2	0	0	0	1	0
Gm24840-201	8	6	15	27	25	20	3	19	1	9	6	4	6	16	11	7	8	8
Gm24139-201	129	188	191	335	580	276	28	180	71	50	144	33	40	90	6	188	94	40
Gm26340-201	23	2	12	72	66	46	0	2	0	14	9	5	1	12	2	4	6	1
Gm25492-201	1	1	2	1	5	1	1	0	2	0	0	1	5	1	0	0	1	0
Mir7033-201	0	0	6	0	1	1	0	1	0	0	0	0	0	0	0	0	0	0
Mir6418-201	0	1	2	6	2	1	2	0	1	3	0	1	1	1	0	2	0	3
Mir25-201	27	13	13	30	44	23	47	42	27	22	25	15	117	65	15	81	45	49
Mir93-201	18	8	14	31	32	30	11	24	16	12	16	14	42	49	7	49	29	58
Mir106b-201	26	9	15	28	35	17	20	12	8	5	4	7	17	28	7	25	27	27
Gm22956-201	6	0	1	5	12	2	3	0	1	1	0	0	1	2	0	8	0	0
Mir339-201	5	1	2	7	7	10	5	2	1	3	5	2	5	19	8	5	12	12
Gm26285-201	0	0	0	5	1	2	0	0	0	0	0	0	0	0	0	4	0	0
Gm24146-201	1126	1197	1067	4342	4579	2074	446	1917	502	647	1236	484	499	1298	280	1614	898	739
Gm25091-201	4	1	1	1	3	1	0	0	0	0	0	0	2	4	2	7	0	0
Mir7k-201	8	2	1	0	1	1	1	1	0	1	0	0	0	2	0	2	1	1
Gm24105-202	428	463	500	697	1009	464	913	548	415	112	175	120	1344	1025	432	638	386	349
Gm24105-201	720	611	812	995	1295	601	1242	1022	601	184	230	176	2013	1352	665	1221	753	459
Gm22155-201	104	126	242	83	77	70	208	333	307	75	104	148	1494	348	292	669	435	95
Gm25021-201	2	2	2	1	6	4	0	0	3	1	0	0	0	1	0	1	2	0
Gm25580-201	513	569	562	912	1245	794	113	682	178	196	320	112	98	235	25	452	328	83
Mir182-201	25	35	31	60	78	46	7	9	7	1	13	15	20	13	6	27	14	20
Mir96-201	47	25	49	67	89	94	28	15	6	15	13	2	45	40	22	46	21	41
Mir183-201	9	14	13	24	27	28	5	3	2	4	7	3	8	11	0	18	3	6
Mir335-201	12	8	11	6	15	10	11	30	10	8	8	46	41	42	17	46	28	28
Mir29a-201	984	419	514	887	1389	1246	519	574	348	162	196	222	1434	1068	242	927	1296	847
Mir29b-1-201	542	170	323	616	880	826	282	212	144	98	175	155	511	920	324	539	504	472
Gm24611-201	5	5	1	20	31	16	1	2	1	2	5	1	5	6	1	8	0	3
Gm22363-201	6	3	8	25	27	19	0	1	1	1	14	1	6	4	1	8	5	4
Rny3-201	32900	16041	30763	39386	60632	39300	1198	19842	9358	15695	25365	7250	1242	7479	1852	26655	28817	2753
Rny1-201	54876	20420	42698	47703	96740	60033	14735	46131	24818	45070	72989	24117	56758	40444	31487	96022	73382	26646
Gm22122-201	2991	586	778	868	2644	2042	689	648	327	222	360	205	450	692	243	993	1031	464
Mir148a-201	1020	652	840	1602	2153	1549	248	387	239	197	415	427	840	629	179	895	652	505
Gm27867-201	3	0	0	1	5	1	0	1	1	0	0	0	3	0	0	0	0	2
Mir196b-201	0	1	1	5	0	1	9	10	6	4	12	19	37	57	21	23	10	38
Gm24355-201	0	0	0	0	5	0	1	0	2	0	2	0	0	0	0	0	0	0
Gm25818-201	3725	4837	7275	3511	4506	3216	2750	4779	2800	944	1561	718	14698	5699	2836	9669	4606	2344
Gm25260-201	1	0	1	0	4	1	0	6	1	0	2	1	1	0	1	8	2	3
Rprl1-201	2	7	8	4	8	6	0	5	1	0	2	0	3	2	1	6	3	1
Rn7s6-201	5035	3043	4420	9103	14437	4534	4315	5926	2697	1008	1946	930	5616	5396	2803	5994	2712	2179
Gm47304-201	308	177	318	392	597	279	225	381	165	95	172	109	512	511	263	600	183	276
Gm23485-201	19	7	21	45	38	14	242	113	104	16	15	11	224	188	105	427	86	46
Mir8112-201	8	3	2	1	2	7	3	2	4	0	0	2	1	4	2	2	1	1
Gm22486-201	9	6	10	8	14	8	16	24	10	0	9	5	28	45	13	30	5	14
Gm22283-201	1	0	3	5	5	1	39	25	11	7	0	1	24	30	13	56	12	5
Gm26264-201	101	72	70	151	202	86	38	149	55	24	39	20	33	79	18	198	92	52
Gm26501-201	4	2	5	39	21	15	0	2	2	0	0	1	7	9	6	0	4	1
Gm23510-201	39	40	40	39	50	57	11	9	12	5	3	2	28	13	5	21	22	4
Gm24565-201	1	2	2	20	13	8	0	1	2	0	0	3	0	5	0	2	0	1
Gm24936-201	46	63	50	498	473	170	7	101	29	36	107	31	14	111	7	110	64	25
Gm24248-201	29	10	26	12	38	37	6	41	5	2	3	6	18	17	5	30	25	3
Snora7a-201	3	6	6	8	7	6	11	9	7	4	3	0	10	9	1	15	4	7
Gm25327-201	1	0	0	6	4	3	0	0	0	0	0	0	0	2	1	0	0	1
Gm26168-201	533	277	472	2049	920	556	255	614	312	518	631	234	753	839	399	1238	743	475
Gm22946-201	1	0	2	2	6	3	1	2	0	0	1	0	0	1	1	2	1	1
Mir141-201	97	38	46	87	111	115	35	42	9	21	20	26	42	122	33	105	80	98
Mir200c-201	165	123	166	444	496	328	70	102	82	45	68	61	225	185	80	340	163	146
Rnu7-201	40	16	38	56	36	61	28	47	17	7	12	21	96	64	61	54	4	43
Gm23751-201	5	3	3	4	3	1	1	3	5	0	1	0	6	0	2	2	1	0
Scarna10-201	22	4	10	9	21	4	20	38	11	5	5	1	37	28	19	30	16	9
Gm25780-201	116	70	32	102	214	100	112	406	86	46	74	62	38	142	29	358	204	245
Gm22649-201	1	9	5	22	13	4	2	2	4	2	2	2	4	10	0	8	2	3
Snord23-201	10	4	4	8	22	8	1	1	6	0	5	0	1	7	6	5	6	3
Gm26473-201	15	10	11	15	11	11	2	2	2	1	3	2	2	3	1	4	1	1
Gm25815-201	0	1	0	5	4	0	0	0	0	0	0	0	0	2	0	1	0	0
Gm24464-201	63	32	48	90	120	79	8	20	15	25	36	12	47	40	19	38	20	20
Gm25134-201	73	55	59	90	112	45	34	150	47	21	32	16	56	78	24	216	83	57
Gm24865-201	5	6	3	16	27	7	0	14	4	3	7	2	0	2	0	1	3	0
Gm23921-201	78	24	38	84	85	53	27	76	34	39	38	27	65	109	13	159	106	53
Gm23103-201	2	2	2	1	5	4	0	0	5	0	0	0	0	1	0	0	2	0
Gm25386-201	5	0	0	0	6	6	0	0	0	0	0	0	0	0	0	0	0	0
Gm26247-201	3	1	7	3	8	1	1	2	2	0	0	1	1	0	2	0	0	1
Snord88c-201	1	0	4	0	3	1	1	0	0	0	0	0	1	1	1	0	4	7
Snord88a-201	2	0	1	2	0	3	1	0	0	0	0	0	1	2	0	3	3	6
Gm23991-201	9	3	10	4	8	9	1	2	4	1	0	1	3	2	0	9	3	9
Mir150-201	10	9	13	22	29	9	4	22	8	8	17	24	25	38	14	35	28	28
Snord35a-201	1	1	1	0	6	1	0	1	0	0	1	3	0	0	2	3	0	0
Snord34-201	1	0	3	0	1	3	0	2	7	0	0	0	3	2	0	2	0	1
Snord33-201	5	5	10	8	14	6	7	8	1	0	4	0	9	9	3	4	1	5
Mir5121-201	4	3	3	7	11	4	5	4	0	0	0	0	9	4	3	3	0	3
Snord32a-201	5	0	6	4	5	6	2	4	3	1	3	4	3	4	1	6	4	3
Gm22133-201	20	33	24	22	36	23	8	35	9	3	7	3	10	20	4	25	18	8
Gm23795-201	1	1	5	1	1	1	0	2	0	0	0	0	1	0	0	0	0	0
Gm22326-201	1	3	2	0	6	2	1	0	0	2	5	0	0	0	0	3	1	0
Mir7-2-201	0	0	0	0	3	0	3	3	0	3	8	0	9	6	3	10	3	0
Mir9-3-201	14	9	15	23	41	33	3	1	3	3	4	1	13	14	1	3	1	5
Mir1839-201	28	7	15	27	31	21	3	12	16	2	13	1	12	10	6	30	14	4
Mir1839-202	27	7	15	23	25	21	3	12	16	2	9	1	12	10	6	30	14	4
Gm25790-201	1	2	2	20	13	9	0	1	0	0	0	1	0	5	0	2	0	1
Gm23928-201	929	880	1096	1711	2827	777	1714	5213	1950	834	2178	730	1930	2313	1082	6420	2208	1629
Gm23884-201	124	121	96	340	430	230	54	169	40	46	66	30	62	171	32	128	54	76
Mir708-201	0	1	0	2	1	1	0	1	0	0	0	3	5	7	4	6	8	4
Snord15b-201	30	12	12	37	67	25	37	81	27	14	21	10	18	59	34	38	37	39
Snord15a-201	0	0	3	4	7	4	0	2	0	0	0	0	0	3	2	1	4	4
Mir326-201	0	0	0	2	3	1	2	7	0	0	0	2	3	3	3	6	1	1
Mir3102-201	3	0	2	5	1	0	3	4	0	0	0	1	7	2	1	0	4	4
Mir139-201	7	4	3	5	13	3	15	26	14	4	13	17	27	21	8	30	31	25
Gm23973-201	697	639	688	1790	2253	1118	196	1177	333	379	610	249	123	442	67	894	580	361
Gm25405-201	63	33	55	93	127	79	8	20	15	27	36	12	49	44	20	40	20	19
Gm25450-201	2	2	4	3	8	5	0	0	3	2	0	0	0	1	0	0	2	1
Snora3-201	4	4	10	1	5	7	1	1	1	0	0	1	0	1	0	3	1	0
Gm22822-201	63	33	55	95	129	79	8	20	15	27	37	12	49	46	20	40	20	19
Snora23-201	5	2	2	1	7	3	1	7	2	0	1	1	2	5	0	2	3	3
Gm23262-201	26	10	17	32	56	35	4	10	2	18	26	10	9	16	5	14	1	13
Gm23345-201	6	5	8	29	26	16	2	15	3	7	10	3	6	22	5	5	7	7
Gm27684-201	55	32	50	50	73	54	18	20	17	8	11	2	13	24	19	35	13	21
Snord14a-201	2	1	0	0	3	5	0	1	1	3	2	0	1	1	0	2	1	0
Gm27991-201	0	5	0	0	0	0	9	5	4	3	0	0	7	7	0	10	3	3
Gm24596-201	1	2	2	20	13	8	0	1	0	0	0	1	0	5	0	0	0	1
Gm23445-201	2	1	1	7	9	5	0	0	0	0	0	0	0	1	0	0	0	0
Snora30-201	1	6	5	0	3	0	1	0	0	0	0	0	3	1	0	1	1	0
Gm22809-201	4	5	0	1	8	10	1	2	1	0	0	0	0	0	0	1	0	0
Mir210-201	24	16	17	25	30	27	11	14	14	0	8	2	18	11	8	21	20	8
Mir675-201	0	0	0	0	0	0	0	0	0	0	0	0	2	0	0	2	5	0
Gm22739-201	411	771	877	716	757	405	389	1502	547	172	346	173	1365	877	527	1227	566	474
Gm25682-201	653	552	878	868	973	601	904	1160	660	245	350	183	1691	1257	583	2434	1381	699
Gm23680-201	197	165	192	215	273	182	59	168	75	42	59	30	126	148	67	335	154	104
Gm23044-201	1	2	2	23	13	7	0	1	0	0	0	1	0	5	0	0	0	1
Gm25256-201	2	2	2	21	22	11	0	1	0	0	0	1	0	7	0	0	0	1
Snord100-201	3	0	3	1	9	5	2	4	2	1	2	0	7	9	5	8	9	1
Gm23130-201	10	8	6	12	21	16	3	17	1	0	7	0	4	8	1	7	3	4
Gm24168-201	4	2	2	1	6	4	0	0	3	0	0	0	0	1	0	1	2	0
Rnu3a-202	164	189	137	306	359	138	305	319	157	72	134	61	175	399	119	256	119	226
Rnu3a-201	164	189	137	306	359	138	305	319	157	72	134	61	175	399	119	256	119	226
Gm24271-201	3	2	0	3	4	3	1	3	2	0	1	0	1	5	0	7	2	2
Gm23766-201	20	12	14	87	57	37	0	0	3	1	3	2	0	18	0	3	1	0
Gm25650-201	0	2	2	0	3	1	2	4	3	0	3	0	5	0	2	4	2	0
Gm23883-201	30	16	17	19	54	16	8	31	11	14	7	8	6	16	3	44	19	7
Gm27672-201	0	1	1	0	0	0	0	5	0	0	0	0	0	0	0	2	0	0
Gm25545-201	202	323	360	531	635	435	24	251	87	151	222	46	20	92	4	156	95	8
Gm22514-201	219	331	392	574	701	467	37	306	91	155	232	51	44	119	13	196	110	13
Gm25794-201	2	2	3	21	16	8	0	1	0	0	0	1	0	5	0	0	0	1
Gm24019-201	1	2	2	20	15	11	0	1	0	0	0	1	0	8	0	0	0	2
Gm26243-201	1	2	2	20	15	11	0	1	0	0	0	1	0	5	0	0	0	2
Snord37-201	4	4	5	6	8	6	2	3	3	5	14	4	2	8	4	5	1	7
Gm25595-201	1	0	0	0	3	5	0	0	0	0	0	1	0	0	0	2	0	1
Gm25745-201	18	2	7	16	22	4	0	2	0	1	2	0	3	0	0	3	4	1
Gm24119-201	49	47	40	38	66	43	65	109	29	13	32	12	78	49	17	73	36	23
Mir135a-2-201	249	120	172	484	586	541	33	33	39	31	46	40	78	123	47	75	26	59
Gm27999-201	0	0	0	3	5	2	0	0	0	0	0	0	0	0	0	0	0	0
Mir331-201	7	1	4	10	10	15	6	4	4	5	5	3	16	12	1	10	6	7
Gm23776-201	6	0	0	3	7	6	3	8	0	0	0	3	2	3	0	5	5	0
Gm25587-201	24	20	29	39	48	28	37	54	44	19	20	14	115	51	69	76	56	20
Gm25319-201	27	39	31	46	79	48	10	49	9	5	11	3	9	30	0	47	7	4
Gm25709-201	64	35	57	113	140	86	8	21	15	27	36	13	49	49	20	40	20	20
Mir8104-201	3	3	4	0	6	1	0	4	0	0	2	0	2	0	0	3	3	0
Mirlet7i-201	155	106	93	175	237	197	160	348	138	101	198	144	493	378	83	437	425	235
Gm22958-201	5	6	7	22	18	15	1	11	0	7	5	3	5	11	5	5	7	6
Mir26a-2-201	731	423	520	835	1562	958	472	996	458	303	660	608	1548	1355	393	1423	1008	1095
Gm25807-201	11	6	7	15	24	16	4	16	0	1	5	3	2	9	0	10	6	0
Gm23793-201	6	7	9	18	26	26	7	5	4	2	7	0	10	32	4	12	10	3
Gm26445-201	11	7	4	7	16	9	1	6	1	1	1	1	2	4	0	4	5	0
Rprl3-201	23	23	26	30	24	20	4	42	11	6	10	6	16	11	6	38	14	9
Gm23888-201	3	1	1	4	6	5	2	1	0	0	0	5	3	6	0	5	1	2
Gm26102-201	314	421	466	1221	1223	659	36	303	112	226	312	90	22	128	6	198	106	12
Gm26427-201	63	33	55	95	132	79	8	20	15	27	37	12	49	46	20	40	20	19
Gm47312-201	0	0	0	1	8	0	0	0	0	0	0	0	0	0	0	0	2	0
Gm47277-201	6	2	5	1	4	3	0	0	0	0	0	0	0	0	0	3	0	0
Gm24698-201	6	2	5	1	4	3	0	2	0	0	0	0	0	1	0	3	0	0
Gm27288-201	80	62	77	85	107	87	29	35	23	9	12	4	30	37	33	50	32	32
Mir486-201	0	1	5	1	2	2	4	7	0	0	0	4	12	9	7	3	13	4
Mir3107-201	0	1	5	1	2	2	4	7	0	0	0	4	12	9	7	3	13	4
Mir8108-201	6	6	3	4	4	6	1	1	2	0	1	3	4	4	0	6	0	1
Snord13-201	7	4	6	9	26	21	4	8	1	3	5	3	4	12	2	9	1	8
Gm25126-201	0	0	0	5	0	2	0	0	0	0	0	0	0	0	0	0	0	1
Gm23812-201	7	2	2	14	13	6	2	7	2	1	1	4	0	0	0	2	3	0
Gm25813-201	8760	10362	11626	9884	12565	7310	4275	12142	5034	2620	3814	2092	11594	8106	6158	14819	6491	4549
Gm25403-201	5	5	2	6	5	4	0	7	6	0	5	1	0	1	0	5	2	0
Gm25052-201	4	4	4	11	15	8	2	12	3	3	7	3	6	14	1	3	5	6
Gm22044-201	0	0	0	1	5	0	0	0	0	0	0	0	0	0	0	0	0	0
Gm22024-201	38	72	46	69	130	85	9	48	23	13	16	7	8	26	0	47	9	3
Mir181d-201	6	4	7	12	10	2	6	8	3	0	3	10	15	13	0	11	12	13
Mir181c-201	4	0	4	10	9	7	5	4	2	0	10	0	5	18	5	7	7	12
Mir23a-201	112	65	109	180	311	143	125	238	121	78	171	131	364	310	61	452	251	168
Mir27a-201	34	26	22	50	56	44	39	67	34	5	20	28	94	118	22	78	63	68
Mir24-2-201	211	115	128	202	312	265	169	251	148	62	121	175	468	428	134	308	416	330
Gm25506-201	3	0	4	0	3	1	2	1	0	2	0	0	2	1	0	5	1	1
Gm26331-201	2	2	2	1	5	4	0	0	3	0	0	0	0	1	0	0	2	0
Gm23408-201	5	1	2	3	6	4	3	2	1	0	0	2	2	2	0	6	0	3
Gm22846-201	11	15	12	21	32	20	6	21	2	4	2	1	5	11	0	17	3	3
Gm23494-201	23	19	15	12	12	13	7	2	5	0	5	0	3	8	2	9	2	1
Gm24693-201	3	2	2	2	5	5	1	0	3	0	0	0	0	1	0	0	2	0
Gm22063-201	1	2	2	20	13	8	0	1	0	0	0	1	0	5	0	0	0	1
Mir328-201	7	1	3	4	6	7	9	21	2	3	6	7	20	15	6	14	14	5
Mir140-201	16	13	5	27	32	20	8	28	16	5	23	5	31	56	24	32	25	25
Snord71-201	1	2	5	7	11	5	0	3	1	3	0	1	3	10	2	4	0	4
Gm25321-201	6	3	11	25	25	20	0	1	1	1	15	1	5	5	1	6	5	5
Gm22701-201	109	44	59	97	117	83	82	60	40	26	15	15	57	122	171	91	25	59
Gm47306-201	19	8	11	9	17	6	20	26	5	0	2	3	15	16	4	29	10	1
Snord111-201	1	1	0	5	13	2	0	0	0	0	0	1	0	2	0	3	0	0
Gm22193-201	2	0	5	4	9	0	0	0	0	0	6	2	0	0	0	2	0	0
Gm23193-201	4	5	2	39	17	3	0	2	0	2	3	1	0	2	0	1	1	0
Gm24291-201	38	21	16	39	92	48	7	4	10	7	11	6	0	12	3	18	20	7
Snord68-201	2	1	6	1	9	0	2	3	2	0	6	0	4	5	5	1	6	4
Gm24459-201	15	14	9	51	61	18	10	28	9	3	17	3	3	24	1	26	10	7
Gm26002-201	64	36	49	93	120	82	8	22	15	25	36	14	47	42	19	38	19	21
Gm27506-201	80	62	76	85	107	87	29	35	23	9	11	4	28	36	31	50	31	32
Gm24140-201	205	291	342	437	562	416	32	214	75	99	169	38	31	90	16	148	109	31
Gm26372-201	284	544	439	1029	1186	603	168	715	170	89	260	101	142	309	126	397	266	309
Gm23502-201	30	74	40	231	133	92	10	37	19	24	17	24	6	99	5	54	36	37
Snord69-201	4	0	1	1	5	1	2	0	1	3	2	1	7	1	1	9	3	2
Gm26045-201	3	3	4	1	9	3	1	0	0	3	5	3	0	0	0	3	3	1
Gm23946-201	2	1	1	2	1	4	0	14	4	2	4	2	1	4	1	1	3	3
Gm26228-201	2	0	1	6	3	0	0	0	0	0	0	0	0	2	0	0	0	0
Gm22823-201	63	33	55	93	127	79	8	20	15	27	36	12	49	44	20	40	20	19
Gm23470-201	116	120	168	51	52	111	49	28	35	19	21	8	140	91	66	104	77	72
Rpph1-201	155	103	106	360	220	138	82	180	72	38	70	26	353	157	95	239	83	81
Snord8-201	2	1	1	0	6	1	0	0	1	2	0	0	1	0	0	1	2	1
Gm26440-201	1	2	3	4	3	1	6	8	1	2	5	0	0	8	0	6	6	3
Gm22738-201	0	0	0	1	0	0	8	4	2	0	0	0	4	0	5	4	1	1
Mir16-1-201	64	42	55	125	206	123	122	189	114	54	84	115	493	435	118	370	161	296
Mir15a-201	30	19	23	46	58	47	58	38	21	17	22	16	121	118	47	92	96	105
Mir320-201	7	1	5	9	11	6	6	16	11	2	1	8	14	17	1	11	13	10
Gm24540-201	2	2	2	1	6	3	0	0	3	0	0	0	0	1	0	0	2	0
Gm25115-201	0	0	1	0	1	1	1	2	2	0	1	0	5	0	1	2	0	0
Gm24043-201	1	0	0	2	7	2	6	2	2	2	2	1	7	4	4	8	1	2
Gm25133-201	1	6	2	0	3	0	1	0	0	0	0	0	3	1	0	1	1	0
Gm27441-201	0	1	3	10	3	2	0	1	0	0	0	0	0	0	0	1	0	1
Gm22984-201	5	1	3	19	11	8	1	3	5	0	1	0	2	6	0	12	2	2
Gm23459-201	7	2	5	13	27	3	3	3	1	1	1	0	1	3	0	9	0	0
Mir17-201	59	25	22	73	90	86	6	13	10	16	28	4	35	31	14	18	37	25
Mir18-201	3	1	7	13	7	14	3	2	12	0	2	10	22	24	13	17	12	34
Mir19a-201	27	14	11	45	34	33	44	12	18	12	15	15	94	153	58	96	33	90
Mir20a-201	54	26	38	77	104	99	18	16	11	7	8	15	48	47	22	60	19	52
Mir19b-1-201	92	68	60	207	255	152	115	64	48	30	44	55	303	375	175	232	119	287
Mir92-1-201	6	8	6	10	17	3	1	20	3	1	6	3	23	10	5	36	9	6
Mir101c-201	3	2	0	9	14	9	2	1	2	2	2	2	11	17	2	7	14	12
Gm22658-201	7	3	2	1	18	9	0	0	0	2	2	0	0	0	0	2	2	0
Gm24455-201	4	2	4	1	2	0	1	2	2	1	1	0	0	0	0	7	0	0
Gm49349-201	1	0	0	0	3	1	0	0	0	0	1	0	1	0	0	7	0	0
Gm25791-201	1	0	0	2	5	2	0	2	1	0	1	0	1	0	0	7	0	0
Gm26274-201	21	5	6	6	18	12	4	18	0	0	1	4	4	6	0	13	10	0
Mir199a-1-201	612	323	425	567	1068	680	512	1363	617	359	946	869	1720	1254	311	1587	1591	873
Gm27639-201	1	2	0	3	12	3	1	3	2	0	1	1	0	8	0	1	1	1
Gm25630-201	2	7	5	7	3	3	4	7	14	1	3	3	44	22	1	24	16	2
Gm25032-201	7	2	2	11	10	6	2	4	2	1	1	2	0	0	0	2	3	0
Snord14c-201	28	21	18	30	18	20	18	52	21	10	11	10	29	39	5	43	23	12
Snord14d-201	29	21	17	31	18	19	18	52	19	17	11	10	31	38	4	45	23	14
Snord14e-201	1	2	4	10	9	9	1	5	2	0	1	1	5	5	0	2	4	2
Mir100-201	6	11	7	17	20	19	6	22	12	0	4	1	35	28	6	28	24	8
Mirlet7a-2-201	330	174	291	316	666	376	111	346	191	212	328	209	425	309	68	632	366	229
Mir125b-1-201	1373	721	1044	1462	2337	1691	775	1635	809	438	751	597	2757	1610	486	2495	2397	1430
Gm27509-201	26	12	14	88	61	40	0	1	3	8	12	2	1	21	1	7	1	0
Gm22141-201	33	16	30	23	53	42	7	45	5	5	5	6	18	22	5	34	25	4
Gm22069-201	5	5	1	21	29	17	1	1	1	2	5	1	3	6	0	8	0	3
Gm22805-201	2	3	1	8	4	4	0	2	0	0	0	0	0	4	1	0	0	1
Gm25633-201	1	0	0	6	4	2	0	0	0	0	0	0	0	2	1	0	0	1
Mir34c-201	4	6	7	14	15	10	13	7	2	4	18	8	78	52	19	91	18	25
Mir34b-201	6	6	6	18	20	15	38	29	41	21	39	25	231	149	58	205	72	92
Gm25980-201	0	1	0	0	0	0	0	0	0	0	0	0	0	5	0	1	0	0
Gm25064-201	2	2	2	2	5	4	0	0	3	0	0	0	0	1	0	0	2	0
Gm23344-201	1	2	4	7	6	5	1	2	1	0	1	0	0	1	0	7	1	3
Snord16a-201	3	0	0	3	7	1	1	2	1	0	5	0	6	4	2	1	0	0
Gm22571-201	6	2	13	2	13	7	0	2	0	2	3	3	1	0	2	9	1	5
Gm22455-201	7	1	2	4	7	2	0	2	0	1	0	0	1	2	0	2	1	1
Gm24289-201	2	3	1	2	2	3	0	4	1	1	0	0	5	6	4	5	0	2
Gm25313-201	132	85	91	250	293	171	87	108	57	32	79	62	261	264	84	163	93	76
Rnu5g-201	201	124	164	303	374	232	251	335	264	135	350	302	1593	733	244	619	333	386
Mir190a-201	10	1	8	21	34	23	2	10	0	15	20	11	10	17	6	26	18	4
Gm23730-201	6	5	1	22	30	17	2	1	1	2	5	3	5	6	0	11	0	3
Gm23791-201	178	256	302	394	503	355	19	213	61	127	172	27	12	81	3	139	71	4
Rn7sk-201	2758	2906	2513	11188	12131	5452	924	4005	1314	1893	3180	1336	825	2764	490	3625	1860	1543
Gm26377-201	25	11	19	225	181	52	2	7	8	27	60	15	4	46	1	35	2	7
Gm29163-201	2	2	2	1	6	4	0	0	3	0	0	0	0	1	0	1	2	0
Snord50a-201	11	5	12	11	32	22	11	26	13	9	21	18	96	48	25	58	17	33
Snord50b-201	11	5	8	10	30	20	11	25	13	9	21	18	96	49	25	57	18	33
Gm22985-201	2860	536	709	460	2127	1867	658	472	277	162	228	179	438	572	235	852	936	434
Gm26461-201	11744	6937	12207	14818	19386	9211	16294	17668	8153	2845	3825	2458	46996	18673	20321	22496	11439	6010
Gm23017-201	6	4	4	2	15	6	0	3	5	2	0	0	1	5	1	8	5	4
Gm26135-201	11	5	8	10	30	20	11	25	13	9	21	18	96	49	25	57	18	33
Gm24463-201	11	5	12	11	32	22	11	26	13	9	21	18	96	48	25	58	17	33
Mir184-201	0	0	0	2	2	1	1	2	0	2	6	0	3	1	0	3	3	0
Gm23759-201	15	17	14	21	35	22	6	23	2	4	7	1	5	11	0	20	3	3
Gm22717-201	2	11	6	21	32	8	1	15	2	0	1	0	0	7	0	7	1	2
Gm22866-201	82	62	64	111	135	53	51	159	56	24	41	21	93	90	32	255	92	58
Gm24200-201	98	68	68	149	201	88	39	154	55	30	43	21	56	87	23	234	92	58
Mir135a-1-201	238	119	170	471	581	531	32	32	36	31	46	39	76	122	43	73	26	58
Mirlet7g-201	287	162	214	421	665	395	85	316	159	187	352	246	267	256	54	654	381	204
Mir191-201	267	111	194	511	666	447	78	149	133	108	229	176	377	343	108	594	199	217
Mir425-201	12	9	15	31	35	21	23	14	16	8	6	7	54	54	26	56	34	34
Gm22821-201	3	5	3	3	5	6	0	2	3	0	0	0	0	3	0	0	2	0
Gm25484-201	3	5	3	3	5	6	0	2	3	0	0	0	0	3	0	0	2	0
Gm24641-201	3	5	3	3	5	6	0	2	3	0	0	0	0	3	0	0	2	0
Gm24860-201	0	0	0	0	6	1	0	0	0	0	0	0	0	1	0	1	1	1
Mir128-2-201	0	0	3	2	2	4	1	2	0	0	0	0	3	4	0	7	1	0
Gm22198-201	7	5	6	28	28	16	1	11	2	2	20	1	3	6	0	12	9	4
[truncated: 1,179 more rows]

## Sheet: Sample info
Acronym	Sample
WT	wild type
KO	knock out
CP	caput
CORPUS	corpus
CA	cauda
SP	sperm
sup	epididymal fluid
